# Supplementary material for: Syntheses and crystal structures of the anhydride 4-oxa­tetra­cyclo­[5.3.2.02,6.08,10]dodec-11-ene-3,5-dione and the related imide 4-(4-bromo­phen­yl)-4-aza­tetra­cyclo­[5.3.2.02,6.08,10]dodec-11-ene-3,5-dione
Source: Acta Crystallogr E Crystallogr Commun. 2020 Jul 17;76(Pt 8):1311–5. doi: 10.1107/S2056989020009512 (PMC7405554; doi:10.1107/S2056989020009512)
Supplement: Supplementary file 1 [file e-76-01311-sup1.cif]

##############################################################################
#                                                                            #
# This CIF contains the data in a paper accepted for publication in          #
# Acta Crystallographica Section E. It conforms to the requirements of       #
# Notes for Authors for Acta Crystallographica Section E, and has been       #
# peer reviewed under the auspices of the IUCr Commission on Journals.       #
#                                                                            #
# Full details of the Crystallographic Information File format               #
# are given in the paper "The Crystallographic Information File (CIF):       #
# a New Standard Archive File for Crystallography" by S. R. Hall, F. H.      #
# Allen and I. D. Brown [Acta Cryst. (1991), A47, 655-685].                  #
#                                                                            #
# The current version of the core CIF dictionary is obtainable from          #
# ftp://ftp.iucr.org/pub/cif_core.dic.                                       #
#                                                                            #
# Software is freely available for graphical display of the structure(s)     #
# in this CIF. For information consult the CIF software page                 #
# http://www.iucr.org/resources/cif/software.                                #
#                                                                            #
# This file may be used for bona fide research purposes within the           #
# scientific community so long as proper attribution is given to the journal # 
# article from which it was obtained.                                        #
#                                                                            #
##############################################################################
data_global
_audit_creation_method
;
Olex2 1.2-alpha
(compiled 2018.07.26 svn.r3523 for OlexSys, GUI svn.r5532)
;
_journal_date_recd_electronic     2020-07-06
_journal_date_accepted     2020-07-13
_journal_name_full     'Acta Crystallographica, Section E'
_journal_year     2020
_journal_volume     76
_journal_issue      8
_journal_page_first     1311
_journal_page_last     1315
_journal_paper_category     GO
_journal_paper_doi     10.1107/S2056989020009512
_journal_coeditor_code     HB7931
_publ_contact_author_name     'William R. Winchester'
_publ_contact_author_address
;
Department of Chemistry
Grand Valley State University
1 Campus Dr.
Allendale, MI 49401,
USA
;
_publ_contact_author_email     'winchesr@gvsu.edu'
_publ_contact_author_fax     '616-331-3230'
_publ_contact_author_phone     '616-331-2387'
_publ_section_title
;
Syntheses and crystal structures of the anhydride
4-oxatetracyclo[5.3.2.0^2,6^.0^8,10^]dodec-11-ene-3,5-dione and the related
imide
4-(4-bromophenyl)-4-azatetracyclo[5.3.2.0^2,6^.0^8,10^]dodec-11-ene-3,5-dione
;
_publ_section_title_footnote     .
loop_
    _publ_author_name
    _publ_author_footnote
    _publ_author_address
    'Hulsman, Andrew' .
;
Department of Chemistry
Grand Valley State University
1 Campus Dr.
Allendale, MI 49401,
USA
;
    'Lorenzana, Isabel' .
;
Department of Chemistry
Grand Valley State University
1 Campus Dr.
Allendale, MI 49401,
USA
;
    'Schultz, Theodore' .
;
Department of Chemistry
Grand Valley State University
1 Campus Dr.
Allendale, MI 49401,
USA
;
    'Squires, Breezy' .
;
Department of Chemistry
Grand Valley State University
1 Campus Dr.
Allendale, MI 49401,
USA
;
    'Stenfors, Brock A.' .
;
Department of Chemistry
Grand Valley State University
1 Campus Dr.
Allendale, MI 49401,
USA
;
    'Tolonen, Mason' .
;
Department of Chemistry
Grand Valley State University
1 Campus Dr.
Allendale, MI 49401,
USA
;
    'Staples, Richard J.' .
;
Center for Crystallographic Research
Department of Chemistry
Michigan State University
East Lansing, MI 48824,
USA
;
    'Biros, Shannon M.' .
;
Department of Chemistry
Grand Valley State University
1 Campus Dr.
Allendale, MI 49401,
USA
;
    'Winchester, William R.' .
;
Department of Chemistry
Grand Valley State University
1 Campus Dr.
Allendale, MI 49401,
USA
;
_publ_section_synopsis
;
The Diels--Alder cycloaddition of cycloheptatriene and maleic anhydride
produces the title carboxylic anhydride; reaction of this anhydride with
4-bromophenylaniline forms the corresponding tetracyclic imide. The anhydride
features C---H...O hydrogen bonds in the solid state, while the imide also
features C---H...O hydrogen bonds as well as C---H...\p and lone pair--\p
interactions.
;
_shelxl_version_number        2.014
data_II
_audit_creation_method
;
Olex2 1.2-alpha
(compiled 2018.07.26 svn.r3523 for OlexSys, GUI svn.r5532)
;
_journal_date_recd_electronic     2020-07-06
_journal_date_accepted     2020-07-13
_journal_name_full     'Acta Crystallographica, Section E'
_journal_year     2020
_journal_volume     76
_journal_issue      8
_journal_page_first     1311
_journal_page_last     1315
_journal_paper_category     GO
_journal_paper_doi     10.1107/S2056989020009512
_journal_coeditor_code     HB7931
_chemical_name_systematic
;\
4-(4-Bromophenyl)-4-azatetracyclo[5.3.2.0^2,6^.0^8,10^]dodec-11-ene-3,5-\
dione
;
_chemical_name_common     ?
_chemical_formula_moiety     'C17 H14 Br N O2'
_chemical_formula_sum     'C17 H14 Br N O2'
_chemical_formula_iupac     'C17 H14 Br N O2'
_chemical_formula_weight     344.20
_chemical_melting_point     ?
_space_group_crystal_system     monoclinic
_space_group_name_H-M_alt     'P 1 21/n 1'
_space_group_name_Hall     '-P 2yn'
loop_
    _space_group_symop_operation_xyz
    'x, y, z'
    '-x+1/2, y+1/2, -z+1/2'
    '-x, -y, -z'
    'x-1/2, -y-1/2, z-1/2'
_cell_length_a     12.49907(16)
_cell_length_b     6.41302(8)
_cell_length_c     17.8772(2)
_cell_angle_alpha     90
_cell_angle_beta     99.8083(6)
_cell_angle_gamma     90
_cell_volume     1412.04(3)
_cell_formula_units_Z     4
_cell_measurement_reflns_used     9902
_cell_measurement_theta_min     4.718
_cell_measurement_theta_max     70.130
_cell_measurement_temperature     173(2)
_exptl_crystal_description     'needle'
_exptl_crystal_colour     colourless
_exptl_crystal_size_max     0.42
_exptl_crystal_size_mid     0.117
_exptl_crystal_size_min     0.042
_exptl_crystal_density_diffrn     1.619
_exptl_crystal_density_meas     ?
_exptl_crystal_density_method     ?
_exptl_crystal_F_000     696
_exptl_absorpt_coefficient_mu     3.999
_exptl_absorpt_correction_type     multi-scan
_exptl_absorpt_process_details
;
(SADABS; Bruker, 2013)
;
_exptl_absorpt_correction_T_min     0.5781
_exptl_absorpt_correction_T_max     0.7533
_exptl_special_details     ?
_diffrn_ambient_temperature     172.99
_diffrn_source     ?
_diffrn_radiation_type     CuK\a
_diffrn_radiation_wavelength     1.54178
_diffrn_measurement_device_type     'Bruker APEXII CCD'
_diffrn_measurement_method     '\f and \w scans'
_diffrn_detector_area_resol_mean     ?
_diffrn_reflns_number     23789
_diffrn_reflns_av_R_equivalents     0.0391
_diffrn_reflns_av_unetI/netI     0.0221
_diffrn_reflns_theta_min     4.014
_diffrn_reflns_theta_max     70.162
_diffrn_reflns_theta_full     67.679
_diffrn_measured_fraction_theta_max     0.999
_diffrn_measured_fraction_theta_full     1.000
_diffrn_reflns_limit_h_min     -15
_diffrn_reflns_limit_h_max     15
_diffrn_reflns_limit_k_min     -7
_diffrn_reflns_limit_k_max     7
_diffrn_reflns_limit_l_min     -21
_diffrn_reflns_limit_l_max     21
_diffrn_standards_number     0
loop_
    _refln_index_h
    _refln_index_k
    _refln_index_l
    _refln_F_squared_meas
    _refln_F_squared_sigma
    1 0 0 0.07 0.06
    -1 0 0 0.09 0.04
    2 0 0 4.11 0.32
    -2 0 0 4.83 0.24
    3 0 0 0.08 0.12
    -3 0 0 -0.05 0.09
    -4 0 0 414.71 16.3
    4 0 0 403.73 16.39
    5 0 0 -0.11 0.15
    -5 0 0 0.03 0.11
    6 0 0 23.49 1.24
    -6 0 0 24.58 1.18
    6 0 0 26.69 1.31
    7 0 0 0.35 0.21
    -7 0 0 0.06 0.15
    7 0 0 0.08 0.21
    -8 0 0 1.87 0.31
    8 0 0 1.75 0.37
    8 0 0 1.58 0.32
    9 0 0 0.28 0.28
    9 0 0 0.69 0.29
    10 0 0 0.14 0.36
    -10 0 0 0.37 0.32
    -10 0 0 -0.2 0.25
    10 0 0 0.15 0.25
    10 0 0 0.01 0.31
    -11 0 0 -0.02 0.24
    11 0 0 0.07 0.27
    11 0 0 -0.11 0.29
    11 0 0 0.21 0.27
    -11 0 0 -0.15 0.25
    12 0 0 19.06 1.1
    -12 0 0 17.31 1.1
    12 0 0 17.87 1.06
    12 0 0 16.07 1.05
    -12 0 0 18.57 1.1
    13 0 0 0.09 0.19
    -13 0 0 -0.08 0.21
    13 0 0 -0.02 0.2
    13 0 0 0.34 0.26
    -13 0 0 -0.19 0.15
    14 0 0 22.9 1.11
    14 0 0 22.28 1.13
    -14 0 0 21.81 1.15
    -14 0 0 20.89 1.14
    15 0 0 0.31 0.18
    -15 0 0 0 0.11
    0 -1 0 0.21 0.08
    0 1 0 0.35 0.06
    -1 -1 0 20.87 0.82
    1 -1 0 20.34 0.89
    1 1 0 20.73 0.82
    1 1 0 20.88 0.9
    -1 1 0 20.51 0.89
    2 -1 0 391.82 15.45
    -2 -1 0 385.15 15.37
    2 1 0 383.97 15.46
    -2 1 0 392.36 15.45
    3 -1 0 0.31 0.14
    -3 -1 0 0.04 0.06
    3 1 0 0.13 0.12
    -4 -1 0 0.49 0.09
    4 -1 0 0.62 0.16
    -4 1 0 0.32 0.13
    4 1 0 0.43 0.2
    -5 -1 0 17.46 0.8
    5 -1 0 16.3 0.98
    5 -1 0 17.37 0.96
    -5 1 0 18.98 0.91
    5 1 0 17.06 0.97
    5 1 0 16.17 0.94
    6 -1 0 243.75 8.98
    -6 -1 0 220.62 8.91
    6 -1 0 192.43 9
    6 -1 0 209.59 9.06
    6 -1 0 226.39 8.93
    6 1 0 231.62 9.1
    6 1 0 214.12 9.03
    -6 1 0 230 9
    7 -1 0 20.39 1.03
    7 -1 0 22.01 1.19
    7 -1 0 21.27 1.14
    7 1 0 20.7 1.19
    -7 1 0 19.67 1.07
    7 1 0 20.36 1.14
    -7 1 0 19.09 1.14
    8 -1 0 41.23 1.98
    8 -1 0 41.59 1.94
    8 -1 0 39.45 1.82
    -8 1 0 40.03 1.91
    8 1 0 40.39 1.93
    -8 1 0 37.28 1.92
    8 1 0 38.42 1.97
    -8 1 0 36.26 1.8
    9 -1 0 19.15 1.12
    9 1 0 19.45 1.14
    -9 1 0 16.25 1.09
    10 -1 0 139.05 5.67
    10 -1 0 130.84 5.62
    -10 -1 0 132.49 5.68
    10 -1 0 126.84 5.6
    -10 -1 0 132.42 5.64
    10 -1 0 136.11 5.63
    10 1 0 126.56 5.58
    -10 1 0 129 5.67
    10 1 0 130.51 5.62
    10 1 0 137.5 5.69
    10 1 0 131.09 5.65
    11 -1 0 13.6 0.97
    -11 -1 0 14.34 0.98
    11 -1 0 14.08 0.95
    -11 -1 0 13.07 0.88
    11 -1 0 13.12 0.93
    11 -1 0 13.91 0.95
    11 1 0 13.83 0.96
    11 1 0 13.81 1
    -11 1 0 12.69 0.93
    11 1 0 11.75 0.91
    -11 1 0 13.64 0.98
    11 1 0 13.84 0.97
    12 -1 0 17 1.05
    12 -1 0 16.66 1.08
    -12 -1 0 17.49 1.06
    -12 -1 0 17.74 1.08
    12 -1 0 16.41 1.02
    -12 1 0 18.08 1.08
    -12 1 0 18.16 1.1
    12 1 0 17.7 1.1
    12 1 0 16.2 1.04
    12 1 0 16.95 1.04
    12 1 0 16.85 1.09
    -13 -1 0 0.79 0.3
    -13 -1 0 0.65 0.27
    13 -1 0 0.79 0.4
    13 -1 0 1.07 0.25
    13 -1 0 0.77 0.25
    -13 1 0 0.87 0.28
    13 1 0 0.95 0.27
    -13 1 0 0.49 0.22
    13 1 0 0.9 0.35
    14 -1 0 21.55 1.09
    -14 -1 0 23.07 1.12
    14 -1 0 22.1 1.1
    -14 -1 0 22.4 1.11
    -14 1 0 18.8 1.08
    14 1 0 20.45 1.09
    -14 1 0 22.65 1.12
    0 -2 0 463.76 18.14
    0 2 0 446.98 18.08
    1 -2 0 6.7 0.39
    -1 2 0 7.6 0.39
    1 2 0 5.7 0.29
    1 2 0 6.05 0.4
    2 -2 0 27.94 1.28
    2 2 0 29.36 1.3
    -2 2 0 27.65 1.26
    3 -2 0 2.45 0.27
    3 2 0 2.15 0.26
    -3 2 0 2.51 0.29
    4 -2 0 328.45 13.57
    -4 -2 0 326.01 13.56
    4 -2 0 333.07 13.57
    4 -2 0 369.02 13.66
    4 -2 0 323.02 13.6
    -4 -2 0 320.34 13.61
    4 2 0 350.48 13.68
    4 2 0 345.06 13.64
    -4 2 0 355.16 13.62
    5 -2 0 6.8 0.46
    5 -2 0 6.68 0.52
    5 -2 0 6.35 0.46
    -5 -2 0 5.97 0.45
    5 -2 0 7.08 0.55
    5 2 0 6.07 0.56
    5 2 0 7.27 0.6
    -6 -2 0 0.21 0.17
    6 -2 0 -0.15 0.14
    6 -2 0 -0.2 0.18
    -6 -2 0 0.23 0.25
    6 -2 0 -0.03 0.14
    6 -2 0 0.31 0.21
    -6 2 0 0.02 0.14
    -6 2 0 0.22 0.23
    6 2 0 0.37 0.26
    6 2 0 0.08 0.23
    7 -2 0 20.53 1.29
    7 -2 0 22.22 1.35
    7 -2 0 25.79 1.22
    7 -2 0 25.98 1.25
    -7 -2 0 25.01 1.22
    -7 2 0 22.16 1.35
    -7 2 0 26.48 1.25
    7 2 0 24.98 1.4
    -7 2 0 25.93 1.32
    7 2 0 23.49 1.33
    -8 -2 0 94.02 3.94
    8 -2 0 92.91 3.92
    8 -2 0 91.94 4.07
    8 -2 0 90.15 4.11
    8 -2 0 97.95 3.97
    -8 2 0 83.23 4.08
    8 2 0 93.19 4.1
    8 2 0 90.54 4.16
    -8 2 0 89.9 4.05
    -8 2 0 97.28 3.98
    9 -2 0 11.22 0.95
    9 -2 0 11.4 0.95
    -9 -2 0 10.15 0.77
    -9 -2 0 11.25 0.85
    9 -2 0 11.99 0.86
    9 -2 0 11.22 0.83
    -9 2 0 12.22 0.81
    9 2 0 7.97 0.98
    9 2 0 10.16 0.88
    -9 2 0 8.1 0.84
    9 2 0 11.33 0.87
    10 -2 0 15.66 1.05
    -10 -2 0 16.36 1.04
    10 -2 0 16.63 1.03
    -10 -2 0 13.88 1.04
    10 -2 0 16.26 1.05
    10 2 0 14.85 1.05
    -10 2 0 13.28 1
    10 2 0 15.39 1.04
    10 2 0 15.11 1.07
    -10 2 0 16.79 1
    -11 -2 0 1.48 0.35
    -11 -2 0 0.74 0.34
    11 -2 0 1.51 0.39
    11 -2 0 1.27 0.36
    11 -2 0 1.65 0.39
    11 2 0 1.36 0.39
    11 2 0 1.19 0.38
    11 2 0 1.28 0.4
    -11 2 0 1.2 0.36
    -12 -2 0 16.08 1.03
    12 -2 0 15.97 1.03
    -12 -2 0 14.88 0.99
    12 -2 0 16.52 1.03
    12 2 0 17.9 1.08
    12 2 0 17.18 1.06
    12 2 0 15.91 1.05
    -12 2 0 17.16 1.02
    -12 2 0 16.61 1.07
    -13 -2 0 0.03 0.23
    -13 -2 0 0.32 0.18
    13 -2 0 0.26 0.19
    -13 2 0 0.12 0.25
    13 2 0 -0.02 0.27
    -13 2 0 0.47 0.25
    13 2 0 -0.11 0.25
    14 -2 0 12.2 0.71
    -14 -2 0 12.79 0.72
    -14 -2 0 13.52 0.75
    -14 2 0 13.05 0.76
    -14 2 0 13.95 0.76
    14 2 0 12.43 0.72
    14 2 0 12.1 0.73
    0 -3 0 -0.11 0.12
    0 -3 0 0.12 0.14
    0 -3 0 0.06 0.14
    0 3 0 0.27 0.16
    0 3 0 -0.14 0.15
    1 -3 0 16.09 0.81
    -1 -3 0 14.23 0.8
    1 -3 0 14.67 0.79
    1 -3 0 15.49 0.81
    1 3 0 15.85 0.84
    -1 3 0 15.95 0.8
    2 -3 0 143.93 6.12
    2 -3 0 152.89 6.16
    -2 -3 0 151.2 6.1
    2 -3 0 151.71 6.14
    2 -3 0 149.6 6.16
    -2 -3 0 143.66 6.13
    -2 3 0 148.44 6.12
    -2 3 0 152.26 6.13
    2 3 0 153.5 6.18
    -3 -3 0 0.59 0.2
    3 -3 0 2.72 0.35
    -3 -3 0 0.64 0.2
    3 -3 0 0.67 0.2
    3 -3 0 1.25 0.24
    3 -3 0 1.07 0.19
    -3 -3 0 0.43 0.17
    -3 3 0 1.49 0.28
    3 3 0 0.45 0.17
    4 -3 0 69.29 2.95
    -4 -3 0 68.12 2.94
    -4 -3 0 65.9 2.98
    4 -3 0 73.23 3.03
    4 -3 0 70.23 2.95
    -4 -3 0 65.45 2.95
    4 -3 0 66.61 2.99
    4 -3 0 70.82 2.98
    -4 3 0 65.91 2.94
    4 3 0 68.91 3.05
    -4 3 0 67.93 3
    -4 3 0 68.94 3
    -5 -3 0 2.57 0.36
    5 -3 0 3.49 0.43
    5 -3 0 2.96 0.36
    -5 -3 0 2.88 0.38
    5 -3 0 3.1 0.37
    5 -3 0 3.28 0.41
    -5 3 0 2.95 0.33
    -5 3 0 3.37 0.43
    -5 3 0 3.71 0.38
    5 3 0 3.45 0.46
    5 3 0 3.29 0.47
    -6 -3 0 83.21 3.43
    6 -3 0 79.59 3.42
    -6 -3 0 80.13 3.47
    6 -3 0 80.57 3.52
    6 -3 0 82.48 3.58
    6 -3 0 77.42 3.42
    6 3 0 76.74 3.57
    -6 3 0 79.15 3.54
    6 3 0 72.69 3.6
    -6 3 0 78.96 3.51
    -6 3 0 79.7 3.44
    7 -3 0 2.97 0.49
    7 -3 0 3.57 0.42
    -7 -3 0 2.92 0.41
    7 -3 0 3.92 0.58
    -7 3 0 2.99 0.44
    7 3 0 2.71 0.5
    -7 3 0 3.95 0.57
    -7 3 0 4.98 0.51
    7 3 0 3.14 0.58
    -8 -3 0 2.31 0.59
    8 -3 0 2.99 0.4
    8 -3 0 2.63 0.48
    -8 -3 0 3.98 0.57
    -8 -3 0 2.77 0.47
    8 -3 0 2.87 0.48
    -8 -3 0 2.97 0.51
    8 -3 0 2.11 0.52
    8 -3 0 2.63 0.53
    -8 -3 0 2.74 0.37
    -8 3 0 2.31 0.39
    8 3 0 2.68 0.5
    -8 3 0 2.88 0.55
    8 3 0 3.1 0.46
    9 -3 0 4.9 0.72
    9 -3 0 5.88 0.65
    9 -3 0 6.28 0.69
    9 -3 0 6.73 0.68
    -9 -3 0 5.63 0.6
    9 -3 0 5.73 0.78
    -9 -3 0 6.25 0.71
    -9 -3 0 7.16 0.68
    -9 -3 0 6.54 0.69
    9 3 0 4.7 0.64
    9 3 0 5.57 0.61
    -9 3 0 5.11 0.75
    -9 3 0 6.2 0.64
    9 3 0 6.7 0.7
    10 -3 0 47.04 2.3
    10 -3 0 47.71 2.28
    -10 -3 0 50.13 2.34
    -10 -3 0 45.03 2.24
    -10 -3 0 48.51 2.35
    -10 -3 0 46.5 2.25
    10 -3 0 48.09 2.4
    10 -3 0 49.54 2.34
    10 -3 0 46.34 2.27
    10 3 0 47.15 2.34
    -10 3 0 46.23 2.37
    -10 3 0 47.69 2.29
    10 3 0 47.92 2.34
    10 3 0 45.11 2.26
    11 -3 0 0.57 0.29
    11 -3 0 0.29 0.21
    11 -3 0 0.6 0.32
    -11 -3 0 -0.02 0.24
    -11 -3 0 0.61 0.3
    11 -3 0 0.27 0.28
    11 3 0 -0.02 0.21
    -11 3 0 0.07 0.25
    11 3 0 0.54 0.25
    -11 3 0 -0.14 0.29
    11 3 0 0.01 0.31
    -12 -3 0 28.77 1.48
    -12 -3 0 29.81 1.49
    12 -3 0 30.24 1.47
    12 -3 0 27.57 1.45
    -12 3 0 29.58 1.53
    -12 3 0 27.53 1.47
    12 3 0 28.65 1.53
    12 3 0 31.32 1.49
    -13 -3 0 6.39 0.45
    13 -3 0 5.39 0.46
    -13 -3 0 6.15 0.47
    13 3 0 7.03 0.54
    -13 3 0 6.38 0.51
    -13 3 0 7.04 0.56
    13 3 0 5.72 0.48
    0 -4 0 31.77 1.54
    0 -4 0 31.91 1.57
    0 4 0 29.84 1.57
    0 4 0 33.47 1.54
    1 -4 0 14.06 0.83
    -1 -4 0 13.86 0.85
    1 -4 0 15.74 0.89
    -1 -4 0 12.08 0.76
    -1 -4 0 13.9 0.84
    1 -4 0 13.61 0.81
    1 -4 0 14.35 0.85
    1 4 0 13.58 0.87
    -1 4 0 13.31 0.87
    1 4 0 14 0.81
    -1 4 0 14.42 0.84
    -2 -4 0 3.24 0.35
    2 -4 0 3.95 0.4
    2 -4 0 3.52 0.4
    -2 -4 0 2.81 0.35
    2 -4 0 3.28 0.4
    2 -4 0 3.22 0.38
    -2 -4 0 2.75 0.38
    -2 4 0 3.25 0.46
    2 4 0 2.84 0.37
    2 4 0 3.12 0.37
    3 -4 0 0.76 0.25
    -3 -4 0 0.56 0.2
    -3 -4 0 0.54 0.23
    3 -4 0 0.65 0.23
    3 -4 0 0.82 0.25
    3 -4 0 0.58 0.24
    -3 -4 0 0.57 0.23
    3 4 0 0.42 0.2
    -3 4 0 1.1 0.29
    4 -4 0 162.23 6.62
    4 -4 0 163.04 6.64
    -4 -4 0 159.37 6.63
    4 -4 0 154.18 6.66
    -4 -4 0 161.36 6.59
    4 -4 0 154.87 6.67
    -4 -4 0 165.13 6.66
    -4 4 0 150.61 6.64
    4 4 0 151.94 6.72
    -4 4 0 161.42 6.61
    -4 4 0 161.84 6.69
    5 -4 0 7.82 0.66
    -5 -4 0 7.51 0.58
    5 -4 0 6.98 0.61
    -5 -4 0 7.19 0.63
    -5 4 0 7.63 0.69
    5 4 0 8.8 0.74
    -5 4 0 7.05 0.69
    -5 4 0 7.76 0.63
    6 -4 0 8.98 0.76
    -6 -4 0 6.81 0.59
    6 -4 0 7.58 0.69
    6 -4 0 8.03 0.91
    -6 -4 0 7.77 0.72
    6 -4 0 8.2 0.78
    6 -4 0 8.24 0.65
    -6 -4 0 7.81 0.71
    -6 -4 0 8.16 0.69
    6 4 0 7.78 0.71
    -6 4 0 6.64 0.72
    -6 4 0 8.49 0.67
    7 -4 0 0.23 0.29
    -7 -4 0 0.53 0.32
    -7 -4 0 0.49 0.31
    7 -4 0 0.3 0.35
    -7 -4 0 0.06 0.2
    -7 -4 0 0.17 0.28
    7 -4 0 0.37 0.31
    7 -4 0 0.05 0.33
    7 -4 0 -0.04 0.21
    7 -4 0 -0.32 0.29
    7 -4 0 -0.01 0.29
    -7 -4 0 0.03 0.23
    7 4 0 0.68 0.36
    7 4 0 -0.2 0.31
    -7 4 0 0.28 0.32
    -7 4 0 -0.27 0.21
    -8 -4 0 64.82 2.86
    -8 -4 0 60.03 2.8
    8 -4 0 61.79 2.99
    -8 -4 0 64.51 2.93
    8 -4 0 58.65 2.93
    8 -4 0 55 2.88
    -8 -4 0 62.26 2.85
    -8 -4 0 61.99 2.92
    8 -4 0 64.91 2.81
    8 -4 0 64.41 2.89
    8 -4 0 61.02 2.95
    8 -4 0 63.03 2.91
    8 4 0 60.64 2.99
    -8 4 0 60.37 3
    -8 4 0 63.05 2.84
    8 4 0 62.72 2.91
    -8 4 0 58.88 3.02
    -9 -4 0 2.01 0.41
    9 -4 0 2.3 0.46
    9 -4 0 2.58 0.41
    -9 -4 0 1.69 0.37
    -9 -4 0 2.58 0.41
    9 -4 0 2.66 0.51
    9 -4 0 2.95 0.48
    -9 -4 0 1.79 0.42
    9 -4 0 3.05 0.47
    9 -4 0 2.02 0.41
    9 4 0 1.43 0.44
    -9 4 0 2.41 0.44
    -9 4 0 2.13 0.48
    -9 4 0 1.42 0.37
    -9 4 0 2.49 0.57
    9 4 0 2.77 0.44
    10 -4 0 39.87 1.95
    10 -4 0 32.86 1.77
    -10 -4 0 37.7 1.83
    -10 -4 0 34.59 1.77
    10 -4 0 34.34 1.74
    10 -4 0 35.46 1.82
    -10 -4 0 35.47 1.8
    10 -4 0 35.33 1.87
    -10 -4 0 34.38 1.76
    -10 4 0 33.07 1.74
    10 4 0 33.62 1.85
    10 4 0 35.33 1.78
    10 4 0 36.19 1.83
    -10 4 0 35.34 1.87
    11 -4 0 2.1 0.38
    -11 -4 0 2.18 0.33
    11 -4 0 1.99 0.36
    -11 -4 0 1.31 0.33
    -11 4 0 2.45 0.43
    11 4 0 2.95 0.4
    11 4 0 2.33 0.39
    12 -4 0 7.02 0.53
    12 -4 0 7.07 0.53
    12 4 0 7.12 0.54
    12 4 0 6.6 0.53
    -12 4 0 7.43 0.56
    -12 4 0 6.66 0.53
    0 -5 0 -0.26 0.2
    0 -5 0 0.12 0.24
    0 5 0 -0.01 0.23
    -1 -5 0 11.1 0.76
    -1 -5 0 11.19 0.81
    1 -5 0 10.59 0.78
    1 -5 0 11.09 0.83
    1 5 0 11.18 0.77
    -1 5 0 10.48 0.78
    2 -5 0 73.14 3.29
    -2 -5 0 75.69 3.31
    -2 -5 0 74.86 3.3
    2 -5 0 69.68 3.22
    -2 -5 0 70.92 3.28
    2 -5 0 77.47 3.36
    2 -5 0 70.56 3.37
    -2 -5 0 71.66 3.23
    -2 -5 0 70.84 3.28
    2 -5 0 78.4 3.3
    -2 -5 0 73.56 3.22
    2 -5 0 68.27 3.24
    2 -5 0 73.83 3.29
    -2 -5 0 71.25 3.2
    -2 -5 0 74.53 3.27
    -2 5 0 72.98 3.27
    -3 -5 0 9.2 0.76
    -3 -5 0 10.46 0.79
    -3 -5 0 8.73 0.75
    3 -5 0 9.82 0.81
    3 -5 0 9.54 0.79
    -3 -5 0 9.4 0.73
    3 -5 0 9.43 0.82
    -3 -5 0 10.69 0.77
    3 -5 0 10.5 0.81
    3 -5 0 10.24 0.77
    -3 -5 0 10.22 0.78
    -3 -5 0 9.63 0.76
    -3 -5 0 10.11 0.78
    -3 -5 0 9.38 0.73
    3 -5 0 11.18 0.82
    3 -5 0 10.83 0.78
    3 -5 0 10.77 0.84
    -3 5 0 11.51 0.87
    -3 5 0 8.85 0.74
    -3 5 0 9.74 0.78
    4 -5 0 1.74 0.36
    4 -5 0 2.13 0.43
    -4 -5 0 2.17 0.39
    4 -5 0 1.77 0.43
    4 -5 0 1.26 0.37
    4 -5 0 1.9 0.38
    -4 -5 0 1.77 0.37
    -4 -5 0 1.72 0.36
    -4 -5 0 1.55 0.35
    -4 -5 0 1.59 0.36
    4 -5 0 1.39 0.38
    -4 -5 0 1.92 0.36
    4 -5 0 1.64 0.38
    -4 -5 0 1.34 0.35
    -4 -5 0 2.04 0.39
    -4 -5 0 1.96 0.38
    -4 5 0 1.87 0.39
    -4 5 0 1.97 0.42
    4 5 0 1.08 0.34
    -4 5 0 2.32 0.42
    -5 -5 0 15.07 1
    -5 -5 0 14.91 1.01
    -5 -5 0 16.31 1.04
    -5 -5 0 15.36 0.98
    5 -5 0 14.53 1.09
    5 -5 0 15.73 1.08
    5 -5 0 15.92 1.07
    5 -5 0 15.63 1.06
    -5 -5 0 15.83 1
    5 -5 0 16.35 1.02
    -5 -5 0 16.19 1.05
    5 -5 0 14.66 0.99
    -5 -5 0 15.77 1.02
    5 -5 0 17.25 1.09
    -5 -5 0 15.74 1
    -5 5 0 16.93 1.14
    -5 5 0 15.12 1.01
    -5 5 0 14.78 1
    5 5 0 14.08 1.09
    -6 -5 0 22.93 1.33
    6 -5 0 22.35 1.36
    -6 -5 0 23.83 1.33
    6 -5 0 25 1.41
    6 -5 0 22.18 1.36
    6 -5 0 23.85 1.42
    -6 -5 0 23.97 1.36
    6 -5 0 24.6 1.33
    6 -5 0 23.5 1.4
    -6 -5 0 23.52 1.37
    6 -5 0 24.39 1.42
    -6 -5 0 22.51 1.33
    -6 -5 0 23.12 1.29
    -6 -5 0 23.74 1.38
    -6 -5 0 23.28 1.32
    -6 5 0 25.1 1.46
    6 5 0 24.67 1.51
    -6 5 0 24.48 1.34
    -6 5 0 22.27 1.31
    7 -5 0 0.47 0.31
    -7 -5 0 0.1 0.26
    7 -5 0 0.45 0.34
    7 -5 0 -0.43 0.28
    7 -5 0 -0.04 0.32
    -7 -5 0 0.35 0.28
    -7 -5 0 0.19 0.29
    -7 -5 0 0.05 0.26
    -7 -5 0 0.39 0.3
    7 -5 0 0.04 0.21
    7 -5 0 0.62 0.33
    -7 5 0 0.21 0.26
    7 5 0 -0.37 0.34
    -7 5 0 0.23 0.35
    -7 5 0 0.37 0.3
    8 -5 0 4.27 0.56
    -8 -5 0 3.48 0.47
    -8 -5 0 3.84 0.45
    -8 -5 0 3.71 0.55
    -8 -5 0 4.3 0.55
    -8 -5 0 3.51 0.43
    8 -5 0 2.74 0.51
    8 -5 0 3.99 0.54
    8 -5 0 3.77 0.51
    8 -5 0 4.28 0.59
    -8 5 0 2.94 0.46
    -8 5 0 3.56 0.44
    -8 5 0 3.76 0.58
    8 5 0 3.59 0.59
    8 5 0 4.69 0.6
    -8 5 0 3.94 0.61
    8 5 0 3.72 0.52
    9 -5 0 0.44 0.32
    9 -5 0 0.41 0.26
    -9 -5 0 0.25 0.22
    9 -5 0 0.58 0.3
    -9 -5 0 0.47 0.29
    -9 -5 0 0.68 0.28
    9 -5 0 0.82 0.31
    -9 -5 0 0.57 0.38
    9 5 0 0.68 0.32
    -9 5 0 0.12 0.35
    9 5 0 0.18 0.28
    -9 5 0 0.79 0.36
    9 5 0 0.28 0.25
    10 -5 0 15.27 0.94
    10 -5 0 14.9 0.91
    10 -5 0 16.87 0.91
    10 -5 0 16.54 0.91
    -10 -5 0 15.43 0.88
    -10 5 0 14.82 0.93
    10 5 0 16.18 0.94
    10 5 0 13.41 0.88
    11 -5 0 0.53 0.22
    11 -5 0 0.62 0.23
    -11 -5 0 0.71 0.17
    -11 5 0 0.9 0.22
    11 5 0 0.31 0.23
    11 5 0 0.67 0.2
    0 -6 0 16.39 1
    0 -6 0 13.86 0.97
    0 -6 0 16.02 1.02
    0 -6 0 17.16 1.06
    0 -6 0 14.42 0.95
    0 -6 0 14.93 0.95
    0 -6 0 15.22 0.96
    0 -6 0 16.28 1.1
    0 6 0 14.66 0.98
    -1 -6 0 0.93 0.3
    -1 -6 0 0.46 0.26
    -1 -6 0 0.32 0.35
    -1 -6 0 0.28 0.25
    -1 -6 0 0.28 0.25
    -1 -6 0 0.67 0.28
    1 -6 0 0.89 0.31
    -1 -6 0 0.4 0.3
    1 -6 0 0.69 0.33
    1 -6 0 1.13 0.28
    1 -6 0 0.88 0.31
    1 -6 0 1.11 0.3
    -1 -6 0 0.18 0.29
    1 -6 0 0.99 0.3
    1 -6 0 0.93 0.37
    -1 6 0 0.78 0.35
    2 -6 0 0.7 0.32
    -2 -6 0 0.94 0.29
    -2 -6 0 0.44 0.27
    -2 -6 0 0.97 0.29
    2 -6 0 0.85 0.3
    2 -6 0 0.9 0.35
    -2 -6 0 1.1 0.3
    -2 -6 0 0.64 0.23
    2 -6 0 0.41 0.31
    2 -6 0 0.44 0.29
    2 -6 0 0.99 0.41
    2 -6 0 1.38 0.28
    -2 -6 0 0.58 0.28
    -2 -6 0 0.92 0.33
    -2 6 0 0.8 0.35
    -2 6 0 0.97 0.36
    -3 -6 0 9.86 0.74
    -3 -6 0 8.91 0.72
    3 -6 0 7.84 0.83
    3 -6 0 9.67 0.72
    -3 -6 0 9.65 0.76
    -3 -6 0 9.48 0.7
    -3 -6 0 9.46 0.79
    -3 -6 0 9.14 0.73
    3 -6 0 9.33 0.78
    3 -6 0 9.69 0.79
    -3 -6 0 9.91 0.81
    3 -6 0 8.65 0.77
    3 -6 0 7.95 0.74
    3 6 0 9.07 0.78
    -3 6 0 10.01 0.85
    -3 6 0 8.66 0.77
    4 -6 0 25.24 1.37
    4 -6 0 26.49 1.4
    -4 -6 0 25.15 1.34
    -4 -6 0 23.25 1.34
    -4 -6 0 25.09 1.33
    4 -6 0 25.19 1.32
    4 -6 0 22.56 1.35
    -4 -6 0 24.84 1.38
    -4 -6 0 25.16 1.42
    4 -6 0 22.76 1.36
    -4 -6 0 22.49 1.29
    4 -6 0 24.79 1.46
    -4 -6 0 25.18 1.36
    4 -6 0 25.17 1.43
    4 6 0 23.29 1.42
    -4 6 0 23.56 1.34
    4 6 0 23.64 1.34
    -4 6 0 25.97 1.46
    -5 -6 0 4.77 0.54
    5 -6 0 4.17 0.64
    -5 -6 0 5.2 0.56
    -5 -6 0 4.23 0.5
    5 -6 0 5 0.61
    -5 -6 0 5 0.52
    5 -6 0 6.11 0.58
    -5 -6 0 4.97 0.58
    5 -6 0 3.97 0.5
    5 -6 0 5.69 0.6
    -5 -6 0 5.4 0.51
    5 -6 0 5.34 0.66
    -5 -6 0 5.15 0.56
    -5 6 0 5.61 0.62
    5 6 0 4.75 0.6
    5 6 0 3.94 0.63
    -5 6 0 6.81 0.77
    -6 -6 0 2.83 0.45
    -6 -6 0 2.69 0.39
    6 -6 0 2.7 0.45
    6 -6 0 2.2 0.47
    -6 -6 0 2.51 0.37
    6 -6 0 3.51 0.5
    -6 -6 0 2.16 0.38
    -6 -6 0 2.35 0.38
    6 -6 0 3.02 0.45
    6 -6 0 2.53 0.46
    6 -6 0 2.46 0.45
    -6 6 0 3.23 0.56
    6 6 0 2.43 0.42
    6 6 0 2.49 0.47
    -6 6 0 2.44 0.42
    7 -6 0 0.62 0.33
    -7 -6 0 0.91 0.28
    -7 -6 0 1.02 0.31
    7 -6 0 1.22 0.36
    -7 -6 0 0.86 0.26
    7 -6 0 1 0.33
    -7 -6 0 1.13 0.25
    7 -6 0 0.86 0.3
    7 -6 0 1.06 0.32
    -7 6 0 0.74 0.38
    7 6 0 0.3 0.31
    8 -6 0 51.56 2.3
    8 -6 0 48.63 2.32
    -8 -6 0 50.97 2.22
    8 -6 0 51.86 2.28
    8 -6 0 53.66 2.28
    -8 -6 0 44.93 2.27
    -8 -6 0 44.68 2.21
    -8 6 0 48.61 2.33
    8 6 0 52.66 2.29
    9 -6 0 1.05 0.26
    9 -6 0 1.15 0.27
    -9 -6 0 1.75 0.27
    9 -6 0 1.47 0.27
    -9 -6 0 1.12 0.22
    9 -6 0 1.48 0.28
    9 6 0 1.7 0.27
    -9 6 0 1.67 0.3
    9 6 0 1.35 0.24
    -9 6 0 1.17 0.25
    0 -7 0 -0.07 0.14
    0 -7 0 0.1 0.14
    0 -7 0 0.38 0.29
    0 -7 0 0.13 0.22
    0 -7 0 0.16 0.22
    0 7 0 0.14 0.31
    -1 -7 0 0.3 0.18
    1 -7 0 0.25 0.24
    1 -7 0 0.02 0.22
    -1 -7 0 0.18 0.3
    1 -7 0 0.41 0.3
    -1 -7 0 0.28 0.23
    1 -7 0 -0.16 0.21
    1 -7 0 0.75 0.28
    -1 -7 0 0.23 0.25
    -1 -7 0 0.48 0.26
    1 7 0 0.1 0.16
    -1 7 0 0.41 0.32
    1 7 0 -0.3 0.29
    2 -7 0 11.94 0.82
    -2 -7 0 13.36 0.78
    -2 -7 0 11.82 0.78
    2 -7 0 12.28 0.83
    -2 -7 0 12.31 0.78
    2 -7 0 11.93 0.74
    -2 -7 0 12.44 0.83
    -2 -7 0 13.44 0.8
    2 -7 0 12.74 0.82
    2 -7 0 13.03 0.81
    2 7 0 12.45 0.82
    -2 7 0 11.67 0.99
    -3 -7 0 4.36 0.45
    3 -7 0 4.97 0.48
    -3 -7 0 5.16 0.53
    -3 -7 0 5.68 0.47
    -3 -7 0 4.99 0.45
    3 -7 0 5.13 0.57
    3 -7 0 5.75 0.54
    3 -7 0 5.09 0.47
    3 -7 0 5.4 0.49
    -3 -7 0 4.35 0.5
    -3 7 0 5.78 0.54
    3 7 0 4.3 0.46
    4 -7 0 0.58 0.26
    4 -7 0 0.26 0.26
    -4 -7 0 0.1 0.16
    -4 -7 0 -0.09 0.15
    4 -7 0 0.15 0.18
    -4 -7 0 0.01 0.17
    4 -7 0 -0.27 0.22
    -4 -7 0 0.1 0.16
    -4 -7 0 0.1 0.22
    4 7 0 0.24 0.18
    -4 7 0 0.3 0.31
    -5 -7 0 1.57 0.31
    -5 -7 0 1.76 0.31
    -5 -7 0 1.7 0.32
    5 -7 0 2.01 0.35
    5 -7 0 1.53 0.32
    -5 -7 0 1.56 0.26
    5 -7 0 1.83 0.31
    5 -7 0 1.81 0.34
    5 7 0 1.42 0.32
    -6 -7 0 22.62 1.02
    6 -7 0 19.33 1.02
    -6 -7 0 17.77 1.03
    6 -7 0 21.4 1.02
    6 -7 0 22.17 1.07
    6 -7 0 18.8 1.06
    -6 -7 0 19.82 1.02
    6 7 0 20.91 1.07
    -6 7 0 20.87 1.12
    6 7 0 20.19 1.04
    -15 0 1 8.48 0.51
    15 0 -1 7.97 0.51
    -15 0 1 7.47 0.48
    15 0 -1 6.48 0.44
    -14 0 1 0.09 0.16
    14 0 -1 0.1 0.23
    14 0 -1 -0.06 0.16
    -14 0 1 -0.02 0.14
    -13 0 1 24.62 1.27
    13 0 -1 23.74 1.27
    -13 0 1 22.47 1.25
    13 0 -1 22.2 1.23
    13 0 -1 20.26 1.25
    12 0 -1 1.08 0.34
    12 0 -1 0.53 0.33
    -12 0 1 0.16 0.27
    12 0 -1 -0.18 0.24
    -12 0 1 0.18 0.27
    11 0 -1 0.6 0.33
    11 0 -1 0.96 0.36
    -11 0 1 0.06 0.25
    -11 0 1 0.84 0.33
    11 0 -1 0.32 0.3
    -10 0 1 0.35 0.21
    10 0 -1 -0.04 0.32
    10 0 -1 0 0.26
    -10 0 1 0.27 0.28
    10 0 -1 0 0.29
    9 0 -1 358.53 14.49
    -9 0 1 328.91 14.55
    9 0 -1 376.66 14.44
    -8 0 1 0.86 0.3
    8 0 -1 0.71 0.25
    8 0 -1 0.41 0.25
    -8 0 1 0.1 0.21
    7 0 -1 127.91 5.46
    -7 0 1 135.82 5.42
    7 0 -1 131.19 5.52
    -7 0 1 126.9 5.47
    -6 0 1 0.38 0.17
    6 0 -1 0.19 0.18
    6 0 -1 0.21 0.2
    5 0 -1 57.98 2.5
    -5 0 1 55.55 2.4
    4 0 -1 0.39 0.15
    -4 0 1 0.2 0.11
    -3 0 1 2.3 0.21
    3 0 -1 2.49 0.3
    2 0 -1 0.23 0.1
    -2 0 1 0.24 0.08
    -1 0 1 1.98 0.12
    1 0 -1 1.94 0.14
    0 0 -1 0.03 0.01
    0 0 1 0.04 0.03
    1 0 1 136.65 5.48
    1 0 1 138.8 5.51
    2 0 1 0.05 0.12
    -2 0 -1 0.15 0.09
    -3 0 -1 375.43 14.44
    3 0 1 350.08 14.51
    -4 0 -1 -0.13 0.1
    4 0 1 -0.01 0.15
    -5 0 -1 63.52 2.7
    5 0 1 64.71 2.81
    -6 0 -1 0.07 0.14
    6 0 1 -0.08 0.18
    6 0 1 -0.22 0.16
    -7 0 -1 586.71 22.66
    7 0 1 547.62 22.71
    7 0 1 564.91 22.78
    8 0 1 -0.21 0.2
    8 0 1 -0.06 0.2
    -8 0 -1 0.05 0.18
    9 0 1 28.31 1.5
    -10 0 -1 0.12 0.25
    10 0 1 -0.1 0.29
    -10 0 -1 0.15 0.2
    10 0 1 0.04 0.27
    10 0 1 -0.34 0.31
    -11 0 -1 24.28 1.39
    11 0 1 23.2 1.36
    11 0 1 27.69 1.42
    -11 0 -1 24.62 1.42
    11 0 1 26.13 1.41
    12 0 1 -0.08 0.18
    -12 0 -1 -0.14 0.24
    -12 0 -1 -0.14 0.15
    12 0 1 0.13 0.26
    12 0 1 -0.09 0.26
    -13 0 -1 29.64 1.43
    -13 0 -1 28.18 1.42
    13 0 1 25.9 1.39
    13 0 1 26.8 1.39
    13 0 1 24.05 1.41
    -14 0 -1 0.06 0.15
    14 0 1 -0.04 0.16
    14 0 1 -0.08 0.15
    -14 0 -1 -0.24 0.19
    -15 -1 1 1.06 0.2
    15 -1 -1 0.76 0.2
    -15 1 1 0.89 0.26
    15 1 -1 0.72 0.17
    -14 -1 1 9.76 0.62
    -14 -1 1 10.29 0.66
    14 -1 -1 9.72 0.64
    14 -1 -1 9.04 0.62
    14 1 -1 9.64 0.63
    -14 1 1 9.08 0.63
    -14 1 1 9.51 0.62
    -13 -1 1 30.92 1.56
    13 -1 -1 31.4 1.55
    -13 -1 1 29.83 1.54
    13 -1 -1 32.59 1.57
    13 -1 -1 29.71 1.56
    -13 1 1 30.48 1.54
    13 1 -1 31.87 1.58
    -13 1 1 30.07 1.57
    13 1 -1 29.5 1.59
    12 -1 -1 2.5 0.43
    -12 -1 1 1.84 0.39
    12 -1 -1 3.11 0.45
    -12 -1 1 2.55 0.38
    12 -1 -1 3.13 0.48
    -12 1 1 2.86 0.44
    12 1 -1 2.68 0.47
    12 1 -1 2.46 0.44
    -12 1 1 1.94 0.42
    12 1 -1 2.38 0.37
    12 1 -1 2.47 0.45
    -11 -1 1 25.9 1.47
    11 -1 -1 27.79 1.5
    -11 -1 1 25.6 1.45
    11 -1 -1 26.75 1.48
    11 -1 -1 29.05 1.51
    -11 1 1 28.21 1.54
    11 1 -1 27.26 1.5
    11 1 -1 27.69 1.52
    11 1 -1 26.73 1.5
    -11 1 1 28.26 1.5
    11 1 -1 25.69 1.44
    10 -1 -1 4.75 0.57
    10 -1 -1 4.75 0.62
    10 -1 -1 4.41 0.55
    -10 -1 1 3.54 0.45
    -10 -1 1 3.72 0.57
    10 -1 -1 2.93 0.51
    10 1 -1 4.51 0.67
    10 1 -1 4.46 0.56
    -10 1 1 4.36 0.61
    10 1 -1 4.28 0.56
    10 1 -1 4.17 0.49
    9 -1 -1 40.74 2.07
    9 -1 -1 43.53 2.04
    -9 1 1 40.47 2.04
    9 1 -1 42.79 2.05
    -9 1 1 43.87 2.08
    9 1 -1 35.77 2.19
    8 -1 -1 2.86 0.43
    -8 -1 1 1.04 0.32
    8 -1 -1 2.26 0.37
    -8 1 1 1.03 0.3
    -8 1 1 1.64 0.29
    -8 1 1 0.73 0.27
    8 1 -1 1.03 0.31
    8 1 -1 0.79 0.31
    7 -1 -1 29.44 1.37
    -7 -1 1 28.28 1.35
    -7 -1 1 26.96 1.46
    7 -1 -1 29.91 1.47
    7 -1 -1 30.77 1.52
    7 1 -1 28.86 1.52
    -7 1 1 28.83 1.44
    -7 1 1 28.77 1.5
    -7 1 1 28.06 1.36
    7 1 -1 29.99 1.48
    -6 -1 1 1.89 0.26
    6 -1 -1 0.86 0.26
    6 -1 -1 0.57 0.24
    6 -1 -1 0.82 0.21
    -6 1 1 2.32 0.33
    6 1 -1 0.7 0.25
    5 -1 -1 130.68 6.13
    -5 -1 1 156.8 6.01
    5 1 -1 148.16 6.18
    -5 1 1 159.78 6.11
    -4 -1 1 7.01 0.37
    4 -1 -1 8.11 0.5
    -4 1 1 6.31 0.42
    4 1 -1 7.37 0.52
    3 -1 -1 264.52 10.11
    -3 -1 1 242.96 10.01
    -3 1 1 248.63 10.09
    3 1 -1 252.28 10.12
    2 -1 -1 19.38 0.86
    -2 -1 1 18.39 0.77
    -2 1 1 18.75 0.86
    2 1 -1 19.25 0.86
    2 1 -1 19.69 0.78
    -1 -1 1 45.73 1.83
    1 -1 -1 45.62 1.88
    1 1 -1 45.44 1.89
    1 1 -1 46.09 1.83
    -1 1 1 45.84 1.89
    0 -1 -1 92.16 3.74
    0 -1 1 94.96 3.75
    0 1 1 94.07 3.73
    0 1 -1 91.5 3.73
    1 -1 1 971.82 38.9
    1 1 1 986.7 38.95
    -1 1 -1 1000 38.89
    1 1 1 969.71 38.9
    2 -1 1 9.3 0.49
    -2 1 -1 8.71 0.48
    2 1 1 9.17 0.5
    2 1 1 9.41 0.41
    -3 -1 -1 5.28 0.28
    3 -1 1 5.53 0.38
    -3 1 -1 4.92 0.35
    3 1 1 4.98 0.41
    -4 -1 -1 83.23 3.32
    4 -1 1 85.22 3.45
    -4 1 -1 84.04 3.4
    4 1 1 73.93 3.47
    -5 -1 -1 444.96 17.27
    5 -1 1 443.83 17.43
    5 -1 1 412.78 17.38
    -5 1 -1 454.23 17.36
    5 1 1 431.85 17.45
    5 1 1 413.55 17.4
    6 -1 1 7.68 0.6
    6 -1 1 8.3 0.51
    6 -1 1 7.91 0.63
    6 -1 1 8.16 0.52
    -6 -1 -1 8.46 0.51
    6 1 1 8.43 0.66
    6 1 1 9.35 0.65
    -6 1 -1 8.19 0.57
    7 -1 1 2.38 0.39
    7 -1 1 1.91 0.35
    7 -1 1 2.38 0.32
    7 -1 1 1.68 0.27
    -7 1 -1 2.11 0.3
    7 1 1 1.9 0.35
    7 1 1 1.89 0.38
    8 -1 1 3.3 0.49
    8 -1 1 3.21 0.42
    8 -1 1 3.1 0.48
    8 1 1 2.74 0.48
    8 1 1 3.09 0.46
    -8 1 -1 2.57 0.36
    9 -1 1 86.83 3.9
    9 -1 1 84.32 3.77
    9 1 1 84.41 3.9
    -9 1 -1 98.56 3.99
    -10 -1 -1 1.01 0.4
    10 -1 1 1.49 0.38
    10 -1 1 1.62 0.37
    10 -1 1 1.71 0.41
    -10 -1 -1 1.51 0.38
    10 -1 1 1.66 0.44
    10 1 1 2.18 0.44
    10 1 1 1.97 0.47
    -10 1 -1 1.47 0.4
    10 1 1 1.47 0.38
    10 1 1 1.6 0.41
    11 -1 1 20.83 1.21
    -11 -1 -1 20.45 1.18
    -11 -1 -1 20.01 1.18
    11 -1 1 19.28 1.18
    11 -1 1 19.03 1.13
    -11 1 -1 17.91 1.17
    11 1 1 17.76 1.14
    -11 1 -1 19.42 1.22
    11 1 1 20.09 1.21
    11 1 1 18.8 1.18
    11 1 1 20.05 1.23
    -12 -1 -1 3.03 0.42
    -12 -1 -1 2.8 0.44
    12 -1 1 2.25 0.37
    12 -1 1 3.75 0.5
    12 -1 1 2.72 0.42
    12 1 1 3.06 0.45
    12 1 1 3.3 0.46
    -12 1 -1 2.76 0.43
    12 1 1 3.34 0.44
    12 1 1 2.71 0.45
    -12 1 -1 2.62 0.41
    13 -1 1 12.69 0.8
    -13 -1 -1 12.2 0.84
    -13 -1 -1 12.77 0.85
    13 -1 1 14.46 0.88
    -13 1 -1 13.77 0.87
    13 1 1 13.4 0.87
    -13 1 -1 13.87 0.87
    -14 -1 -1 0.58 0.18
    14 -1 1 0.64 0.25
    14 -1 1 0.45 0.18
    -14 1 -1 0.66 0.19
    -14 1 -1 0.9 0.25
    14 1 1 0.68 0.25
    14 -2 -1 3.01 0.37
    -14 -2 1 2.53 0.29
    -14 -2 1 2.67 0.3
    14 2 -1 3.24 0.34
    -14 2 1 3.17 0.34
    14 2 -1 2.56 0.37
    -14 2 1 2.48 0.29
    -13 -2 1 12.77 0.83
    13 -2 -1 13.03 0.84
    -13 -2 1 12.05 0.8
    -13 2 1 11.34 0.77
    13 2 -1 13.97 0.87
    13 2 -1 13.7 0.86
    -13 2 1 14.43 0.89
    12 -2 -1 0.87 0.33
    -12 -2 1 0.97 0.25
    12 -2 -1 1.57 0.35
    -12 -2 1 0.81 0.28
    12 2 -1 0.65 0.32
    12 2 -1 1.3 0.38
    -12 2 1 1.1 0.36
    12 2 -1 0.79 0.35
    -12 2 1 0.21 0.23
    11 -2 -1 20.09 1.27
    -11 -2 1 22.73 1.3
    11 -2 -1 22.71 1.31
    -11 -2 1 23.83 1.35
    11 -2 -1 23.55 1.32
    -11 2 1 21.81 1.35
    11 2 -1 22.88 1.31
    11 2 -1 22 1.3
    11 2 -1 23.56 1.35
    -10 -2 1 18.22 1.12
    -10 -2 1 18.6 1.18
    10 -2 -1 17.38 1.11
    10 -2 -1 18.14 1.11
    10 -2 -1 18.31 1.14
    10 2 -1 16.28 1.13
    10 2 -1 18.38 1.15
    -10 2 1 18 1.16
    -10 2 1 18.78 1.1
    10 2 -1 18.37 1.17
    9 -2 -1 46.09 2.47
    9 -2 -1 55.86 2.53
    -9 -2 1 49.37 2.4
    -9 -2 1 49.75 2.61
    -9 -2 1 45.57 2.28
    9 -2 -1 50.07 2.4
    9 2 -1 51.01 2.54
    9 2 -1 49.48 2.42
    -9 2 1 51.41 2.48
    -9 2 1 49.22 2.31
    8 -2 -1 4.63 0.55
    -8 -2 1 4.69 0.49
    -8 -2 1 4.1 0.55
    8 -2 -1 4.13 0.56
    -8 2 1 4.18 0.61
    -8 2 1 3.06 0.44
    8 2 -1 4.33 0.61
    8 2 -1 3.52 0.55
    -8 2 1 4.64 0.49
    7 -2 -1 31.34 1.81
    7 -2 -1 35.22 1.81
    -7 -2 1 39.81 1.72
    -7 -2 1 38.73 1.81
    7 -2 -1 37.85 1.69
    -7 2 1 38.01 1.81
    7 2 -1 38.43 1.92
    7 2 -1 37.24 1.86
    -7 2 1 37.97 1.74
    -7 2 1 31.51 1.82
    6 -2 -1 22.82 1.08
    6 -2 -1 21.8 1.18
    -6 -2 1 23.73 1.11
    6 -2 -1 22.12 1.1
    6 -2 -1 20.75 1.19
    -6 -2 1 22.83 1.18
    6 2 -1 21.2 1.25
    -6 2 1 21.69 1.1
    -6 2 1 21.11 1.16
    6 2 -1 20.58 1.21
    -6 2 1 22.32 1.23
    5 -2 -1 334.25 13.36
    5 -2 -1 346.32 13.47
    5 -2 -1 337.72 13.43
    5 -2 -1 317.1 13.36
    -5 -2 1 330.1 13.36
    5 2 -1 335.86 13.51
    -5 2 1 341.12 13.44
    -5 2 1 327.55 13.37
    5 2 -1 312.47 13.45
    -5 2 1 348.69 13.56
    -4 -2 1 -0.07 0.14
    4 -2 -1 0.43 0.16
    4 -2 -1 0.44 0.16
    -4 -2 1 0.14 0.17
    4 2 -1 0.21 0.18
    -4 2 1 0.31 0.16
    4 2 -1 -0.05 0.17
    -4 2 1 0.05 0.16
    3 -2 -1 221.96 8.98
    -3 2 1 218.4 8.98
    3 2 -1 227.23 9.01
    2 -2 -1 88.55 3.6
    -2 2 1 87 3.6
    2 2 -1 86.03 3.62
    1 -2 -1 416.35 16.43
    -1 2 1 415.37 16.42
    1 2 -1 419.85 16.45
    1 2 -1 397.44 16.33
    0 -2 -1 11.76 0.58
    0 -2 1 11.54 0.6
    0 2 -1 11.11 0.55
    0 2 1 11.64 0.55
    1 -2 1 35.01 1.54
    -1 2 -1 35.95 1.52
    1 2 1 35.05 1.45
    1 2 1 35.55 1.55
    2 -2 1 0.36 0.12
    -2 2 -1 0.39 0.14
    2 2 1 0.33 0.15
    3 -2 1 81.9 3.56
    -3 2 -1 84.32 3.55
    3 2 1 90.02 3.61
    -4 -2 -1 0.21 0.15
    4 -2 1 0.31 0.15
    4 -2 1 0.09 0.17
    4 -2 1 0.11 0.14
    4 -2 1 0.01 0.18
    -4 2 -1 0.19 0.15
    4 2 1 0.21 0.19
    4 2 1 0.1 0.19
    5 -2 1 -0.15 0.17
    -5 -2 -1 0.05 0.14
    5 -2 1 0.03 0.18
    5 -2 1 0.08 0.15
    5 -2 1 -0.23 0.12
    -5 2 -1 0.14 0.18
    5 2 1 1.08 0.29
    5 2 1 1.01 0.28
    -6 -2 -1 20.09 1.02
    6 -2 1 20.16 1.1
    6 -2 1 21.75 1.05
    6 -2 1 20.4 1.14
    6 -2 1 20.67 1.02
    -6 2 -1 19.56 1.07
    -6 2 -1 19.6 1.15
    6 2 1 20.04 1.18
    6 2 1 18.36 1.14
    7 -2 1 105.26 4.75
    -7 -2 -1 116.32 4.64
    7 -2 1 117.96 4.67
    7 -2 1 118.18 4.65
    7 -2 1 100.93 4.78
    -7 2 -1 91.97 4.73
    7 2 1 112.12 4.86
    7 2 1 119.73 4.83
    -7 2 -1 113.83 4.75
    -8 -2 -1 0.1 0.21
    8 -2 1 -0.08 0.19
    8 -2 1 0.17 0.27
    8 -2 1 0.55 0.31
    8 -2 1 -0.05 0.2
    -8 2 -1 0.13 0.21
    8 2 1 -0.09 0.3
    8 2 1 -0.16 0.26
    -9 -2 -1 7.91 0.73
    -9 -2 -1 8.38 1.09
    9 -2 1 8.03 0.64
    9 -2 1 7.45 0.7
    9 -2 1 8.2 0.68
    9 -2 1 7.59 0.82
    9 -2 1 7.75 0.78
    9 2 1 6.65 0.68
    9 2 1 8.54 0.79
    9 2 1 6.41 0.72
    -9 2 -1 6.54 0.75
    -9 2 -1 7.91 0.65
    -10 -2 -1 7.12 0.64
    -10 -2 -1 5.9 0.7
    10 -2 1 8.47 0.74
    10 -2 1 7.22 0.72
    10 -2 1 6.87 0.61
    10 2 1 7.01 0.76
    -10 2 -1 8.01 0.63
    10 2 1 6.66 0.69
    -10 2 -1 7.51 0.77
    10 2 1 7.53 0.75
    -11 -2 -1 58.22 2.74
    -11 -2 -1 57.99 2.7
    11 -2 1 59.26 2.74
    11 -2 1 55.04 2.69
    11 -2 1 59.52 2.71
    -11 2 -1 56.91 2.76
    11 2 1 55 2.73
    11 2 1 60.27 2.72
    11 2 1 60.71 2.76
    -12 -2 -1 0.27 0.2
    12 -2 1 0.32 0.23
    12 -2 1 0.35 0.21
    12 -2 1 0.22 0.29
    -12 -2 -1 0.19 0.28
    12 2 1 0.01 0.28
    -12 2 -1 0.26 0.29
    12 2 1 0.28 0.23
    -12 2 -1 0.14 0.19
    12 2 1 -0.07 0.28
    -13 -2 -1 5.08 0.47
    13 -2 1 6.13 0.55
    -13 2 -1 6.76 0.57
    13 2 1 5.52 0.49
    13 2 1 5.47 0.5
    -13 2 -1 5.96 0.55
    14 -2 1 0.06 0.14
    -14 -2 -1 -0.09 0.16
    -14 2 -1 -0.05 0.18
    14 2 1 0.09 0.15
    14 2 1 0.19 0.21
    -14 2 -1 0.17 0.19
    -13 -3 1 25.45 1.23
    13 -3 -1 26.44 1.22
    -13 -3 1 24.09 1.21
    -13 3 1 23.46 1.23
    13 3 -1 25.84 1.22
    13 3 -1 24.25 1.23
    -13 3 1 20.02 1.16
    12 -3 -1 -0.12 0.26
    12 -3 -1 0.42 0.27
    -12 -3 1 0.15 0.2
    -12 -3 1 0.01 0.16
    -12 3 1 0.02 0.25
    -12 3 1 -0.07 0.26
    12 3 -1 0.31 0.3
    12 3 -1 -0.11 0.28
    11 -3 -1 0.74 0.32
    11 -3 -1 1.59 0.39
    -11 -3 1 0.76 0.33
    11 -3 -1 0.73 0.26
    11 -3 -1 0.82 0.32
    -11 -3 1 1.23 0.35
    -11 -3 1 0.87 0.29
    -11 3 1 1.36 0.38
    11 3 -1 0.6 0.34
    11 3 -1 0.85 0.27
    11 3 -1 0.93 0.38
    -11 3 1 1.31 0.37
    11 3 -1 0.37 0.33
    10 -3 -1 0.07 0.29
    10 -3 -1 -0.33 0.32
    -10 -3 1 0.34 0.35
    -10 -3 1 -0.06 0.28
    10 -3 -1 0.25 0.29
    10 -3 -1 0.05 0.32
    -10 -3 1 0.22 0.2
    -10 -3 1 0.54 0.32
    10 -3 -1 -0.14 0.27
    -10 3 1 0.46 0.29
    -10 3 1 0.17 0.3
    -10 3 1 0.03 0.29
    10 3 -1 -0.4 0.29
    10 3 -1 0.12 0.3
    10 3 -1 0.02 0.33
    -10 3 1 0.25 0.34
    -9 -3 1 68.3 3.13
    -9 -3 1 70.7 3.08
    9 -3 -1 67.16 3.22
    9 -3 -1 70.11 3.07
    9 -3 -1 67.63 3.08
    -9 -3 1 66.37 3.1
    -9 -3 1 61.33 3.13
    9 -3 -1 73.45 3.17
    -9 -3 1 67.44 3.05
    9 -3 -1 65.65 3.15
    -9 3 1 70.89 3.09
    -9 3 1 66.63 3.24
    -9 3 1 61.71 3.16
    9 3 -1 66.19 3.06
    9 3 -1 71.37 3.22
    9 3 -1 65.56 3.11
    -8 -3 1 0.47 0.34
    8 -3 -1 0.52 0.25
    -8 -3 1 0.4 0.33
    -8 -3 1 -0.08 0.22
    -8 -3 1 0.78 0.48
    -8 -3 1 0.4 0.34
    8 -3 -1 0.4 0.23
    -8 -3 1 0.44 0.27
    8 -3 -1 1 0.4
    8 -3 -1 -0.09 0.37
    -8 3 1 0.54 0.27
    8 3 -1 0.05 0.31
    -8 3 1 0.14 0.32
    -7 -3 1 57 2.46
    7 -3 -1 56.69 2.43
    -7 -3 1 58.36 2.54
    7 -3 -1 49.45 2.51
    7 3 -1 47.93 2.64
    -7 3 1 52.56 2.55
    7 3 -1 48.43 2.58
    -7 3 1 55.95 2.48
    -7 3 1 55.67 2.63
    -6 -3 1 25.03 1.24
    6 -3 -1 22.23 1.31
    6 -3 -1 23.99 1.21
    -6 -3 1 24.48 1.28
    6 -3 -1 24.4 1.29
    -6 3 1 21.95 1.28
    -6 3 1 23.25 1.22
    -6 3 1 23.2 1.33
    6 3 -1 22.34 1.38
    6 3 -1 24.36 1.36
    5 -3 -1 47.22 2.08
    5 -3 -1 46.02 2.16
    -5 -3 1 44.43 2.1
    -5 -3 1 44.8 2.07
    5 -3 -1 47.83 2.13
    -5 3 1 43.1 2.07
    -5 3 1 45.93 2.16
    5 3 -1 46.28 2.22
    -5 3 1 46.47 2.14
    5 3 -1 45.82 2.16
    4 -3 -1 0.55 0.21
    4 -3 -1 0.38 0.2
    -4 -3 1 0.23 0.19
    4 -3 -1 0.35 0.18
    -4 -3 1 0.66 0.19
    4 -3 -1 0.5 0.2
    -4 -3 1 0.49 0.2
    -4 3 1 0.31 0.21
    -4 3 1 0.39 0.2
    4 3 -1 0.34 0.18
    -4 3 1 0.25 0.19
    -3 -3 1 236.18 9.76
    3 -3 -1 243.33 9.79
    -3 -3 1 244.1 9.73
    3 -3 -1 236.73 9.75
    3 -3 -1 244.06 9.76
    3 -3 -1 234.2 9.79
    -3 -3 1 242.51 9.77
    -3 3 1 238.33 9.75
    3 3 -1 245.45 9.82
    -3 3 1 243.73 9.78
    -2 -3 1 2.21 0.28
    2 -3 -1 1.92 0.26
    2 -3 -1 2.18 0.32
    -2 -3 1 1.86 0.28
    2 -3 -1 1.94 0.28
    2 -3 -1 2.36 0.28
    2 3 -1 1.79 0.25
    -2 3 1 2.07 0.29
    -2 3 1 1.07 0.25
    1 -3 -1 0.95 0.2
    1 -3 -1 1.21 0.22
    1 -3 -1 0.84 0.19
    -1 -3 1 0.89 0.2
    -1 3 1 0.88 0.21
    -1 3 1 0.84 0.19
    1 3 -1 1.08 0.22
    0 -3 1 1.07 0.22
    0 -3 -1 1.13 0.21
    0 -3 1 1.16 0.22
    0 -3 1 1.17 0.21
    0 -3 -1 0.98 0.21
    0 3 1 0.99 0.21
    0 3 1 1.49 0.24
    1 -3 1 56.03 2.43
    -1 -3 -1 53.46 2.39
    -1 -3 -1 54.35 2.43
    1 -3 1 56.15 2.43
    1 -3 1 58.41 2.47
    -1 3 -1 56.59 2.41
    1 3 1 58.5 2.47
    1 3 1 57.85 2.42
    2 -3 1 0.67 0.18
    2 -3 1 0.98 0.21
    2 -3 1 0.71 0.23
    2 -3 1 0.84 0.2
    -2 -3 -1 0.83 0.19
    -2 -3 -1 0.81 0.2
    2 -3 1 0.67 0.2
    2 3 1 0.69 0.18
    2 3 1 0.8 0.19
    -2 3 -1 0.78 0.22
    -3 -3 -1 7.32 0.48
    3 -3 1 6.88 0.54
    3 -3 1 6.68 0.51
    3 -3 1 7.56 0.51
    3 -3 1 7.52 0.52
    -3 -3 -1 7.09 0.53
    3 -3 1 7.62 0.55
    3 3 1 9.33 0.62
    -3 3 -1 7.98 0.53
    3 3 1 8.39 0.59
    -4 -3 -1 0.11 0.21
    -4 -3 -1 0.21 0.12
    4 -3 1 0.29 0.2
    4 -3 1 0.11 0.19
    4 -3 1 0.06 0.15
    -4 -3 -1 0.38 0.22
    4 -3 1 -0.01 0.15
    4 -3 1 0.25 0.2
    4 3 1 0.77 0.24
    -4 3 -1 0.15 0.18
    4 3 1 0.19 0.22
    -4 3 -1 0.24 0.2
    5 -3 1 147.32 6.29
    5 -3 1 157.9 6.37
    5 -3 1 160.68 6.43
    5 -3 1 151.41 6.3
    -5 -3 -1 152.65 6.31
    -5 -3 -1 155.15 6.3
    5 3 1 141.29 6.44
    -5 3 -1 156.47 6.38
    -5 3 -1 147.72 6.35
    5 3 1 154.5 6.42
    6 -3 1 19.98 1.2
    6 -3 1 21.54 1.11
    6 -3 1 20.98 1.17
    6 -3 1 21.17 1.1
    -6 -3 -1 21.21 1.1
    -6 3 -1 20.64 1.18
    6 3 1 19.53 1.24
    -6 3 -1 20.22 1.11
    6 3 1 19.12 1.25
    -6 3 -1 20.69 1.2
    -7 -3 -1 6.38 0.54
    7 -3 1 4.81 0.59
    7 -3 1 5.68 0.53
    7 -3 1 5.87 0.52
    7 3 1 3.8 0.61
    -7 3 -1 7.07 0.7
    -7 3 -1 5.39 0.53
    -8 -3 -1 1.11 0.31
    -8 -3 -1 0.66 0.34
    8 -3 1 0.91 0.35
    8 -3 1 0.38 0.38
    8 -3 1 1.65 0.4
    8 -3 1 1.13 0.43
    8 -3 1 1.23 0.36
    -8 -3 -1 0.99 0.38
    8 -3 1 0.89 0.44
    -8 -3 -1 0.92 0.41
    8 -3 1 1.13 0.29
    -8 3 -1 0.86 0.38
    8 3 1 0.37 0.34
    -8 3 -1 0.86 0.3
    8 3 1 0.91 0.39
    9 -3 1 126.35 5.42
    9 -3 1 126.3 5.49
    9 -3 1 125.48 5.44
    9 -3 1 127.69 5.4
    -9 -3 -1 132.74 5.5
    -9 -3 -1 125.56 5.39
    -9 -3 -1 115.78 5.44
    -9 -3 -1 127.82 5.37
    9 -3 1 115.93 5.51
    9 -3 1 122.35 5.49
    9 -3 1 125.9 5.34
    9 3 1 136.68 5.56
    9 3 1 126.45 5.47
    -9 3 -1 133.95 5.42
    9 3 1 127.43 5.39
    10 -3 1 0.66 0.33
    10 -3 1 0.09 0.35
    10 -3 1 0.03 0.2
    -10 -3 -1 -0.11 0.27
    10 -3 1 0.82 0.32
    -10 -3 -1 0.07 0.31
    -10 -3 -1 0.3 0.33
    -10 -3 -1 0.09 0.25
    10 -3 1 -0.14 0.28
    10 3 1 0.18 0.23
    10 3 1 -0.25 0.32
    10 3 1 0.59 0.37
    10 3 1 0.39 0.34
    -10 3 -1 0.36 0.3
    -10 3 -1 0.19 0.31
    11 -3 1 1.4 0.32
    11 -3 1 1.81 0.33
    -11 -3 -1 1.33 0.36
    11 -3 1 1.42 0.34
    11 -3 1 0.82 0.34
    -11 -3 -1 1.77 0.36
    -11 3 -1 1.84 0.37
    11 3 1 1.54 0.38
    -11 3 -1 2.06 0.41
    11 3 1 1.62 0.39
    11 3 1 1.67 0.34
    12 -3 1 1.85 0.36
    12 -3 1 2.2 0.34
    -12 -3 -1 1.68 0.3
    -12 3 -1 1.31 0.3
    12 3 1 2.44 0.37
    12 3 1 2.19 0.33
    -12 3 -1 1.86 0.33
    13 -3 1 10.67 0.63
    -13 -3 -1 10.46 0.64
    13 3 1 10.1 0.61
    13 3 1 9.25 0.64
    -13 3 -1 10.99 0.66
    -13 3 -1 10.39 0.67
    13 4 -1 21.39 1.06
    -12 -4 1 7.78 0.52
    -12 -4 1 8.28 0.57
    12 -4 -1 7.35 0.54
    12 -4 -1 7.11 0.5
    12 4 -1 6.3 0.53
    -12 4 1 6.6 0.5
    -12 4 1 6.98 0.59
    12 4 -1 6.68 0.5
    11 -4 -1 14.58 0.88
    -11 -4 1 14.88 0.92
    -11 -4 1 15.71 0.95
    11 -4 -1 15.09 0.89
    11 4 -1 14.48 0.96
    11 4 -1 14.2 0.92
    -11 4 1 14.7 0.99
    -10 -4 1 -0.23 0.19
    -10 -4 1 0.01 0.19
    10 -4 -1 -0.16 0.2
    10 -4 -1 0.58 0.37
    -10 -4 1 0.04 0.31
    10 -4 -1 0.12 0.29
    -10 -4 1 0.35 0.26
    10 -4 -1 0.04 0.26
    -10 4 1 -0.11 0.28
    -10 4 1 -0.12 0.27
    -10 4 1 -0.02 0.31
    -10 4 1 -0.18 0.39
    10 4 -1 0.02 0.3
    10 4 -1 -0.08 0.21
    -9 -4 1 1.86 0.43
    9 -4 -1 2.57 0.54
    -9 -4 1 2.23 0.44
    9 -4 -1 2.99 0.51
    9 -4 -1 3.15 0.48
    9 -4 -1 3.4 0.47
    -9 -4 1 2.4 0.44
    9 -4 -1 2.71 0.47
    9 -4 -1 2.59 0.45
    -9 -4 1 3.58 0.51
    -9 4 1 3.03 0.45
    -9 4 1 2.34 0.54
    9 4 -1 2.35 0.46
    -9 4 1 2.76 0.52
    9 4 -1 2.39 0.46
    -9 4 1 3.9 0.55
    -8 -4 1 14.12 0.91
    -8 -4 1 11.62 0.94
    8 -4 -1 9.97 0.97
    8 -4 -1 12.57 0.81
    8 -4 -1 13.07 0.97
    -8 -4 1 12.77 0.94
    8 -4 -1 12 1.02
    8 -4 -1 12.11 0.94
    -8 -4 1 12.56 0.92
    8 -4 -1 12.19 0.92
    8 -4 -1 11.6 0.97
    -8 -4 1 12.44 0.89
    -8 4 1 11.37 1.04
    -8 4 1 12.27 0.88
    8 4 -1 13.41 0.99
    8 4 -1 12.08 1
    -8 4 1 13.21 0.88
    -8 4 1 12.27 1.05
    -7 -4 1 4.28 0.6
    -7 -4 1 5.51 0.52
    7 -4 -1 5.64 0.63
    -7 -4 1 6.12 0.69
    7 -4 -1 6.11 0.7
    7 -4 -1 4.63 0.64
    7 -4 -1 5.12 0.6
    7 -4 -1 6.03 0.68
    -7 -4 1 5.19 0.68
    -7 -4 1 5.39 0.61
    -7 -4 1 5.43 0.62
    7 -4 -1 4.67 0.47
    7 -4 -1 6.1 0.66
    -7 -4 1 5.67 0.66
    -7 -4 1 4.68 0.59
    -7 4 1 4.45 0.58
    -7 4 1 5.96 0.59
    7 4 -1 4.48 0.67
    7 4 -1 5.87 0.68
    6 -4 -1 28.44 1.83
    -6 -4 1 36.58 1.8
    6 -4 -1 35.52 1.72
    -6 -4 1 35.84 1.74
    -6 -4 1 32.94 1.8
    -6 -4 1 34.41 1.85
    6 -4 -1 34.01 1.79
    6 -4 -1 38.66 2.03
    -6 4 1 35.46 1.87
    -6 4 1 34.94 1.73
    6 4 -1 34.99 1.88
    -5 -4 1 21.09 1.2
    -5 -4 1 21.4 1.16
    5 -4 -1 20.83 1.13
    -5 -4 1 20.04 1.2
    5 -4 -1 18.9 1.22
    5 -4 -1 22.06 1.22
    5 4 -1 21.6 1.27
    5 4 -1 22.89 1.52
    -5 4 1 19.37 1.22
    -5 4 1 20.66 1.25
    -5 4 1 22.05 1.19
    4 -4 -1 3.56 0.4
    -4 -4 1 3.12 0.42
    4 -4 -1 3.48 0.39
    -4 -4 1 3.7 0.46
    4 -4 -1 4.01 0.44
    -4 -4 1 4.35 0.44
    4 -4 -1 4.77 0.51
    4 4 -1 3.32 0.46
    -4 4 1 3.18 0.47
    -4 4 1 3.92 0.48
    -4 4 1 4.01 0.51
    -3 -4 1 52.66 2.33
    3 -4 -1 49.38 2.37
    3 -4 -1 49.42 2.39
    3 -4 -1 53.3 2.36
    3 -4 -1 49.61 2.33
    -3 -4 1 53.07 2.38
    -3 -4 1 52.59 2.37
    -3 4 1 52.26 2.35
    3 4 -1 50.79 2.43
    -3 4 1 51.31 2.35
    -2 -4 1 14.19 0.84
    2 -4 -1 13.75 0.83
    -2 -4 1 12.67 0.78
    2 -4 -1 13.49 0.86
    2 -4 -1 13.25 0.81
    -2 -4 1 12.74 0.83
    2 -4 -1 14.03 0.85
    -2 4 1 14.46 0.85
    2 4 -1 13.38 0.88
    -2 4 1 13.9 0.82
    1 -4 -1 189.05 8.05
    1 -4 -1 197.04 8.07
    -1 -4 1 197.49 8.04
    -1 -4 1 184.84 7.97
    -1 -4 1 194.9 8.06
    1 -4 -1 203.56 8.03
    1 4 -1 195.15 8.09
    -1 4 1 184.56 8.06
    -1 4 1 198.01 8.03
    1 4 -1 212.01 8.01
    0 -4 1 23.38 1.22
    0 -4 -1 23.9 1.23
    0 -4 1 24.07 1.25
    0 -4 -1 25.19 1.27
    0 4 -1 24.38 1.28
    0 4 -1 24.91 1.22
    0 4 1 24.35 1.23
    0 4 1 21.88 1.25
    -1 -4 -1 1.1 0.23
    -1 -4 -1 0.95 0.25
    1 -4 1 1.24 0.27
    1 -4 1 1.26 0.28
    1 -4 1 1.11 0.27
    -1 -4 -1 1.2 0.25
    1 -4 1 1.09 0.24
    1 4 1 1.6 0.28
    1 4 1 0.91 0.27
    -1 4 -1 1.12 0.29
    2 -4 1 0.82 0.24
    2 -4 1 0.51 0.23
    -2 -4 -1 0.72 0.23
    2 -4 1 0.69 0.23
    -2 -4 -1 0.5 0.22
    2 -4 1 0.62 0.23
    -2 -4 -1 0.69 0.2
    -2 4 -1 1.41 0.28
    2 4 1 0.82 0.23
    2 4 1 0.52 0.26
    -3 -4 -1 153.79 6.11
    -3 -4 -1 143.7 6.14
    3 -4 1 149.23 6.15
    3 -4 1 150.62 6.15
    3 -4 1 142.15 6.18
    3 -4 1 145.2 6.19
    -3 -4 -1 154.66 6.18
    -3 4 -1 149.35 6.13
    3 4 1 136.82 6.21
    4 -4 1 12.55 0.87
    4 -4 1 13.03 0.84
    -4 -4 -1 13.13 0.8
    -4 -4 -1 13.15 0.83
    -4 -4 -1 12.11 0.84
    4 -4 1 12.43 0.84
    4 -4 1 12.6 0.84
    -4 4 -1 12.25 0.87
    -4 4 -1 12.98 0.82
    -4 4 -1 12.13 0.86
    4 4 1 11.13 0.9
    4 4 1 13.11 0.91
    5 -4 1 1.47 0.34
    -5 -4 -1 1.06 0.3
    5 -4 1 0.85 0.28
    -5 -4 -1 1.27 0.29
    -5 4 -1 1.04 0.35
    5 4 1 1.91 0.42
    -5 4 -1 1.36 0.34
    -5 4 -1 1.13 0.3
    6 -4 1 3.78 0.57
    6 -4 1 4.18 0.63
    6 -4 1 4.51 0.65
    -6 -4 -1 4.32 0.54
    6 -4 1 3.69 0.47
    6 -4 1 4.43 0.59
    -6 -4 -1 3.91 0.58
    -6 -4 -1 3.79 0.53
    -6 -4 -1 3.8 0.49
    6 -4 1 4.28 0.56
    6 -4 1 4.2 0.54
    -6 4 -1 4.21 0.59
    6 4 1 4.15 0.62
    -6 4 -1 3.54 0.48
    -7 -4 -1 36.49 1.72
    7 -4 1 31.8 1.78
    7 -4 1 31.36 1.79
    -7 -4 -1 34.55 1.74
    7 -4 1 34.05 1.68
    -7 -4 -1 28.82 1.72
    -7 -4 -1 32.58 1.68
    7 -4 1 32.2 1.77
    -7 -4 -1 33.3 1.7
    7 -4 1 32.65 1.74
    7 -4 1 32.53 1.78
    7 -4 1 36.3 1.81
    7 4 1 31.49 1.84
    -7 4 -1 33.14 1.69
    -7 4 -1 33.16 1.83
    7 4 1 33.04 1.72
    8 -4 1 -0.24 0.32
    -8 -4 -1 -0.34 0.27
    8 -4 1 0.17 0.34
    8 -4 1 0.29 0.35
    8 -4 1 0.05 0.22
    -8 -4 -1 -0.07 0.24
    8 -4 1 0.02 0.29
    8 -4 1 0 0.38
    8 -4 1 -0.12 0.29
    -8 -4 -1 0.17 0.3
    -8 -4 -1 -0.08 0.3
    -8 -4 -1 -0.11 0.2
    -8 4 -1 -0.15 0.26
    8 4 1 0.05 0.32
    -8 4 -1 -0.02 0.17
    -8 4 -1 0.61 0.42
    8 4 1 0.27 0.35
    9 -4 1 1.5 0.41
    -9 -4 -1 1.4 0.37
    -9 -4 -1 1.64 0.4
    9 -4 1 1.38 0.34
    -9 -4 -1 2.07 0.4
    9 -4 1 2.07 0.4
    9 -4 1 1.31 0.45
    9 -4 1 2.65 0.43
    9 -4 1 1.66 0.41
    -9 -4 -1 1.44 0.32
    9 4 1 1.54 0.41
    9 4 1 1.28 0.42
    9 4 1 1.48 0.35
    -9 4 -1 1.74 0.39
    10 -4 1 1.39 0.37
    10 -4 1 1.25 0.34
    10 -4 1 1.85 0.38
    -10 -4 -1 1.13 0.34
    -10 -4 -1 1.09 0.34
    10 -4 1 1.42 0.32
    10 -4 1 1.9 0.4
    -10 -4 -1 1.22 0.38
    10 -4 1 1.08 0.32
    10 4 1 1.31 0.37
    10 4 1 1.24 0.32
    -10 4 -1 1.01 0.38
    10 4 1 1.33 0.41
    -10 4 -1 1.01 0.32
    11 -4 1 27.81 1.44
    -11 -4 -1 29.86 1.47
    11 -4 1 30.8 1.49
    11 4 1 27.52 1.47
    -11 4 -1 29.19 1.51
    11 4 1 28.69 1.46
    12 -4 1 0.61 0.19
    12 -4 1 0.81 0.19
    -12 -4 -1 0.77 0.19
    12 4 1 1.1 0.24
    -12 4 -1 0.8 0.21
    -12 4 -1 0.75 0.21
    11 -5 -1 6.79 0.48
    -11 -5 1 7.47 0.53
    -11 -5 1 6.99 0.5
    11 -5 -1 7.85 0.54
    -11 5 1 7.81 0.56
    11 5 -1 7.22 0.51
    11 5 -1 8.15 0.57
    10 -5 -1 5.15 0.53
    10 -5 -1 5.51 0.55
    10 -5 -1 6.05 0.56
    10 -5 -1 5.42 0.54
    -10 -5 1 6.19 0.57
    -10 -5 1 6.34 0.51
    -10 5 1 4.91 0.49
    10 5 -1 5.34 0.49
    10 5 -1 6.47 0.6
    -10 5 1 5.48 0.54
    -9 -5 1 20.44 1.15
    9 -5 -1 18.82 1.12
    -9 -5 1 17.88 1.06
    -9 -5 1 22.33 1.2
    9 -5 -1 20.51 1.27
    -9 -5 1 23.23 1.19
    9 -5 -1 21.57 1.18
    9 -5 -1 18.13 1.13
    -9 -5 1 19.63 1.18
    9 5 -1 20.13 1.18
    -9 5 1 20.17 1.24
    -9 5 1 18.87 1.11
    -9 5 1 18.37 1.25
    9 5 -1 21.81 1.19
    9 5 -1 20.69 1.3
    -8 -5 1 4.37 0.52
    -8 -5 1 3.61 0.55
    -8 -5 1 2.74 0.45
    -8 -5 1 4.1 0.54
    8 -5 -1 4.54 0.49
    8 -5 -1 3.16 0.52
    8 -5 -1 3.53 0.52
    8 -5 -1 2.89 0.52
    8 -5 -1 3.11 0.47
    8 -5 -1 3.66 0.52
    -8 -5 1 3.94 0.49
    -8 5 1 3.57 0.51
    -8 5 1 4.05 0.55
    8 5 -1 4.59 0.6
    -8 5 1 3.44 0.57
    8 5 -1 4.2 0.58
    -8 5 1 3.61 0.59
    7 -5 -1 6.47 0.73
    7 -5 -1 7.7 0.72
    7 -5 -1 7.33 0.73
    -7 -5 1 7.1 0.75
    7 -5 -1 6.8 0.76
    -7 -5 1 8.05 0.68
    -7 -5 1 6.99 0.67
    -7 -5 1 7.77 0.69
    -7 -5 1 7.6 0.73
    -7 -5 1 6.97 0.68
    7 -5 -1 7.54 0.75
    -7 -5 1 7.08 0.67
    -7 -5 1 5.02 0.64
    7 -5 -1 7.91 0.73
    -7 5 1 8.56 0.86
    -7 5 1 7.46 0.68
    -7 5 1 6.54 0.59
    7 5 -1 6.69 0.72
    -6 -5 1 0.96 0.32
    -6 -5 1 1.19 0.37
    -6 -5 1 1.28 0.34
    -6 -5 1 1.29 0.34
    6 -5 -1 1.4 0.41
    6 -5 -1 0.95 0.31
    -6 -5 1 1.35 0.34
    6 -5 -1 1.78 0.43
    -6 -5 1 1.59 0.37
    -6 -5 1 0.51 0.3
    -6 -5 1 1.36 0.38
    6 -5 -1 1.34 0.39
    6 -5 -1 1.48 0.37
    6 -5 -1 1.31 0.41
    -6 5 1 1.13 0.29
    -6 5 1 0.51 0.32
    6 5 -1 1.9 0.47
    -6 5 1 1.97 0.46
    5 -5 -1 14.18 1.02
    -5 -5 1 14.16 0.98
    5 -5 -1 13.97 1.07
    -5 -5 1 15.28 0.97
    -5 -5 1 14.04 1.01
    -5 -5 1 16.06 0.99
    5 -5 -1 14.19 1.01
    5 -5 -1 13.93 1
    -5 -5 1 14 0.97
    -5 -5 1 14.87 1
    -5 -5 1 15.25 0.96
    -5 -5 1 14.68 0.98
    5 -5 -1 15.28 0.99
    5 -5 -1 15.68 1.06
    -5 5 1 16.34 1.12
    -5 5 1 15.17 0.98
    -5 5 1 15.12 0.95
    5 5 -1 15.6 1.09
    -5 5 1 14.17 1.07
    -4 -5 1 1.58 0.37
    -4 -5 1 1.84 0.38
    4 -5 -1 2.24 0.47
    -4 -5 1 1.8 0.4
    4 -5 -1 1.42 0.4
    -4 -5 1 1.85 0.37
    4 -5 -1 2.16 0.39
    4 -5 -1 1.78 0.39
    4 -5 -1 2.29 0.44
    -4 -5 1 1.58 0.35
    4 -5 -1 1.67 0.41
    -4 -5 1 1.72 0.34
    -4 -5 1 1.99 0.41
    -4 -5 1 1.91 0.38
    -4 -5 1 1.77 0.35
    4 -5 -1 1.81 0.39
    -4 5 1 1.89 0.39
    -4 5 1 1.62 0.36
    4 5 -1 2.13 0.46
    -4 5 1 1.51 0.35
    -3 -5 1 46.76 2.19
    3 -5 -1 45.56 2.22
    3 -5 -1 45.46 2.26
    -3 -5 1 44.45 2.18
    -3 -5 1 41.78 2.12
    -3 -5 1 45.51 2.15
    3 -5 -1 45.59 2.21
    -3 -5 1 46.5 2.13
    3 -5 -1 45.98 2.21
    3 -5 -1 43.28 2.27
    -3 -5 1 47.05 2.22
    -3 -5 1 47.14 2.22
    3 -5 -1 39.9 2.11
    3 -5 -1 44.96 2.17
    3 -5 -1 45.92 2.2
    -3 -5 1 43.65 2.16
    -3 -5 1 46.23 2.16
    -3 5 1 49.32 2.31
    -3 5 1 44.78 2.17
    -3 5 1 47.06 2.2
    2 -5 -1 2.57 0.43
    -2 -5 1 3.53 0.47
    2 -5 -1 3.33 0.48
    2 -5 -1 2.66 0.44
    -2 -5 1 3.35 0.46
    -2 -5 1 2.83 0.46
    -2 -5 1 3.64 0.52
    -2 -5 1 4.18 0.49
    -2 -5 1 4.48 0.53
    2 -5 -1 2.86 0.44
    2 -5 -1 3.91 0.51
    -2 -5 1 2.62 0.43
    2 -5 -1 3.64 0.49
    -2 -5 1 3.17 0.46
    2 -5 -1 3.3 0.51
    -2 5 1 3.34 0.47
    -1 -5 1 9.42 0.77
    1 -5 -1 6.92 0.67
    1 -5 -1 7.25 0.64
    -1 -5 1 6.81 0.62
    -1 -5 1 7.47 0.66
    -1 5 1 8.12 0.65
    0 -5 1 7.56 0.65
    0 -5 -1 7.78 0.65
    0 -5 1 7.82 0.68
    0 -5 -1 8.98 0.7
    0 5 1 8.21 0.67
    0 5 -1 8.46 0.67
    -1 -5 -1 51.81 2.44
    1 -5 1 62.41 2.68
    1 -5 1 41.2 2.53
    1 -5 1 50.4 2.42
    1 -5 1 53.9 2.49
    -1 -5 -1 51.5 2.42
    1 5 1 53.24 2.4
    -1 5 -1 51.38 2.41
    -2 -5 -1 1.74 0.37
    2 -5 1 2.58 0.41
    2 -5 1 2.41 0.41
    2 -5 1 1.5 0.36
    2 -5 1 2.29 0.41
    -2 -5 -1 1.34 0.37
    2 -5 1 2.17 0.42
    -2 -5 -1 1.1 0.33
    -2 -5 -1 2.53 0.41
    2 -5 1 1.87 0.37
    -2 -5 -1 1.06 0.31
    -2 -5 -1 1.99 0.37
    2 -5 1 2.13 0.4
    -2 -5 -1 1.87 0.35
    -2 -5 -1 1.81 0.37
    -2 5 -1 3.59 0.5
    2 5 1 1.56 0.41
    -3 -5 -1 12.93 0.86
    3 -5 1 12.3 0.92
    -3 -5 -1 11.44 0.87
    3 -5 1 13.04 0.88
    3 -5 1 12.58 0.92
    3 -5 1 14.31 0.92
    -3 -5 -1 12.98 0.86
    3 -5 1 12.69 0.92
    -3 -5 -1 13.12 0.91
    3 -5 1 13.48 0.89
    -3 -5 -1 13.26 0.89
    -3 -5 -1 14.14 0.9
    3 -5 1 13.37 1.02
    -3 -5 -1 11.11 0.82
    3 -5 1 13.02 0.92
    -3 -5 -1 12.53 0.89
    3 -5 1 12.22 0.93
    -3 -5 -1 13.73 0.86
    -3 5 -1 13.62 0.92
    -3 5 -1 12.88 0.91
    -4 -5 -1 0.18 0.24
    -4 -5 -1 0.59 0.3
    -4 -5 -1 0.02 0.28
    4 -5 1 0.35 0.28
    4 -5 1 0.51 0.28
    -4 -5 -1 0.41 0.27
    -4 -5 -1 0.94 0.32
    4 -5 1 0.38 0.29
    -4 -5 -1 0.55 0.23
    -4 -5 -1 0.56 0.25
    -4 -5 -1 0.47 0.27
    4 -5 1 0.18 0.29
    4 -5 1 0.74 0.33
    4 -5 1 1.17 0.39
    -4 -5 -1 0.42 0.27
    4 -5 1 0.6 0.36
    -4 5 -1 0.53 0.28
    -4 5 -1 0.64 0.29
    -4 5 -1 -0.38 0.24
    4 5 1 -0.22 0.29
    5 -5 1 82.1 3.74
    -5 -5 -1 81.54 3.72
    5 -5 1 81.79 3.77
    -5 -5 -1 85.72 3.69
    -5 -5 -1 84.37 3.71
    -5 -5 -1 83.93 3.68
    -5 -5 -1 81.51 3.72
    5 -5 1 84.18 3.71
    -5 -5 -1 86.51 3.66
    5 -5 1 81.37 3.76
    5 -5 1 82.26 3.75
    5 -5 1 84.08 3.75
    5 -5 1 80.6 3.79
    -5 -5 -1 80.73 3.69
    -5 5 -1 82.89 3.72
    -5 5 -1 83.29 3.71
    5 5 1 83.86 3.84
    -5 5 -1 91.57 3.87
    -6 -5 -1 2.01 0.4
    6 -5 1 2.74 0.49
    -6 -5 -1 2.69 0.45
    -6 -5 -1 2.53 0.42
    -6 -5 -1 1.7 0.39
    6 -5 1 2.28 0.45
    6 -5 1 1.78 0.42
    6 -5 1 1.96 0.35
    -6 -5 -1 1.99 0.4
    6 -5 1 2.11 0.41
    6 -5 1 2.02 0.42
    6 -5 1 1.39 0.4
    -6 -5 -1 2.54 0.42
    -6 5 -1 1.65 0.34
    -6 5 -1 2.39 0.5
    6 5 1 1.42 0.42
    -6 5 -1 2.01 0.39
    6 5 1 2.2 0.5
    7 -5 1 10.1 0.9
    -7 -5 -1 13.19 0.91
    7 -5 1 12.62 0.91
    7 -5 1 13.02 0.94
    -7 -5 -1 12.41 0.86
    -7 -5 -1 10.52 0.88
    7 -5 1 11.47 0.92
    7 -5 1 12.54 0.95
    -7 -5 -1 12.95 0.86
    7 -5 1 11.95 0.9
    -7 -5 -1 12.18 0.88
    7 -5 1 12.18 0.84
    -7 5 -1 11.67 0.86
    7 5 1 12.46 0.91
    -7 5 -1 13.17 1.05
    7 5 1 9.33 0.95
    -7 5 -1 10.61 0.83
    -8 -5 -1 8.92 0.76
    -8 -5 -1 10.65 0.76
    8 -5 1 10.2 0.82
    8 -5 1 11.39 0.79
    -8 -5 -1 10.54 0.79
    8 -5 1 11.76 0.85
    8 -5 1 12.47 0.88
    -8 -5 -1 11.51 0.78
    8 -5 1 10.38 0.84
    8 5 1 12.01 0.86
    -8 5 -1 9.45 0.97
    -8 5 -1 11.81 0.78
    -8 5 -1 9.71 0.76
    8 5 1 9.55 0.82
    8 5 1 10.53 0.91
    -8 5 -1 8.71 0.86
    -9 -5 -1 31.25 1.56
    9 -5 1 30.32 1.55
    9 -5 1 29.9 1.65
    -9 -5 -1 29.64 1.56
    9 -5 1 30.88 1.56
    9 -5 1 30.35 1.61
    9 5 1 31.05 1.59
    9 5 1 30.09 1.58
    10 -5 1 0.72 0.22
    -10 -5 -1 0.64 0.2
    10 -5 1 0.28 0.19
    10 -5 1 0.34 0.22
    10 -5 1 0.52 0.26
    10 5 1 0.78 0.28
    -10 5 -1 1.15 0.27
    10 5 1 0.48 0.22
    11 -5 1 3.11 0.31
    -11 -5 -1 3.2 0.32
    11 -5 1 3.61 0.33
    11 5 1 4.19 0.4
    11 5 1 3.55 0.4
    -11 5 -1 3.51 0.36
    9 -6 -1 1.11 0.25
    9 -6 -1 1.54 0.24
    -9 -6 1 0.9 0.2
    9 -6 -1 0.97 0.25
    -9 -6 1 0.6 0.24
    -9 -6 1 0.58 0.18
    9 -6 -1 0.65 0.23
    9 6 -1 0.68 0.26
    9 6 -1 1.17 0.25
    -9 6 1 0.48 0.26
    -9 6 1 0.69 0.22
    8 -6 -1 3.65 0.43
    -8 -6 1 4.39 0.51
    8 -6 -1 3.97 0.48
    -8 -6 1 4.32 0.43
    8 -6 -1 4.07 0.55
    -8 -6 1 4.72 0.48
    8 -6 -1 4.74 0.49
    -8 6 1 3.37 0.45
    8 6 -1 4.27 0.53
    7 -6 -1 9.32 0.76
    7 -6 -1 8.94 0.77
    -7 -6 1 8.18 0.68
    7 -6 -1 9.89 0.67
    -7 -6 1 8.91 0.66
    7 -6 -1 8.11 0.66
    -7 -6 1 8.64 0.73
    -7 -6 1 8.57 0.66
    7 -6 -1 9.06 0.74
    7 6 -1 8.45 0.73
    -7 6 1 7.28 0.87
    -7 6 1 8.32 0.81
    -6 -6 1 1.83 0.32
    6 -6 -1 1.97 0.39
    -6 -6 1 0.58 0.38
    -6 -6 1 1.17 0.32
    -6 -6 1 1.31 0.31
    -6 -6 1 1.78 0.34
    6 -6 -1 2.02 0.34
    -6 -6 1 1.75 0.35
    -6 -6 1 1.79 0.33
    6 -6 -1 1.67 0.34
    -6 -6 1 2.15 0.39
    6 -6 -1 1.03 0.35
    6 -6 -1 1.75 0.39
    6 -6 -1 1.82 0.44
    -6 6 1 2.28 0.37
    6 6 -1 1.55 0.37
    -6 6 1 1.78 0.42
    6 6 -1 2.25 0.53
    -5 -6 1 51.7 2.48
    5 -6 -1 54.18 2.5
    5 -6 -1 46.32 2.45
    5 -6 -1 53.07 2.48
    -5 -6 1 53.23 2.48
    -5 -6 1 53.76 2.44
    -5 -6 1 47.49 2.42
    -5 -6 1 51.42 2.45
    5 -6 -1 53.43 2.52
    -5 -6 1 54.39 2.53
    5 -6 -1 53.53 2.46
    -5 -6 1 54.94 2.43
    5 -6 -1 51.36 2.52
    -5 -6 1 53.22 2.45
    5 6 -1 55.32 2.47
    5 6 -1 47.16 2.56
    -5 6 1 53.68 2.45
    -5 6 1 49.1 2.43
    -5 6 1 53.04 2.62
    -4 -6 1 0.09 0.26
    4 -6 -1 0.35 0.3
    -4 -6 1 0 0.29
    4 -6 -1 0.34 0.29
    4 -6 -1 0.54 0.26
    -4 -6 1 0.09 0.28
    4 -6 -1 -0.08 0.3
    -4 -6 1 0.24 0.2
    -4 -6 1 0.19 0.26
    -4 -6 1 -0.11 0.27
    4 -6 -1 0.17 0.21
    -4 -6 1 0.41 0.21
    4 -6 -1 0.35 0.31
    -4 -6 1 -0.14 0.24
    4 -6 -1 0.06 0.33
    4 6 -1 0.18 0.29
    -4 6 1 0.3 0.32
    -4 6 1 0.04 0.28
    -4 6 1 0.01 0.24
    4 6 -1 0.14 0.33
    -3 -6 1 1.08 0.36
    -3 -6 1 1.33 0.29
    3 -6 -1 1.09 0.33
    -3 -6 1 1.02 0.34
    3 -6 -1 0.9 0.34
    -3 -6 1 0.95 0.31
    3 -6 -1 1.33 0.41
    -3 -6 1 1.11 0.31
    -3 -6 1 0.84 0.26
    -3 -6 1 1.12 0.31
    3 -6 -1 0.89 0.31
    3 -6 -1 1.04 0.33
    3 -6 -1 1.27 0.49
    3 -6 -1 0.46 0.33
    3 6 -1 1.1 0.41
    -3 6 1 0.58 0.36
    -3 6 1 0.94 0.36
    -2 -6 1 8.69 0.73
    2 -6 -1 7.15 0.69
    -2 -6 1 7.2 0.65
    2 -6 -1 8.72 0.69
    -2 -6 1 6.81 0.71
    2 -6 -1 9.48 0.71
    2 -6 -1 7.98 0.73
    -2 -6 1 7.8 0.67
    2 -6 -1 6.95 0.69
    -2 -6 1 6.89 0.67
    -2 -6 1 8.62 0.7
    2 -6 -1 8.21 0.71
    -2 -6 1 8.26 0.68
    2 -6 -1 7.28 0.67
    -2 6 1 8.11 0.71
    -2 6 1 7.68 0.71
    -1 -6 1 60.52 2.82
    1 -6 -1 61.95 2.86
    -1 -6 1 65.8 2.87
    1 -6 -1 61.89 2.85
    -1 -6 1 60.05 2.83
    1 -6 -1 62.64 2.89
    -1 -6 1 60.82 2.9
    -1 -6 1 65.03 2.8
    -1 -6 1 61.49 2.87
    1 -6 -1 61.09 2.8
    1 -6 -1 61.39 2.93
    -1 -6 1 58.84 2.78
    1 -6 -1 60.77 2.91
    1 -6 -1 61.46 2.83
    -1 6 1 62.62 2.86
    0 -6 -1 3.6 0.48
    0 -6 1 5.57 0.55
    0 -6 -1 4.76 0.49
    0 -6 1 4.35 0.65
    0 -6 -1 5.1 0.61
    0 -6 1 4.72 0.59
    0 -6 1 3.91 0.53
    0 -6 -1 4.32 0.56
    0 -6 1 3.83 0.52
    0 -6 -1 4.22 0.48
    0 -6 1 4.65 0.54
    0 -6 -1 3.43 0.44
    0 -6 1 3.94 0.53
    0 -6 1 4.64 0.51
    0 -6 -1 4.33 0.53
    0 6 -1 5.02 0.56
    0 6 1 3.67 0.52
    1 -6 1 0.63 0.28
    1 -6 1 0.52 0.3
    1 -6 1 0.19 0.26
    -1 -6 -1 0.21 0.24
    -1 -6 -1 0.38 0.25
    -1 -6 -1 0.19 0.21
    1 -6 1 0.61 0.37
    -1 -6 -1 0.27 0.25
    1 -6 1 0.48 0.3
    -1 -6 -1 0.31 0.29
    -1 -6 -1 -0.1 0.23
    -1 -6 -1 0.09 0.22
    1 -6 1 0.24 0.25
    -1 -6 -1 0.71 0.26
    1 -6 1 0.22 0.24
    -1 6 -1 -0.07 0.28
    2 -6 1 1.65 0.33
    -2 -6 -1 1.87 0.4
    2 -6 1 1.56 0.37
    -2 -6 -1 0.88 0.31
    -2 -6 -1 1.65 0.35
    -2 -6 -1 1.01 0.3
    2 -6 1 1.62 0.39
    2 -6 1 1.23 0.31
    -2 -6 -1 1.1 0.32
    2 -6 1 1.1 0.34
    2 -6 1 0.95 0.34
    2 -6 1 0.83 0.35
    -2 -6 -1 1.55 0.35
    -2 -6 -1 0.85 0.29
    -2 6 -1 1.11 0.35
    -2 6 -1 1.09 0.39
    -3 -6 -1 29 1.52
    3 -6 1 29.9 1.5
    -3 -6 -1 31.58 1.53
    3 -6 1 30.29 1.59
    3 -6 1 30.35 1.61
    3 -6 1 28.72 1.54
    -3 -6 -1 28.61 1.51
    3 -6 1 27.3 1.56
    -3 -6 -1 29.71 1.59
    3 -6 1 30.19 1.66
    -3 -6 -1 29.93 1.52
    -3 -6 -1 26.59 1.58
    -3 -6 -1 29.03 1.53
    -3 6 -1 29.28 1.64
    -3 6 -1 25.7 1.52
    3 6 1 28.8 1.62
    4 -6 1 1.17 0.37
    -4 -6 -1 0.74 0.24
    -4 -6 -1 0.44 0.28
    -4 -6 -1 0.33 0.22
    4 -6 1 0.49 0.32
    -4 -6 -1 0.77 0.3
    4 -6 1 0.97 0.34
    4 -6 1 0.62 0.3
    4 -6 1 0.78 0.35
    -4 -6 -1 0.72 0.32
    -4 -6 -1 0.79 0.29
    -4 -6 -1 1.03 0.35
    4 -6 1 0.31 0.23
    4 6 1 0.48 0.3
    -4 6 -1 1.02 0.37
    -4 6 -1 0.68 0.3
    4 6 1 0.85 0.26
    5 -6 1 2.12 0.44
    5 -6 1 3.54 0.5
    -5 -6 -1 2.06 0.4
    -5 -6 -1 2.37 0.41
    5 -6 1 2.29 0.43
    -5 -6 -1 2.67 0.41
    5 -6 1 1.84 0.42
    -5 -6 -1 2.37 0.37
    5 -6 1 2.61 0.49
    5 -6 1 2.33 0.42
    -5 -6 -1 1.88 0.37
    -5 6 -1 2.73 0.52
    5 6 1 2.38 0.38
    -5 6 -1 2.98 0.43
    5 6 1 1.73 0.48
    6 -6 1 0.58 0.31
    -6 -6 -1 0.04 0.25
    -6 -6 -1 -0.15 0.24
    6 -6 1 0.14 0.27
    -6 -6 -1 -0.03 0.28
    6 -6 1 -0.02 0.28
    -6 -6 -1 -0.07 0.25
    6 -6 1 -0.02 0.32
    -6 -6 -1 -0.02 0.25
    6 -6 1 0.19 0.21
    6 -6 1 0.39 0.3
    6 6 1 -0.06 0.27
    -6 6 -1 0.12 0.28
    6 6 1 -0.14 0.21
    -6 6 -1 -0.25 0.35
    7 -6 1 9.44 0.7
    7 -6 1 8.62 0.66
    7 -6 1 9.96 0.74
    7 -6 1 8.99 0.69
    7 -6 1 8.92 0.7
    -7 -6 -1 7.73 0.66
    -7 -6 -1 10.85 0.72
    -7 6 -1 9.69 0.82
    7 6 1 10.27 0.7
    8 -6 1 6.96 0.55
    -8 -6 -1 6.89 0.6
    8 -6 1 5.65 0.57
    -8 -6 -1 7.44 0.58
    8 -6 1 7.05 0.58
    8 -6 1 6.33 0.59
    8 6 1 6.72 0.57
    8 6 1 5.99 0.52
    -8 6 -1 7.57 0.64
    9 -6 1 2.81 0.36
    -9 -6 -1 2.31 0.3
    9 -6 1 2.24 0.3
    9 -6 1 2.62 0.38
    9 -6 1 2.39 0.3
    -9 6 -1 2.52 0.39
    9 6 1 2.46 0.32
    9 6 1 2.78 0.35
    6 -7 -1 0.11 0.18
    -6 -7 1 0.07 0.18
    6 -7 -1 -0.09 0.14
    -6 -7 1 -0.01 0.2
    -6 -7 1 0.09 0.15
    6 -7 -1 -0.02 0.2
    -6 -7 1 0.19 0.16
    6 -7 -1 0.57 0.23
    6 7 -1 0.04 0.14
    -6 7 1 -0.34 0.22
    5 -7 -1 5.34 0.53
    5 -7 -1 4.24 0.43
    -5 -7 1 5.16 0.45
    5 -7 -1 5.2 0.48
    -5 -7 1 5.69 0.52
    5 -7 -1 5.58 0.49
    -5 -7 1 5.39 0.44
    -5 -7 1 5.86 0.5
    5 7 -1 5.02 0.47
    -4 -7 1 1.26 0.29
    -4 -7 1 1.43 0.28
    -4 -7 1 1.33 0.29
    4 -7 -1 1.14 0.32
    -4 -7 1 1.79 0.3
    4 -7 -1 1.3 0.33
    4 -7 -1 1.4 0.28
    -4 -7 1 2.13 0.34
    4 -7 -1 1.4 0.28
    -4 7 1 0.96 0.31
    -3 -7 1 5.97 0.52
    3 -7 -1 6.58 0.57
    -3 -7 1 6.65 0.54
    3 -7 -1 6.52 0.59
    3 -7 -1 5.79 0.57
    3 -7 -1 6.71 0.63
    -3 -7 1 6.8 0.52
    -3 -7 1 5.79 0.56
    -3 -7 1 6.35 0.56
    -3 7 1 6.37 0.57
    -2 -7 1 -0.21 0.21
    2 -7 -1 0.04 0.22
    2 -7 -1 0.27 0.21
    -2 -7 1 0.13 0.22
    2 -7 -1 -0.1 0.15
    -2 -7 1 0.29 0.24
    2 -7 -1 0.07 0.28
    -2 -7 1 -0.13 0.22
    -2 -7 1 0.42 0.26
    2 -7 -1 0.21 0.16
    2 7 -1 0 0.23
    -2 7 1 0.38 0.25
    -1 -7 1 6.57 0.53
    1 -7 -1 5.78 0.56
    -1 -7 1 5.23 0.55
    -1 -7 1 6.08 0.52
    -1 -7 1 6.61 0.53
    1 -7 -1 6.06 0.55
    1 -7 -1 5.98 0.51
    1 -7 -1 5.56 0.47
    -1 -7 1 4.97 0.55
    1 -7 -1 5.06 0.62
    -1 7 1 5.41 0.64
    1 7 -1 5.8 0.54
    1 7 -1 5.33 0.57
    0 -7 -1 1.88 0.31
    0 -7 1 1.53 0.34
    0 -7 1 1.69 0.34
    0 -7 -1 2.66 0.39
    0 -7 1 1.89 0.32
    0 -7 1 1.72 0.31
    0 -7 1 1.5 0.38
    0 -7 -1 2.2 0.31
    0 -7 -1 1.76 0.35
    0 -7 -1 2.13 0.33
    0 7 1 1.92 0.33
    0 7 -1 1.83 0.42
    0 7 1 1.05 0.38
    -1 -7 -1 19.68 1.09
    1 -7 1 18.42 1.1
    1 -7 1 19.03 1.08
    1 -7 1 17.5 1.02
    1 -7 1 20.25 1.15
    -1 -7 -1 20.6 1.09
    -1 -7 -1 22.12 1.12
    1 -7 1 20.58 1.13
    -1 -7 -1 20.69 1.1
    1 7 1 17.52 1.03
    2 -7 1 0.12 0.27
    2 -7 1 -0.14 0.14
    -2 -7 -1 0.02 0.15
    2 -7 1 0.09 0.23
    -2 -7 -1 0.04 0.16
    -2 -7 -1 0.35 0.24
    -2 -7 -1 0.38 0.23
    2 -7 1 0.05 0.15
    2 -7 1 0.1 0.23
    2 7 1 -0.1 0.14
    -3 -7 -1 1.27 0.26
    3 -7 1 1.14 0.3
    -3 -7 -1 1.29 0.26
    3 -7 1 0.85 0.21
    -3 -7 -1 1.08 0.29
    3 -7 1 1.39 0.32
    3 -7 1 1.19 0.3
    3 -7 1 1.59 0.32
    -3 -7 -1 0.86 0.23
    -3 -7 -1 1.11 0.3
    3 7 1 1.39 0.31
    -3 7 -1 1.69 0.27
    -4 -7 -1 0.13 0.23
    -4 -7 -1 -0.06 0.15
    4 -7 1 -0.33 0.15
    -4 -7 -1 0.68 0.23
    -4 -7 -1 0.04 0.17
    4 -7 1 0.33 0.2
    4 -7 1 0.01 0.15
    4 -7 1 0.05 0.25
    -4 -7 -1 -0.02 0.24
    4 7 1 -0.2 0.22
    5 -7 1 4.06 0.42
    -5 -7 -1 3.84 0.43
    5 -7 1 3.84 0.42
    5 -7 1 3.65 0.47
    -5 -7 -1 4.35 0.41
    5 -7 1 5.19 0.46
    5 7 1 4.64 0.48
    6 -7 1 1.35 0.25
    6 -7 1 1.64 0.27
    6 -7 1 0.99 0.25
    -6 -7 -1 0.84 0.25
    6 -7 1 1.42 0.24
    -6 7 -1 1.1 0.29
    6 7 1 1.1 0.21
    6 7 1 1.22 0.28
    -15 0 2 0.28 0.16
    15 0 -2 0 0.18
    -15 0 2 -0.01 0.11
    15 0 -2 0.01 0.17
    -14 0 2 6.28 0.56
    14 0 -2 6.25 0.51
    -14 0 2 6.89 0.55
    14 0 -2 6.66 0.55
    13 0 -2 0.06 0.19
    13 0 -2 0.25 0.22
    13 0 -2 0.14 0.27
    -13 0 2 -0.05 0.22
    -13 0 2 -0.3 0.21
    12 0 -2 56.5 2.7
    -12 0 2 61.35 2.73
    -12 0 2 56.57 2.73
    12 0 -2 57.78 2.72
    12 0 -2 61.89 2.72
    11 0 -2 0.28 0.33
    11 0 -2 0.21 0.28
    -11 0 2 0.36 0.28
    11 0 -2 -0.17 0.28
    -11 0 2 0.29 0.28
    10 0 -2 0.31 0.35
    -10 0 2 0.08 0.27
    -10 0 2 0.67 0.31
    10 0 -2 0.76 0.29
    10 0 -2 0.36 0.32
    -10 0 2 0.52 0.31
    -9 0 2 0.76 0.31
    9 0 -2 0.59 0.29
    9 0 -2 0.41 0.26
    8 0 -2 170.15 6.96
    8 0 -2 166.33 7.01
    -8 0 2 166 6.99
    7 0 -2 -0.08 0.15
    7 0 -2 -0.06 0.17
    -7 0 2 0.06 0.2
    -7 0 2 0.01 0.17
    -6 0 2 38.79 1.73
    6 0 -2 39.23 1.81
    6 0 -2 36.74 1.76
    5 0 -2 -0.03 0.16
    -5 0 2 -0.08 0.13
    4 0 -2 526.39 21.08
    -4 0 2 530.37 21.02
    -3 0 2 0.34 0.13
    3 0 -2 0.1 0.15
    -2 0 2 44.47 1.83
    2 0 -2 43.82 1.84
    1 0 -2 0.12 0.05
    -1 0 2 0.09 0.05
    0 0 2 49.09 1.95
    0 0 2 47.84 1.99
    0 0 -2 50.06 1.96
    1 0 2 0.01 0.03
    1 0 2 0.11 0.05
    2 0 2 32.5 1.36
    2 0 2 30.08 1.32
    -3 0 -2 0.13 0.11
    3 0 2 0.12 0.11
    4 0 2 91.81 3.89
    -4 0 -2 93.45 3.81
    5 0 2 -0.05 0.16
    -5 0 -2 0.05 0.12
    5 0 2 -0.21 0.17
    -6 0 -2 220.43 8.55
    6 0 2 203.14 8.49
    6 0 2 205.79 8.61
    6 0 2 210.55 8.66
    6 0 2 212.61 8.52
    7 0 2 0.12 0.22
    7 0 2 -0.22 0.18
    -7 0 -2 -0.13 0.16
    8 0 2 0.16 0.24
    8 0 2 0.16 0.24
    -8 0 -2 0.19 0.2
    9 0 2 -0.14 0.26
    -10 0 -2 31.94 1.62
    -10 0 -2 29.34 1.62
    10 0 2 29.51 1.58
    10 0 2 28.47 1.57
    10 0 2 31.01 1.61
    -11 0 -2 -0.13 0.27
    11 0 2 -0.2 0.26
    11 0 2 0.08 0.31
    -11 0 -2 0.27 0.26
    11 0 2 0.39 0.29
    12 0 2 6 0.63
    -12 0 -2 5.15 0.53
    -12 0 -2 6.01 0.6
    12 0 2 4.9 0.52
    12 0 2 6.23 0.61
    -13 0 -2 -0.06 0.16
    -13 0 -2 0.11 0.17
    13 0 2 -0.24 0.27
    13 0 2 0.04 0.28
    14 0 2 7.99 0.54
    14 0 2 8.07 0.56
    -14 0 -2 7.27 0.53
    15 -1 -2 0.18 0.14
    -15 -1 2 -0.02 0.16
    -15 -1 2 0.13 0.15
    15 1 -2 0.08 0.13
    -15 1 2 0.24 0.18
    -14 -1 2 13.16 0.76
    -14 -1 2 11.69 0.72
    14 -1 -2 11.76 0.7
    14 -1 -2 11.97 0.72
    -14 1 2 12.16 0.72
    -14 1 2 12.75 0.77
    14 1 -2 11.71 0.74
    -13 -1 2 1.73 0.34
    13 -1 -2 1.44 0.36
    13 -1 -2 2.37 0.38
    -13 -1 2 1.9 0.35
    13 -1 -2 1.89 0.32
    13 1 -2 2.71 0.42
    13 1 -2 1.77 0.36
    -13 1 2 2.29 0.38
    13 1 -2 2.78 0.38
    -13 1 2 2.17 0.35
    12 -1 -2 10.51 0.84
    -12 -1 2 11.49 0.85
    -12 -1 2 11.28 0.82
    12 -1 -2 10.4 0.83
    12 -1 -2 11.25 0.83
    -12 1 2 11.47 0.87
    12 1 -2 10.77 0.81
    12 1 -2 12.23 0.85
    12 1 -2 10.87 0.85
    -12 1 2 12.13 0.85
    12 1 -2 11.57 0.87
    11 -1 -2 9.17 0.76
    11 -1 -2 9.51 0.8
    11 -1 -2 9.55 0.77
    -11 -1 2 8.67 0.78
    -11 -1 2 8.98 0.69
    11 1 -2 9.23 0.79
    11 1 -2 9.21 0.82
    -11 1 2 8.2 0.74
    -11 1 2 8.97 0.79
    11 1 -2 10.1 0.81
    11 1 -2 9.55 0.78
    -10 -1 2 49.92 2.4
    -10 -1 2 45.07 2.31
    10 -1 -2 47.73 2.33
    10 -1 -2 53.99 2.38
    10 -1 -2 49.37 2.34
    -10 -1 2 51.16 2.37
    10 -1 -2 48.28 2.35
    -10 1 2 52.44 2.43
    10 1 -2 51.41 2.37
    10 1 -2 52.55 2.4
    10 1 -2 45.68 2.35
    -10 1 2 50.62 2.39
    -10 1 2 45.02 2.32
    10 1 -2 45.51 2.3
    9 -1 -2 3.24 0.44
    9 -1 -2 3.58 0.42
    -9 -1 2 2.72 0.45
    -9 1 2 3.61 0.53
    9 1 -2 4.1 0.58
    9 1 -2 3.25 0.48
    -9 1 2 2.5 0.45
    8 -1 -2 34.31 1.63
    -8 -1 2 31.96 1.65
    8 -1 -2 33.84 1.67
    -8 1 2 31.58 1.66
    8 1 -2 31.53 1.68
    -8 1 2 30.74 1.61
    8 1 -2 31.93 1.63
    -8 1 2 30.51 1.52
    -7 -1 2 0.67 0.27
    7 -1 -2 1.13 0.29
    -7 -1 2 0.69 0.21
    7 -1 -2 0.88 0.25
    -7 1 2 0.6 0.2
    7 1 -2 0.66 0.27
    7 1 -2 1.1 0.31
    -7 1 2 0.88 0.23
    -7 1 2 0.72 0.26
    -6 -1 2 228.19 9.44
    6 -1 -2 224.67 9.53
    6 -1 -2 245.88 9.59
    -6 1 2 227.1 9.46
    6 1 -2 239.5 9.61
    -6 1 2 248.56 9.54
    6 1 -2 227.63 9.55
    5 -1 -2 141.13 6.22
    -5 -1 2 154.35 6.11
    5 1 -2 147.17 6.26
    -5 1 2 162.87 6.21
    -4 -1 2 318.76 13.1
    4 -1 -2 330.85 13.21
    4 1 -2 331.1 13.24
    -4 1 2 336.98 13.2
    3 -1 -2 1.02 0.17
    -3 -1 2 0.94 0.12
    3 1 -2 1.41 0.22
    -3 1 2 1.01 0.15
    2 -1 -2 68.39 2.7
    -2 -1 2 63.24 2.65
    -2 1 2 65.2 2.73
    2 1 -2 67.63 2.72
    1 -1 -2 4.76 0.25
    -1 -1 2 4.53 0.23
    -1 1 2 4.55 0.29
    1 1 -2 4.92 0.28
    0 -1 -2 19.12 0.81
    0 -1 2 18.82 0.83
    0 1 2 18.75 0.82
    0 1 2 19.06 0.81
    1 -1 2 197.88 7.75
    1 -1 2 188.29 7.75
    1 1 2 190.06 7.75
    1 1 2 195.96 7.72
    -1 1 -2 197.46 7.75
    2 -1 2 23.31 1.04
    2 1 2 23.87 0.99
    2 1 2 22.85 1.06
    -2 1 -2 23.18 1.04
    3 -1 2 94.23 3.79
    -3 -1 -2 90.5 3.71
    3 1 2 85.91 3.82
    -3 1 -2 93.42 3.77
    3 1 2 93.97 3.71
    -4 -1 -2 30.07 1.3
    4 -1 2 31.33 1.42
    -4 1 -2 29 1.37
    4 1 2 29.83 1.46
    5 -1 2 17.47 0.97
    5 -1 2 16.33 0.86
    5 -1 2 16.4 0.85
    5 -1 2 17.81 0.94
    -5 -1 -2 17.92 0.84
    5 1 2 17.94 0.96
    -5 1 -2 18.3 0.92
    5 1 2 18.32 0.99
    6 -1 2 0.54 0.17
    6 -1 2 0.28 0.15
    6 -1 2 0.39 0.23
    6 -1 2 0.73 0.24
    -6 -1 -2 0.16 0.15
    -6 1 -2 0.29 0.14
    6 1 2 0.54 0.21
    6 1 2 0.14 0.17
    7 -1 2 0.11 0.16
    7 -1 2 0.04 0.21
    7 -1 2 0.09 0.16
    7 -1 2 0.24 0.23
    7 1 2 0.16 0.23
    -7 1 -2 0.05 0.19
    7 1 2 0.44 0.26
    8 -1 2 162.4 7.16
    8 -1 2 172.12 7.12
    8 -1 2 172.18 6.99
    -8 1 -2 159.9 7.06
    8 1 2 180.94 7.14
    8 1 2 171.68 7.19
    9 -1 2 8.89 0.74
    9 -1 2 8 0.64
    9 1 2 7.89 0.71
    10 -1 2 0.7 0.33
    10 -1 2 0.77 0.39
    -10 -1 -2 0.67 0.31
    10 -1 2 0.9 0.3
    -10 -1 -2 0.07 0.34
    10 -1 2 0.44 0.31
    10 1 2 0.88 0.34
    -10 1 -2 1.24 0.37
    10 1 2 1.01 0.37
    10 1 2 0.61 0.35
    10 1 2 0.81 0.41
    -11 -1 -2 15.14 1.06
    11 -1 2 16.54 1.04
    -11 -1 -2 17.27 1.06
    11 -1 2 16.68 1.08
    11 -1 2 15.66 1.04
    11 -1 2 17.23 1.06
    11 1 2 16.57 1.08
    -11 1 -2 16.19 1.06
    11 1 2 17.3 1.12
    -11 1 -2 15.35 1.07
    11 1 2 16.07 1.07
    11 1 2 15.81 1.05
    -12 -1 -2 65.32 2.89
    12 -1 2 62.75 2.9
    12 -1 2 63.4 2.87
    12 -1 2 65.69 2.89
    -12 -1 -2 61.93 2.86
    12 1 2 58.2 2.87
    12 1 2 66.55 2.88
    -12 1 -2 61.27 2.87
    -12 1 -2 62.55 2.88
    12 1 2 61.82 2.86
    13 -1 2 0.11 0.19
    -13 -1 -2 0.26 0.17
    13 -1 2 -0.05 0.18
    -13 1 -2 0.12 0.17
    13 1 2 -0.16 0.27
    -13 1 -2 0.14 0.23
    14 -1 2 -0.18 0.2
    14 -1 2 0.3 0.17
    -14 -1 -2 0.27 0.14
    14 1 2 0.1 0.22
    -14 1 -2 0.12 0.14
    14 -2 -2 2.2 0.3
    -14 -2 2 2.7 0.29
    -14 -2 2 2.06 0.29
    14 2 -2 2.29 0.32
    -14 2 2 3.38 0.39
    -14 2 2 2.46 0.34
    14 2 -2 3.36 0.39
    -13 -2 2 1.36 0.31
    -13 -2 2 0.91 0.27
    13 -2 -2 1.62 0.29
    -13 2 2 0.51 0.28
    13 2 -2 0.82 0.25
    13 2 -2 1.34 0.28
    -13 2 2 0.81 0.28
    12 -2 -2 32.49 1.67
    -12 -2 2 32.65 1.7
    12 -2 -2 33.33 1.69
    -12 -2 2 34.79 1.68
    12 2 -2 31.95 1.71
    12 2 -2 34.24 1.7
    -12 2 2 34 1.77
    12 2 -2 33.55 1.73
    11 -2 -2 3.47 0.51
    11 -2 -2 2.18 0.42
    -11 -2 2 3.47 0.51
    11 -2 -2 3.85 0.55
    -11 -2 2 4.46 0.58
    11 2 -2 4.68 0.62
    -11 2 2 2.99 0.49
    11 2 -2 3.73 0.48
    11 2 -2 3.73 0.57
    -10 -2 2 2.07 0.38
    -10 -2 2 1.84 0.42
    10 -2 -2 1.96 0.42
    10 -2 -2 1.34 0.37
    -10 -2 2 2.11 0.45
    10 -2 -2 1.53 0.39
    10 2 -2 1.87 0.43
    10 2 -2 1.72 0.4
    -10 2 2 1.75 0.44
    -10 2 2 1.54 0.35
    10 2 -2 2.46 0.44
    -10 2 2 2.1 0.44
    -10 2 2 1.99 0.47
    9 -2 -2 12.05 1.1
    -9 -2 2 8.52 0.72
    9 -2 -2 9.52 0.76
    -9 -2 2 9.71 0.81
    -9 2 2 9.64 0.74
    -9 2 2 11.23 1.02
    -9 2 2 8.92 0.83
    9 2 -2 7.95 0.72
    8 -2 -2 149.09 5.71
    -8 -2 2 137.58 5.58
    8 -2 -2 132.06 5.71
    -8 -2 2 122.09 5.66
    -8 2 2 133.82 5.58
    -8 2 2 125.49 5.73
    -8 2 2 128.94 5.67
    8 2 -2 128.88 5.76
    8 2 -2 139.78 5.73
    7 -2 -2 1.4 0.3
    -7 -2 2 1.15 0.25
    7 -2 -2 1.42 0.33
    7 -2 -2 0.98 0.23
    -7 -2 2 1.26 0.33
    -7 2 2 1.08 0.25
    7 2 -2 1.14 0.34
    -7 2 2 0.53 0.29
    -7 2 2 1.2 0.26
    7 2 -2 1.1 0.34
    6 -2 -2 16.03 0.83
    -6 -2 2 16.09 0.94
    -6 -2 2 15.13 0.83
    6 -2 -2 13.5 0.9
    6 -2 -2 13.94 0.88
    -6 2 2 15.54 0.89
    -6 2 2 17.09 0.87
    -6 2 2 15.5 0.94
    6 2 -2 16.37 1
    6 2 -2 14.74 0.94
    5 -2 -2 21.17 1.09
    5 -2 -2 21.54 1.08
    5 -2 -2 21.24 1.02
    -5 -2 2 21.44 1.04
    -5 2 2 20.82 1.13
    -5 2 2 20.32 1.07
    -5 2 2 19.92 1.04
    5 2 -2 21.06 1.13
    5 2 -2 21.03 1.1
    -4 -2 2 102.18 4.27
    4 -2 -2 108.86 4.29
    -4 -2 2 96.44 4.22
    -4 2 2 101.86 4.28
    -4 2 2 101.54 4.24
    4 2 -2 99.7 4.28
    4 2 -2 106.93 4.32
    3 -2 -2 8.72 0.5
    3 2 -2 8.36 0.53
    -3 2 2 7.97 0.53
    2 -2 -2 191.23 7.57
    -2 2 2 187.53 7.59
    2 2 -2 184.52 7.59
    1 -2 -2 7.48 0.43
    -1 -2 2 7.57 0.45
    1 2 -2 7.38 0.36
    -1 2 2 7.65 0.44
    1 2 -2 7.26 0.45
    0 -2 -2 172.77 7.05
    0 -2 2 180.9 7.07
    0 2 -2 176.15 7.01
    0 2 2 173.65 7.02
    0 2 2 172.09 7.05
    1 -2 2 64.7 2.74
    -1 2 -2 66.83 2.71
    1 2 2 64.28 2.65
    1 2 2 65.37 2.73
    2 -2 2 170.5 7.04
    -2 2 -2 174.4 7.02
    2 2 2 174.49 7.05
    2 2 2 175.39 6.92
    3 -2 2 2.73 0.3
    -3 2 -2 2.53 0.29
    3 2 2 2.58 0.32
    4 -2 2 66.97 2.97
    4 -2 2 70.03 3.04
    4 -2 2 72.65 3.02
    -4 -2 -2 70 2.96
    4 -2 2 70.22 2.97
    4 2 2 73.07 3.11
    4 2 2 67.24 3.05
    -4 2 -2 73.62 3.02
    5 -2 2 3.27 0.34
    -5 -2 -2 3.2 0.33
    5 -2 2 3.76 0.34
    5 -2 2 3.62 0.41
    5 -2 2 2.96 0.37
    5 2 2 3.71 0.48
    -5 2 -2 4.15 0.39
    5 2 2 3.59 0.47
    6 -2 2 107.02 4.6
    -6 -2 -2 114.96 4.5
    6 -2 2 105.45 4.49
    6 -2 2 106.87 4.5
    6 -2 2 110.76 4.65
    6 2 2 106.58 4.64
    -6 2 -2 110.06 4.59
    6 2 2 99.75 4.67
    -7 -2 -2 1.64 0.29
    7 -2 2 1.42 0.38
    7 -2 2 1.85 0.31
    7 -2 2 1.82 0.31
    7 -2 2 1.6 0.36
    7 2 2 2.29 0.41
    7 2 2 1.66 0.42
    -7 2 -2 1.47 0.34
    8 -2 2 0.54 0.23
    8 -2 2 0.43 0.23
    8 -2 2 0.71 0.3
    -8 -2 -2 0.47 0.22
    8 2 2 0.95 0.34
    9 -2 2 0.27 0.21
    9 -2 2 0.67 0.34
    9 -2 2 0.53 0.25
    9 -2 2 0.08 0.4
    9 -2 2 0.72 0.38
    -9 -2 -2 0.29 0.3
    9 -2 2 0.2 0.24
    9 -2 2 0.44 0.36
    -9 2 -2 0.37 0.26
    -9 2 -2 0.27 0.33
    9 2 2 0.57 0.33
    9 2 2 -0.03 0.33
    9 2 2 0.83 0.37
    10 -2 2 41.84 2.17
    -10 -2 -2 45.47 2.22
    10 -2 2 46.68 2.26
    10 -2 2 46.07 2.24
    10 2 2 43.92 2.2
    10 2 2 46.7 2.26
    10 2 2 41.19 2.21
    -10 2 -2 46.2 2.28
    -10 2 -2 46.9 2.17
    11 -2 2 2.57 0.46
    11 -2 2 2.98 0.45
    11 -2 2 3.1 0.49
    -11 -2 -2 2.67 0.45
    -11 2 -2 2.29 0.44
    11 2 2 2.8 0.48
    11 2 2 2.12 0.44
    11 2 2 3.03 0.5
    12 -2 2 0.79 0.33
    -12 -2 -2 0.93 0.29
    12 -2 2 0.49 0.24
    12 2 2 0.45 0.31
    12 2 2 1.02 0.33
    12 2 2 0.82 0.33
    -12 2 -2 0.85 0.3
    -12 2 -2 0.63 0.24
    -13 -2 -2 4.1 0.46
    13 -2 2 4.74 0.49
    -13 2 -2 3.79 0.42
    13 2 2 4.02 0.49
    -13 2 -2 3.57 0.46
    13 2 2 5.23 0.51
    14 -2 2 20.38 0.97
    -14 -2 -2 16.83 0.94
    -14 2 -2 20.82 0.98
    14 2 2 20.31 0.96
    14 2 2 19.07 0.96
    -14 -3 2 25.25 1.1
    -14 -3 2 21.43 1.07
    14 -3 -2 23.26 1.08
    -14 3 2 22.48 1.11
    14 3 -2 24.71 1.13
    13 -3 -2 0.13 0.22
    -13 -3 2 0.54 0.18
    -13 -3 2 -0.05 0.17
    13 3 -2 0.47 0.28
    -13 3 2 0.57 0.26
    13 3 -2 0.18 0.18
    -13 3 2 -0.11 0.19
    -12 -3 2 4.51 0.48
    12 -3 -2 5.89 0.55
    -12 -3 2 5.07 0.46
    12 -3 -2 4.96 0.49
    12 3 -2 5.1 0.5
    -12 3 2 5.27 0.58
    -12 3 2 5.13 0.53
    12 3 -2 4.78 0.57
    11 -3 -2 2.13 0.41
    11 -3 -2 2.28 0.42
    11 -3 -2 2.05 0.39
    -11 -3 2 1.95 0.4
    -11 -3 2 2.26 0.37
    -11 -3 2 2.03 0.4
    11 -3 -2 3.32 0.57
    11 3 -2 2.61 0.48
    11 3 -2 2.27 0.41
    -11 3 2 1.7 0.41
    11 3 -2 3.18 0.48
    -11 3 2 2.03 0.4
    -11 3 2 2.92 0.42
    -10 -3 2 18.05 1.12
    -10 -3 2 19.21 1.15
    10 -3 -2 18.84 1.15
    -10 -3 2 18.41 1.21
    10 -3 -2 18.02 1.14
    10 -3 -2 20.43 1.21
    10 -3 -2 18.69 1.13
    10 -3 -2 19.81 1.28
    -10 -3 2 18.94 1.14
    -10 -3 2 18.5 1.14
    10 3 -2 18.86 1.22
    -10 3 2 17.62 1.22
    -10 3 2 19.24 1.14
    -10 3 2 18.81 1.28
    10 3 -2 17.54 1.14
    10 3 -2 18.42 1.19
    -10 3 2 18.92 1.23
    -9 -3 2 0.31 0.29
    9 -3 -2 0.87 0.41
    9 -3 -2 0.3 0.33
    -9 -3 2 -0.31 0.18
    9 -3 -2 0.13 0.29
    -9 -3 2 -0.39 0.23
    -9 -3 2 -0.1 0.29
    9 -3 -2 -0.18 0.33
    9 -3 -2 -0.2 0.29
    -9 -3 2 -0.15 0.3
    -9 -3 2 0.15 0.3
    9 3 -2 -0.07 0.27
    -9 3 2 0.52 0.29
    -9 3 2 0.16 0.34
    9 3 -2 0.29 0.37
    -9 3 2 0.08 0.35
    8 -3 -2 1.51 0.36
    -8 -3 2 1.26 0.37
    -8 -3 2 1.42 0.36
    8 -3 -2 1.71 0.31
    8 -3 -2 0.8 0.44
    -8 -3 2 1.37 0.32
    -8 -3 2 1.08 0.4
    -8 -3 2 1.34 0.41
    -8 3 2 2.49 0.38
    -8 3 2 0.27 0.34
    8 3 -2 1.55 0.44
    -7 -3 2 2.21 0.36
    7 -3 -2 2.19 0.4
    7 -3 -2 1.75 0.42
    7 -3 -2 3.64 0.41
    -7 -3 2 2.21 0.4
    -7 3 2 3.4 0.45
    7 3 -2 1.94 0.46
    -7 3 2 2.92 0.46
    -7 3 2 2.56 0.44
    7 3 -2 1.63 0.45
    -6 -3 2 36.36 1.74
    6 -3 -2 37.83 1.74
    6 -3 -2 38.35 1.81
    -6 -3 2 37.52 1.82
    6 -3 -2 34.11 1.82
    6 3 -2 37.68 1.94
    -6 3 2 37.36 1.88
    6 3 -2 37.77 1.89
    -6 3 2 35.95 1.76
    -6 3 2 35.78 1.83
    5 -3 -2 1.58 0.28
    -5 -3 2 1.78 0.32
    5 -3 -2 1.18 0.25
    5 -3 -2 1.4 0.29
    -5 -3 2 1.03 0.24
    -5 -3 2 1.04 0.28
    -5 3 2 1.36 0.3
    5 3 -2 1.07 0.3
    -5 3 2 1.55 0.31
    -5 3 2 1.64 0.29
    5 3 -2 1.56 0.33
    4 -3 -2 22.26 1.13
    4 -3 -2 22.11 1.17
    4 -3 -2 22.86 1.15
    -4 -3 2 23.81 1.18
    -4 -3 2 22.32 1.17
    -4 -3 2 21.92 1.13
    4 3 -2 23.49 1.23
    -4 3 2 21.99 1.15
    -4 3 2 22.91 1.2
    -4 3 2 23.67 1.21
    -3 -3 2 11.81 0.7
    -3 -3 2 11.33 0.69
    3 -3 -2 11.95 0.68
    -3 -3 2 10.82 0.66
    3 -3 -2 11.75 0.69
    3 -3 -2 10.8 0.72
    3 -3 -2 11.02 0.67
    -3 3 2 12.21 0.73
    3 3 -2 11.58 0.72
    -3 3 2 11.13 0.69
    2 -3 -2 55.9 2.52
    -2 -3 2 57.37 2.51
    2 -3 -2 59.46 2.51
    2 -3 -2 55.89 2.47
    -2 -3 2 56.28 2.49
    -2 -3 2 55.14 2.46
    2 -3 -2 56.44 2.49
    2 3 -2 59.52 2.54
    -2 3 2 58.38 2.49
    -2 3 2 59.97 2.51
    -2 3 2 58.27 2.5
    1 -3 -2 2.26 0.27
    1 -3 -2 1.76 0.25
    -1 -3 2 2.34 0.29
    -1 3 2 1.96 0.27
    1 3 -2 1.59 0.27
    -1 3 2 1.81 0.26
    0 -3 2 420.28 16.63
    0 -3 -2 418.23 16.62
    0 -3 2 428.76 16.67
    0 -3 2 390.54 16.6
    0 3 2 449.62 16.67
    0 3 2 382.94 16.63
    0 3 2 418.09 16.63
    -1 -3 -2 3.88 0.35
    1 -3 2 3.23 0.33
    1 -3 2 3.42 0.33
    1 -3 2 3.76 0.36
    -1 -3 -2 3.04 0.31
    1 3 2 3.4 0.34
    1 3 2 3.51 0.35
    -1 3 -2 3.76 0.31
    -2 -3 -2 68.3 2.94
    2 -3 2 69.61 2.95
    2 -3 2 68.76 2.94
    2 -3 2 67.69 2.97
    2 -3 2 64.4 2.9
    -2 -3 -2 68.69 2.91
    2 -3 2 66.57 2.96
    -2 3 -2 72.7 2.94
    2 3 2 68.17 2.91
    2 3 2 73.21 3
    3 -3 2 8.2 0.58
    -3 -3 -2 9.52 0.61
    3 -3 2 9.8 0.6
    3 -3 2 8.63 0.61
    3 -3 2 8.74 0.57
    -3 -3 -2 9.68 0.57
    3 -3 2 8.89 0.61
    3 3 2 9.92 0.63
    3 3 2 9.11 0.57
    -3 3 -2 8.43 0.58
    4 -3 2 118.23 5.12
    4 -3 2 126.32 5.1
    4 -3 2 121.39 5.08
    -4 -3 -2 123.51 5.05
    -4 -3 -2 116.02 5.05
    4 -3 2 120.19 5.1
    4 -3 2 122.49 5.05
    -4 -3 -2 120.38 5.11
    -4 3 -2 124.66 5.11
    4 3 2 128.76 5.16
    -4 3 -2 117.4 5.09
    4 3 2 120.79 5.18
    5 -3 2 54.54 2.41
    5 -3 2 58.04 2.53
    -5 -3 -2 54.87 2.4
    5 -3 2 53.21 2.39
    5 -3 2 55.35 2.46
    5 3 2 47.85 2.52
    5 3 2 53.5 2.53
    -5 3 -2 52.76 2.45
    -5 3 -2 53.65 2.46
    6 -3 2 4.7 0.47
    -6 -3 -2 5.25 0.47
    6 -3 2 5.95 0.57
    6 -3 2 5.43 0.48
    6 -3 2 4.61 0.58
    6 3 2 4.99 0.63
    -6 3 -2 5.29 0.55
    6 3 2 4.98 0.66
    -6 3 -2 4.92 0.57
    -7 -3 -2 1.64 0.34
    7 -3 2 1.34 0.37
    7 -3 2 1.73 0.32
    7 -3 2 1.95 0.33
    7 3 2 2.03 0.45
    -7 3 -2 1.68 0.42
    -8 -3 -2 43.48 2.34
    -8 -3 -2 48.34 2.3
    8 -3 2 48.77 2.25
    8 -3 2 45.27 2.41
    8 -3 2 47.59 2.35
    -8 -3 -2 49 2.25
    8 -3 2 47.26 2.4
    8 -3 2 47.59 2.29
    8 -3 2 48.89 2.29
    8 -3 2 44.69 2.35
    8 -3 2 48.94 2.24
    -8 3 -2 50.45 2.28
    8 3 2 49.43 2.36
    8 3 2 50.71 2.43
    -9 -3 -2 1.86 0.32
    9 -3 2 1.42 0.39
    9 -3 2 1.94 0.42
    9 -3 2 1.76 0.41
    9 -3 2 1.15 0.32
    -9 -3 -2 1.36 0.4
    9 -3 2 1.32 0.4
    9 -3 2 0.96 0.39
    9 -3 2 0.98 0.44
    -9 -3 -2 1.96 0.39
    9 3 2 1.3 0.43
    9 3 2 1.42 0.42
    -9 3 -2 1.37 0.38
    9 3 2 1.63 0.43
    9 3 2 2.05 0.46
    -10 -3 -2 5.13 0.53
    10 -3 2 4.05 0.54
    10 -3 2 2.86 0.5
    10 -3 2 3.58 0.51
    10 -3 2 3.82 0.58
    10 -3 2 4.1 0.51
    10 3 2 4.76 0.63
    10 3 2 4.17 0.59
    -10 3 -2 4.07 0.49
    -10 3 -2 4.4 0.62
    10 3 2 4.29 0.61
    10 3 2 4.74 0.64
    11 -3 2 15.25 0.95
    11 -3 2 16.04 0.99
    11 -3 2 16.61 1.02
    -11 3 -2 17.1 1.06
    11 3 2 14.83 1.03
    11 3 2 14.12 0.96
    11 3 2 15.22 0.98
    -11 3 -2 14.94 1
    -12 -3 -2 31.35 1.54
    12 -3 2 31.41 1.53
    12 -3 2 31.89 1.54
    -12 3 -2 31.3 1.56
    -12 3 -2 29.02 1.55
    12 3 2 29.7 1.53
    12 3 2 30.12 1.51
    -13 -3 -2 0.95 0.19
    13 -3 2 0.83 0.2
    -13 3 -2 1.51 0.24
    13 3 2 0.86 0.22
    13 3 2 1.08 0.26
    -13 3 -2 1.08 0.22
    -13 -4 2 0.76 0.27
    -13 -4 2 0.4 0.16
    -13 4 2 0.69 0.17
    13 4 -2 0.98 0.24
    12 -4 -2 12.49 0.73
    -12 -4 2 11.54 0.7
    -12 -4 2 12.16 0.76
    12 -4 -2 11.61 0.72
    12 4 -2 12.39 0.75
    -12 4 2 11.69 0.73
    -12 4 2 13.05 0.81
    12 4 -2 11.87 0.79
    -11 -4 2 1.33 0.3
    11 -4 -2 1.62 0.3
    -11 -4 2 2.15 0.38
    11 -4 -2 1.73 0.31
    -11 -4 2 1.33 0.29
    -11 4 2 2.18 0.38
    11 4 -2 1.85 0.39
    -11 4 2 1.53 0.37
    11 4 -2 1.36 0.29
    -10 -4 2 7.1 0.69
    -10 -4 2 7.84 0.68
    10 -4 -2 6.84 0.65
    10 -4 -2 7.74 0.76
    -10 -4 2 7.61 0.66
    -10 -4 2 8.26 0.62
    10 -4 -2 6.41 0.66
    10 -4 -2 7.72 0.64
    -10 4 2 7.38 0.82
    10 4 -2 6.38 0.7
    10 4 -2 7.22 0.69
    -10 4 2 7.76 0.74
    -10 4 2 7.07 0.64
    -10 4 2 8.17 0.77
    9 -4 -2 0.19 0.22
    9 -4 -2 0.57 0.33
    -9 -4 2 0.92 0.34
    -9 -4 2 1.11 0.32
    -9 -4 2 0.2 0.31
    9 -4 -2 0.34 0.35
    -9 -4 2 0.51 0.29
    9 -4 -2 0.01 0.34
    -9 -4 2 0.67 0.24
    -9 4 2 0.18 0.37
    -9 4 2 0.4 0.37
    9 4 -2 0.91 0.35
    -9 4 2 0.33 0.23
    9 4 -2 0.3 0.37
    -9 4 2 0.42 0.31
    -8 -4 2 73.59 3.29
    8 -4 -2 75.78 3.45
    -8 -4 2 75.67 3.35
    -8 -4 2 75.51 3.27
    8 -4 -2 63.82 3.33
    8 -4 -2 72.82 3.3
    8 -4 -2 71.22 3.36
    -8 -4 2 74.74 3.34
    8 -4 -2 73.96 3.35
    -8 -4 2 73.58 3.33
    8 -4 -2 71.99 3.32
    -8 -4 2 78.38 3.4
    -8 -4 2 61.46 3.31
    -8 -4 2 77.52 3.33
    -8 4 2 67.51 3.45
    8 4 -2 72.43 3.34
    -8 4 2 78.59 3.27
    -8 4 2 67.87 3.43
    8 4 -2 75.62 3.47
    -8 4 2 74.93 3.3
    7 -4 -2 4.4 0.47
    7 -4 -2 6.42 0.71
    7 -4 -2 5.53 0.61
    -7 -4 2 5.02 0.62
    -7 -4 2 5.33 0.57
    7 -4 -2 5.21 0.68
    -7 -4 2 5.12 0.62
    -7 -4 2 5.08 0.61
    7 -4 -2 4.48 0.63
    7 -4 -2 4.74 0.61
    -7 -4 2 5.29 0.66
    7 -4 -2 5.44 0.69
    -7 -4 2 5.67 0.66
    -7 -4 2 5.8 0.67
    -7 -4 2 5.44 0.61
    -7 -4 2 4.77 0.61
    7 4 -2 4.76 0.68
    -7 4 2 4.88 0.55
    -7 4 2 4.99 0.68
    -7 4 2 4.93 0.5
    6 -4 -2 86.55 3.86
    -6 -4 2 85.22 3.99
    -6 -4 2 83.13 3.95
    -6 -4 2 92.55 3.91
    -6 -4 2 94.46 3.98
    6 -4 -2 96.05 4.24
    6 -4 -2 74.78 4
    6 -4 -2 83.72 3.92
    6 -4 -2 108.22 4.34
    -6 4 2 89.46 3.89
    6 4 -2 91.28 4.03
    -6 4 2 89.59 3.9
    -6 4 2 88.3 4.02
    -5 -4 2 27.14 1.42
    5 -4 -2 24.03 1.34
    5 -4 -2 24.54 1.4
    5 -4 -2 26.3 1.35
    -5 -4 2 25.96 1.36
    -5 -4 2 25.96 1.41
    -5 4 2 23.32 1.4
    -5 4 2 26.83 1.37
    -5 4 2 26.37 1.35
    5 4 -2 25.73 1.45
    -5 4 2 25.86 1.46
    4 -4 -2 43.69 2.17
    4 -4 -2 46.39 2.13
    -4 -4 2 46.59 2.12
    4 -4 -2 46.08 2.14
    -4 -4 2 44.67 2.16
    -4 -4 2 47.4 2.17
    -4 4 2 44.88 2.12
    -4 4 2 42.1 2.15
    4 4 -2 46.79 2.26
    -4 4 2 44.65 2.2
    -4 4 2 48.53 2.15
    3 -4 -2 5.07 0.54
    -3 -4 2 5.45 0.52
    -3 -4 2 6 0.51
    -3 -4 2 5.97 0.53
    3 -4 -2 5.22 0.51
    3 -4 -2 5.81 0.5
    -3 4 2 5.43 0.52
    -3 4 2 6.07 0.54
    -3 4 2 5.97 0.56
    3 4 -2 6.19 0.54
    -2 -4 2 25.68 1.19
    2 -4 -2 22.42 1.18
    2 -4 -2 21.78 1.21
    -2 -4 2 22.95 1.2
    2 -4 -2 22.74 1.23
    -2 -4 2 21.95 1.21
    -2 4 2 22.79 1.21
    -2 4 2 22.34 1.18
    2 4 -2 23.79 1.26
    -1 -4 2 0.08 0.18
    -1 -4 2 -0.05 0.17
    1 -4 -2 0.58 0.23
    -1 -4 2 -0.03 0.17
    1 -4 -2 0.14 0.18
    -1 4 2 0.15 0.21
    1 4 -2 0.12 0.19
    1 4 -2 -0.12 0.19
    -1 4 2 0.15 0.15
    0 -4 2 44.11 2.05
    0 -4 2 42.35 1.98
    0 -4 2 42.97 2.01
    0 -4 -2 44.79 2.02
    0 -4 -2 43.9 2.04
    0 4 -2 41.8 2.06
    0 4 2 42.61 2.05
    0 4 2 44.99 2.02
    0 4 -2 45.56 2.01
    -1 -4 -2 3.47 0.4
    1 -4 2 3.29 0.37
    -1 -4 -2 3.04 0.35
    1 -4 2 3.25 0.41
    -1 -4 -2 3.74 0.41
    1 -4 2 3.4 0.35
    1 -4 2 2.8 0.38
    1 4 2 3.35 0.4
    1 4 2 3.11 0.42
    2 -4 2 36.82 1.71
    -2 -4 -2 35.12 1.7
    2 -4 2 33.37 1.71
    -2 -4 -2 34.72 1.65
    -2 -4 -2 35.98 1.71
    2 -4 2 35.5 1.7
    2 -4 2 34.58 1.72
    -2 4 -2 34.24 1.67
    2 4 2 35.59 1.76
    2 4 2 36.64 1.67
    3 -4 2 0.24 0.23
    3 -4 2 0.51 0.27
    -3 -4 -2 0.59 0.25
    -3 -4 -2 0.68 0.26
    -3 -4 -2 0.42 0.2
    3 -4 2 0.07 0.21
    3 -4 2 0.34 0.24
    -3 4 -2 0.58 0.26
    3 4 2 0.38 0.23
    3 4 2 0.55 0.28
    4 -4 2 32.08 1.66
    -4 -4 -2 33.88 1.59
    4 -4 2 30.94 1.58
    4 -4 2 34.17 1.63
    4 -4 2 31.68 1.68
    -4 -4 -2 32.64 1.61
    4 -4 2 31.81 1.63
    -4 -4 -2 32.73 1.66
    -4 4 -2 30.79 1.64
    4 4 2 29.82 1.7
    -4 4 -2 34.04 1.69
    4 4 2 33.81 1.69
    -4 4 -2 32.91 1.61
    -5 -4 -2 4.32 0.47
    5 -4 2 4.6 0.54
    5 -4 2 4.74 0.5
    -5 4 -2 4.43 0.52
    5 4 2 4.27 0.61
    -5 4 -2 3.89 0.53
    6 -4 2 68.42 3.28
    6 -4 2 78.1 3.26
    -6 -4 -2 68.41 3.21
    6 -4 2 70.92 3.31
    -6 -4 -2 76.65 3.25
    -6 -4 -2 72.06 3.25
    -6 -4 -2 71.26 3.3
    6 -4 2 69.41 3.33
    6 -4 2 72.77 3.33
    6 -4 2 72.14 3.29
    6 -4 2 78.47 3.36
    6 4 2 70.47 3.39
    6 4 2 70.26 3.28
    -6 4 -2 74.63 3.26
    -6 4 -2 74.21 3.36
    -7 -4 -2 5.01 0.55
    -7 -4 -2 3.9 0.57
    7 -4 2 5.51 0.63
    7 -4 2 3.61 0.57
    7 -4 2 2.93 0.51
    7 -4 2 4.42 0.52
    -7 -4 -2 4.02 0.6
    -7 -4 -2 4.59 0.57
    7 -4 2 5.67 0.67
    7 -4 2 3.79 0.58
    7 4 2 5.61 0.68
    -7 4 -2 4.47 0.64
    7 4 2 5.04 0.7
    -7 4 -2 5.32 0.57
    8 -4 2 6.41 0.69
    8 -4 2 7.4 0.64
    -8 -4 -2 5.25 0.6
    8 -4 2 6.28 0.71
    -8 -4 -2 6.34 0.69
    -8 -4 -2 7.66 0.65
    8 -4 2 6.1 0.68
    8 -4 2 7.14 0.74
    8 -4 2 7.13 0.76
    8 4 2 7.53 0.74
    8 4 2 8.37 0.69
    8 4 2 6.56 0.73
    -8 4 -2 6.99 0.66
    -9 -4 -2 0.36 0.3
    9 -4 2 0.41 0.25
    -9 -4 -2 0.66 0.31
    9 -4 2 0.11 0.27
    9 -4 2 0.4 0.35
    9 -4 2 0.83 0.35
    9 -4 2 0.49 0.23
    9 -4 2 0.7 0.37
    9 4 2 0.23 0.32
    9 4 2 0.85 0.38
    9 4 2 0.81 0.36
    -9 4 -2 0.39 0.24
    10 -4 2 32.94 1.68
    10 -4 2 34.65 1.72
    -10 -4 -2 35.16 1.73
    10 -4 2 32.84 1.74
    10 -4 2 35.74 1.71
    10 -4 2 31.31 1.62
    -10 -4 -2 32.01 1.67
    10 -4 2 35.41 1.76
    10 4 2 34.5 1.72
    -10 4 -2 31.98 1.73
    10 4 2 34 1.7
    -10 4 -2 33.03 1.7
    10 4 2 29.38 1.69
    11 -4 2 1.73 0.3
    11 -4 2 0.98 0.3
    -11 -4 -2 1.45 0.28
    -11 4 -2 1.51 0.31
    11 4 2 1.57 0.29
    11 4 2 1.44 0.29
    12 -4 2 0.1 0.19
    12 -4 2 0 0.13
    -12 -4 -2 0.03 0.17
    12 4 2 0.04 0.16
    -12 4 -2 0.14 0.21
    -12 4 -2 -0.12 0.12
    -11 -5 2 2.78 0.31
    11 -5 -2 2.7 0.38
    -11 -5 2 3 0.33
    11 5 -2 3.21 0.35
    -11 5 2 2.82 0.38
    11 5 -2 3.26 0.41
    -11 5 2 3.18 0.41
    -10 -5 2 22.02 1.23
    -10 -5 2 21.69 1.17
    10 -5 -2 22.9 1.21
    10 -5 -2 21.57 1.26
    10 -5 -2 22.05 1.18
    -10 -5 2 23.07 1.19
    -10 5 2 22.46 1.26
    10 5 -2 23.39 1.2
    -10 5 2 22.51 1.28
    10 5 -2 23.48 1.24
    -9 -5 2 0.21 0.21
    9 -5 -2 0.47 0.25
    9 -5 -2 0.14 0.27
    -9 -5 2 0.2 0.25
    9 -5 -2 0.06 0.21
    -9 -5 2 -0.01 0.24
    9 -5 -2 0.52 0.28
    -9 -5 2 0.63 0.26
    -9 -5 2 0.07 0.25
    -9 5 2 0.03 0.22
    -9 5 2 0.4 0.31
    -9 5 2 -0.13 0.28
    9 5 -2 -0.03 0.22
    9 5 -2 -0.19 0.35
    8 -5 -2 0.05 0.27
    8 -5 -2 -0.33 0.28
    -8 -5 2 0.02 0.26
    -8 -5 2 0.09 0.26
    8 -5 -2 -0.4 0.26
    -8 -5 2 0.15 0.28
    8 -5 -2 -0.46 0.28
    -8 -5 2 -0.08 0.28
    -8 -5 2 -0.02 0.26
    -8 -5 2 -0.05 0.18
    8 -5 -2 0.05 0.3
    -8 -5 2 0.03 0.25
    -8 5 2 -0.39 0.3
    -8 5 2 0.13 0.27
    -8 5 2 0.32 0.27
    8 5 -2 -0.22 0.25
    -8 5 2 0.08 0.38
    8 5 -2 -0.33 0.28
    -7 -5 2 3.55 0.45
    -7 -5 2 4.53 0.56
    7 -5 -2 3.9 0.55
    -7 -5 2 4.45 0.51
    -7 -5 2 4.19 0.56
    7 -5 -2 3.45 0.52
    -7 -5 2 3.17 0.48
    -7 -5 2 2.88 0.51
    7 -5 -2 4.13 0.62
    7 -5 -2 3.68 0.55
    -7 -5 2 2.89 0.49
    -7 -5 2 3.97 0.55
    7 -5 -2 4.18 0.63
    7 -5 -2 3.57 0.51
    7 5 -2 2.19 0.49
    -7 5 2 3.39 0.45
    -7 5 2 3.52 0.63
    -7 5 2 3.18 0.47
    6 -5 -2 1.13 0.38
    6 -5 -2 0.92 0.38
    -6 -5 2 0.97 0.34
    6 -5 -2 0.1 0.32
    6 -5 -2 0.46 0.31
    -6 -5 2 0.86 0.34
    -6 -5 2 1.08 0.34
    -6 -5 2 0.45 0.3
    -6 -5 2 0.34 0.29
    -6 -5 2 0.53 0.24
    -6 -5 2 0.72 0.33
    6 -5 -2 1.25 0.37
    6 -5 -2 1.92 0.39
    -6 -5 2 0.62 0.3
    -6 5 2 0.79 0.39
    -6 5 2 0.45 0.31
    -6 5 2 0.87 0.31
    6 5 -2 0.94 0.31
    -5 -5 2 0.05 0.23
    -5 -5 2 0.42 0.28
    5 -5 -2 0.41 0.33
    -5 -5 2 0.11 0.29
    5 -5 -2 0.44 0.32
    -5 -5 2 0.81 0.31
    -5 -5 2 0.87 0.31
    -5 -5 2 0.94 0.32
    5 -5 -2 0.54 0.31
    5 -5 -2 1.01 0.37
    -5 -5 2 0.61 0.29
    5 -5 -2 0.58 0.29
    5 -5 -2 0.45 0.31
    -5 -5 2 0.31 0.21
    5 -5 -2 0.86 0.36
    -5 5 2 0.41 0.28
    -5 5 2 0.26 0.33
    -5 5 2 0.36 0.34
    5 5 -2 1.01 0.33
    -5 5 2 0.48 0.3
    -4 -5 2 2.61 0.41
    -4 -5 2 2.55 0.43
    4 -5 -2 3.54 0.49
    -4 -5 2 2.66 0.44
    4 -5 -2 2.22 0.44
    4 -5 -2 3.42 0.55
    -4 -5 2 2.99 0.44
    4 -5 -2 2.45 0.4
    -4 -5 2 3.23 0.47
    -4 -5 2 2.51 0.45
    -4 -5 2 2.99 0.44
    -4 -5 2 2.91 0.42
    4 -5 -2 2.36 0.45
    4 -5 -2 3.12 0.51
    4 -5 -2 3.09 0.46
    -4 -5 2 2.89 0.44
    -4 5 2 3.08 0.46
    -4 5 2 2.4 0.42
    -4 5 2 2.75 0.48
    -3 -5 2 2.34 0.41
    3 -5 -2 2.02 0.39
    3 -5 -2 1.49 0.43
    3 -5 -2 2.5 0.41
    -3 -5 2 2.07 0.4
    3 -5 -2 1.92 0.4
    -3 -5 2 2.72 0.42
    3 -5 -2 1.51 0.46
    -3 -5 2 1.75 0.37
    3 -5 -2 2.54 0.44
    -3 -5 2 2.93 0.42
    -3 -5 2 2.93 0.43
    -3 -5 2 2.37 0.41
    -3 -5 2 1.96 0.37
    3 -5 -2 2.15 0.42
    3 -5 -2 2.22 0.37
    -3 5 2 2.23 0.42
    -3 5 2 2.12 0.44
    -3 5 2 1.79 0.37
    -2 -5 2 15.52 0.97
    2 -5 -2 14.36 0.94
    -2 -5 2 14.52 0.91
    -2 -5 2 14.22 0.93
    2 -5 -2 14.52 1.07
    2 -5 -2 15.86 0.99
    2 -5 -2 13.93 1.04
    -2 -5 2 14.83 0.95
    2 -5 -2 14.85 0.95
    -2 -5 2 13.73 0.94
    2 -5 -2 15.41 1.02
    -2 -5 2 13.81 0.94
    2 -5 -2 14.03 0.93
    -2 -5 2 14.71 0.97
    -2 -5 2 14 0.92
    -2 5 2 16.14 0.98
    1 -5 -2 -0.06 0.27
    -1 -5 2 0.27 0.27
    1 -5 -2 -0.12 0.25
    1 -5 -2 0.13 0.22
    -1 -5 2 0.57 0.26
    -1 -5 2 -0.13 0.22
    -1 -5 2 0.64 0.26
    1 -5 -2 0.46 0.27
    -1 -5 2 0.52 0.26
    1 -5 -2 0.64 0.41
    -1 -5 2 0.07 0.27
    -1 5 2 0.16 0.23
    0 -5 2 23.45 1.27
    0 -5 2 21.05 1.34
    0 -5 2 23.1 1.29
    0 -5 -2 18.79 1.32
    0 -5 -2 23.5 1.3
    0 -5 -2 24.26 1.28
    0 -5 2 21.88 1.25
    0 -5 2 22.36 1.26
    0 5 2 22.97 1.25
    0 5 -2 21.99 1.23
    1 -5 2 0.61 0.34
    1 -5 2 0.41 0.27
    -1 -5 -2 0.68 0.31
    1 -5 2 0.72 0.22
    1 -5 2 0.51 0.28
    -1 -5 -2 0.74 0.28
    1 -5 2 0.8 0.3
    -1 -5 -2 0.8 0.28
    1 -5 2 0.97 0.45
    1 -5 2 1.11 0.33
    -1 -5 -2 0.52 0.29
    1 5 2 0.37 0.26
    -1 5 -2 1.1 0.32
    -2 -5 -2 15.71 1.03
    2 -5 2 17.6 1.05
    -2 -5 -2 17.46 1.06
    2 -5 2 16.64 1.06
    -2 -5 -2 17.36 1
    2 -5 2 18.62 1.07
    -2 -5 -2 16.57 1.06
    2 -5 2 15.77 1.05
    2 -5 2 15.8 1.14
    2 -5 2 18.02 1.1
    -2 -5 -2 18.39 1.05
    -2 -5 -2 16.79 1.16
    -2 -5 -2 15.99 1.01
    2 -5 2 18.13 1.08
    2 -5 2 16.01 1.02
    -2 -5 -2 15.91 1.01
    -2 -5 -2 16.64 1.03
    2 5 2 19.37 1.04
    -2 5 -2 16.93 1.05
    3 -5 2 16.11 1.07
    3 -5 2 16.94 1.06
    -3 -5 -2 15.74 1.02
    3 -5 2 16.69 1.08
    -3 -5 -2 17.7 1.04
    -3 -5 -2 17 1.05
    -3 -5 -2 18.24 1.07
    3 -5 2 16.56 1.09
    3 -5 2 18.19 1.05
    -3 -5 -2 19.2 1.12
    -3 -5 -2 16.15 1.04
    3 -5 2 17.07 1.1
    3 -5 2 16.19 1.17
    -3 -5 -2 15.33 1.01
    -3 -5 -2 17.29 1.06
    3 -5 2 16.73 1.07
    -3 -5 -2 18.1 1.03
    3 5 2 18.04 1.09
    -3 5 -2 16.75 1.08
    4 -5 2 144.87 6.02
    -4 -5 -2 134.42 5.92
    4 -5 2 141.01 6
    -4 -5 -2 142.05 5.94
    4 -5 2 138.54 6
    -4 -5 -2 137.47 5.97
    4 -5 2 137.93 6.06
    4 -5 2 133.43 5.97
    4 -5 2 145.86 6
    -4 -5 -2 141.16 5.94
    -4 -5 -2 142.92 5.91
    -4 -5 -2 138.14 5.95
    4 -5 2 138.89 5.98
    -4 -5 -2 132.2 5.92
    -4 5 -2 141.31 5.97
    4 5 2 154.08 6.13
    -4 5 -2 152.68 6.1
    4 5 2 137.56 5.95
    5 -5 2 1.68 0.41
    5 -5 2 1.88 0.43
    -5 -5 -2 2.81 0.41
    -5 -5 -2 1.89 0.39
    5 -5 2 2.23 0.44
    -5 -5 -2 1.42 0.34
    -5 -5 -2 1.79 0.39
    5 -5 2 1.35 0.38
    5 -5 2 2.14 0.41
    5 -5 2 1.73 0.42
    5 -5 2 1.6 0.38
    -5 -5 -2 1.72 0.38
    -5 5 -2 1.72 0.34
    5 5 2 2.57 0.45
    5 5 2 1.77 0.49
    -5 5 -2 2.03 0.46
    6 -5 2 34.52 1.92
    -6 -5 -2 37 1.88
    -6 -5 -2 38.6 1.86
    6 -5 2 36.21 1.9
    6 -5 2 37.33 1.94
    -6 -5 -2 39.14 1.93
    6 -5 2 38.86 1.94
    6 -5 2 37.42 1.93
    6 -5 2 34.9 1.91
    6 -5 2 38.22 1.87
    -6 -5 -2 34.89 1.83
    6 5 2 33.27 1.99
    6 5 2 36.92 1.9
    -6 5 -2 40.68 2.04
    7 -5 2 5.89 0.69
    7 -5 2 5.2 0.58
    -7 -5 -2 7.13 0.57
    -7 -5 -2 6.28 0.62
    7 -5 2 5.98 0.7
    7 -5 2 5.46 0.59
    7 -5 2 5.95 0.7
    -7 -5 -2 5.63 0.64
    7 -5 2 5.21 0.69
    7 -5 2 5.27 0.65
    -7 5 -2 5.73 0.64
    -7 5 -2 6.22 0.8
    7 5 2 6.31 0.68
    7 5 2 5.63 0.74
    -7 5 -2 5.89 0.6
    -8 -5 -2 18.52 1.1
    8 -5 2 20.5 1.16
    -8 -5 -2 16.12 1.12
    8 -5 2 18.66 1.04
    8 -5 2 19.42 1.13
    8 -5 2 14.62 1.13
    8 -5 2 19.95 1.2
    -8 -5 -2 18.75 1.08
    8 -5 2 18.51 1.2
    8 5 2 17.2 1.21
    -8 5 -2 18.19 1.05
    -8 5 -2 19.11 1.13
    8 5 2 20.42 1.17
    8 5 2 18.46 1.12
    9 -5 2 6.91 0.62
    9 -5 2 6.2 0.55
    -9 -5 -2 7.12 0.58
    9 -5 2 5.99 0.54
    9 -5 2 6.25 0.65
    9 5 2 4.86 0.6
    9 5 2 5.85 0.55
    10 -5 2 0.38 0.25
    10 -5 2 0.35 0.19
    -10 -5 -2 0.35 0.23
    10 -5 2 0.59 0.26
    10 -5 2 0.54 0.25
    10 5 2 0.6 0.27
    -10 5 -2 0.58 0.22
    10 5 2 0.74 0.22
    11 -5 2 1.77 0.26
    11 -5 2 1.33 0.21
    -11 -5 -2 1.36 0.22
    -11 5 -2 1.37 0.26
    11 5 2 1.69 0.28
    11 5 2 2.03 0.28
    9 -6 -2 10.78 0.71
    9 -6 -2 11.51 0.72
    9 -6 -2 11.65 0.71
    -9 -6 2 11.47 0.68
    -9 -6 2 11.9 0.7
    -9 -6 2 12.06 0.73
    9 6 -2 11.63 0.7
    -9 6 2 10.53 0.71
    -9 6 2 12.06 0.73
    8 -6 -2 5.49 0.6
    8 -6 -2 5.44 0.52
    -8 -6 2 5.43 0.54
    -8 -6 2 5.16 0.53
    8 -6 -2 5.04 0.53
    -8 -6 2 5.91 0.5
    -8 -6 2 5.63 0.46
    8 -6 -2 4.73 0.55
    8 6 -2 5.12 0.55
    -8 6 2 5.27 0.62
    -7 -6 2 0.75 0.26
    -7 -6 2 0.29 0.29
    7 -6 -2 0.49 0.23
    7 -6 -2 0.03 0.3
    -7 -6 2 0.37 0.26
    7 -6 -2 0.19 0.31
    7 -6 -2 0.7 0.29
    -7 -6 2 0.92 0.31
    -7 -6 2 0.58 0.22
    7 -6 -2 0.1 0.29
    -7 -6 2 0.85 0.32
    -7 6 2 -0.02 0.41
    -7 6 2 -0.02 0.31
    7 6 -2 0.64 0.3
    6 -6 -2 0.06 0.21
    6 -6 -2 0.26 0.22
    -6 -6 2 0.18 0.25
    6 -6 -2 0.47 0.33
    -6 -6 2 0.12 0.19
    -6 -6 2 0.1 0.19
    -6 -6 2 0.24 0.28
    -6 -6 2 0.17 0.28
    -6 -6 2 0.23 0.2
    -6 -6 2 0.08 0.19
    6 -6 -2 0.07 0.29
    6 -6 -2 0.13 0.21
    -6 -6 2 0.43 0.29
    6 6 -2 0.31 0.29
    6 6 -2 0.02 0.28
    -6 6 2 0.23 0.27
    -6 6 2 0.2 0.22
    5 -6 -2 2.91 0.45
    -5 -6 2 2.96 0.45
    -5 -6 2 2.88 0.45
    -5 -6 2 2.67 0.41
    5 -6 -2 2.37 0.46
    5 -6 -2 3.25 0.47
    -5 -6 2 4.05 0.5
    -5 -6 2 1.96 0.38
    5 -6 -2 2.48 0.45
    -5 -6 2 3.26 0.48
    5 -6 -2 3.18 0.49
    -5 -6 2 3.05 0.47
    -5 -6 2 2.3 0.42
    5 -6 -2 2.56 0.44
    -5 6 2 3.07 0.51
    5 6 -2 2.19 0.51
    -5 6 2 2.2 0.37
    5 6 -2 2.84 0.45
    -5 6 2 2.63 0.46
    -4 -6 2 44.12 2.21
    -4 -6 2 49.24 2.23
    -4 -6 2 46.39 2.18
    4 -6 -2 46.86 2.18
    4 -6 -2 46.83 2.29
    -4 -6 2 46.97 2.3
    4 -6 -2 47.02 2.3
    4 -6 -2 47.71 2.28
    -4 -6 2 48.01 2.2
    4 -6 -2 45.92 2.23
    -4 -6 2 41.76 2.19
    -4 -6 2 46.43 2.23
    4 -6 -2 44.75 2.21
    -4 -6 2 47.74 2.25
    -4 6 2 48.59 2.25
    4 6 -2 44.57 2.19
    -4 6 2 45.19 2.35
    4 6 -2 42.43 2.31
    -4 6 2 44.91 2.23
    -3 -6 2 0.16 0.3
    3 -6 -2 0.01 0.3
    3 -6 -2 0.13 0.27
    3 -6 -2 0.29 0.27
    -3 -6 2 0.45 0.27
    3 -6 -2 0.38 0.28
    -3 -6 2 -0.04 0.22
    -3 -6 2 0.23 0.18
    3 -6 -2 0.24 0.26
    3 -6 -2 0.02 0.29
    -3 -6 2 0.24 0.24
    -3 -6 2 0.32 0.24
    3 -6 -2 -0.04 0.29
    -3 -6 2 0.19 0.27
    -3 6 2 0.39 0.31
    -3 6 2 0.16 0.31
    -2 -6 2 5.81 0.54
    -2 -6 2 5.05 0.6
    -2 -6 2 5.96 0.58
    2 -6 -2 5.9 0.62
    -2 -6 2 6.03 0.6
    -2 -6 2 4.67 0.6
    2 -6 -2 4.66 0.61
    2 -6 -2 6.52 0.65
    2 -6 -2 5.03 0.61
    -2 -6 2 5.68 0.57
    2 -6 -2 5.87 0.61
    2 -6 -2 6.49 0.56
    -2 -6 2 6.12 0.59
    -2 6 2 6.35 0.65
    -2 6 2 5.93 0.68
    -1 -6 2 0.87 0.3
    -1 -6 2 0.73 0.32
    -1 -6 2 0.52 0.27
    1 -6 -2 0.64 0.34
    -1 -6 2 1.26 0.28
    1 -6 -2 0.66 0.24
    -1 -6 2 0.95 0.28
    -1 -6 2 1.25 0.33
    1 -6 -2 0.83 0.3
    1 -6 -2 0.63 0.31
    1 -6 -2 0.92 0.35
    1 -6 -2 1.21 0.42
    -1 -6 2 1.07 0.31
    1 -6 -2 1.05 0.32
    -1 6 2 0.68 0.32
    -1 6 2 0.64 0.34
    -1 6 2 0.28 0.29
    0 -6 -2 17.07 1.03
    0 -6 2 16.73 1.07
    0 -6 2 17.45 1.04
    0 -6 2 17.88 1.11
    0 -6 -2 16.07 1.02
    0 -6 2 17.42 1.1
    0 -6 2 16.97 0.99
    0 -6 2 18.31 1.18
    0 -6 -2 16.7 1.05
    0 -6 -2 16.29 1.08
    0 -6 -2 19.51 1.21
    0 -6 -2 17.05 1.04
    0 -6 2 16.1 1.03
    0 -6 -2 17.68 1.08
    0 -6 -2 17.69 1.13
    0 6 2 18 1.08
    0 6 2 16.54 1.06
    1 -6 2 1.58 0.37
    -1 -6 -2 1.55 0.33
    1 -6 2 2.03 0.38
    1 -6 2 1.35 0.37
    1 -6 2 1.7 0.35
    -1 -6 -2 1.3 0.33
    1 -6 2 1.92 0.45
    -1 -6 -2 1.73 0.35
    -1 -6 -2 1.37 0.32
    -1 -6 -2 1.95 0.45
    -1 -6 -2 2.03 0.41
    -1 -6 -2 1.43 0.37
    1 -6 2 1.41 0.35
    1 -6 2 1.79 0.4
    -1 -6 -2 1.5 0.34
    1 6 2 1.91 0.39
    -1 6 -2 1.85 0.41
    -2 -6 -2 20.73 1.16
    -2 -6 -2 22.45 1.22
    2 -6 2 19.41 1.2
    -2 -6 -2 19.32 1.14
    2 -6 2 21.21 1.17
    -2 -6 -2 20.43 1.26
    2 -6 2 21.38 1.26
    2 -6 2 20.87 1.23
    -2 -6 -2 20.07 1.24
    2 -6 2 21.56 1.28
    2 -6 2 20.91 1.23
    -2 -6 -2 19.59 1.15
    -2 -6 -2 20.9 1.17
    2 -6 2 19.33 1.25
    -2 6 -2 22.26 1.32
    2 6 2 20.67 1.31
    -2 6 -2 20.01 1.22
    3 -6 2 -0.02 0.23
    3 -6 2 -0.23 0.26
    -3 -6 -2 0.17 0.21
    -3 -6 -2 0.01 0.18
    3 -6 2 0.37 0.33
    -3 -6 -2 -0.04 0.17
    3 -6 2 -0.25 0.24
    -3 -6 -2 0.14 0.18
    3 -6 2 0.47 0.33
    -3 -6 -2 0.6 0.24
    3 -6 2 0.11 0.26
    -3 -6 -2 0.13 0.26
    -3 -6 -2 0.17 0.24
    3 6 2 -0.02 0.33
    -3 6 -2 0.37 0.32
    -3 6 -2 0.57 0.34
    4 -6 2 0.97 0.36
    4 -6 2 0.12 0.29
    -4 -6 -2 0.45 0.27
    4 -6 2 0.35 0.23
    4 -6 2 0.3 0.29
    4 -6 2 0.61 0.35
    -4 -6 -2 0.37 0.26
    -4 -6 -2 0.99 0.29
    -4 -6 -2 0.47 0.28
    -4 -6 -2 0.61 0.3
    4 -6 2 0.15 0.26
    -4 6 -2 0.19 0.31
    4 6 2 0.08 0.35
    -4 6 -2 0.47 0.35
    4 6 2 -0.08 0.28
    -5 -6 -2 6.29 0.6
    5 -6 2 6.74 0.65
    5 -6 2 7.9 0.7
    -5 -6 -2 7.1 0.63
    -5 -6 -2 6 0.61
    5 -6 2 6.85 0.66
    5 -6 2 6.49 0.64
    -5 -6 -2 7.63 0.61
    5 -6 2 7.21 0.68
    5 -6 2 5.9 0.7
    -5 6 -2 6.4 0.75
    5 6 2 6.43 0.65
    -5 6 -2 7.41 0.7
    5 6 2 5 0.63
    -6 -6 -2 3.76 0.51
    6 -6 2 4.36 0.54
    6 -6 2 3.12 0.48
    6 -6 2 3.22 0.47
    6 -6 2 2.96 0.45
    6 -6 2 3.82 0.53
    -6 -6 -2 3.87 0.43
    -6 6 -2 3.49 0.57
    6 6 2 3.81 0.54
    7 -6 2 0.34 0.29
    -7 -6 -2 0.2 0.19
    7 -6 2 0.22 0.2
    7 -6 2 -0.02 0.29
    -7 -6 -2 0.47 0.28
    7 -6 2 0.34 0.21
    7 -6 2 0.15 0.27
    -7 6 -2 0.39 0.32
    7 6 2 0.65 0.29
    7 6 2 0.57 0.29
    8 -6 2 0.47 0.22
    -8 -6 -2 0.57 0.21
    8 -6 2 0.87 0.22
    8 -6 2 0.46 0.19
    8 -6 2 0.44 0.2
    8 6 2 0.12 0.25
    8 6 2 0.63 0.2
    9 -6 2 4.77 0.39
    9 -6 2 4.72 0.38
    9 -6 2 4.72 0.38
    9 -6 2 4.48 0.45
    -9 -6 -2 5.21 0.44
    9 6 2 3.86 0.38
    -9 6 -2 5.14 0.46
    -6 -7 2 3.55 0.39
    6 -7 -2 3.03 0.43
    -6 -7 2 2.9 0.39
    -6 -7 2 2.91 0.4
    6 -7 -2 3.79 0.37
    6 -7 -2 3 0.33
    -6 -7 2 3.5 0.38
    -6 -7 2 3.76 0.36
    -6 7 2 3.43 0.45
    -5 -7 2 4.34 0.49
    5 -7 -2 4.59 0.45
    -5 -7 2 4.7 0.49
    -5 -7 2 5.36 0.45
    5 -7 -2 4.33 0.45
    5 -7 -2 4.12 0.45
    5 -7 -2 5.22 0.51
    -5 -7 2 5.2 0.44
    5 -7 -2 4.19 0.4
    -5 -7 2 3.64 0.39
    -5 7 2 4.02 0.57
    -5 7 2 5.15 0.5
    -4 -7 2 4.22 0.47
    4 -7 -2 3.17 0.41
    -4 -7 2 3.73 0.46
    4 -7 -2 3.95 0.46
    -4 -7 2 3.82 0.41
    -4 -7 2 4.64 0.49
    4 -7 -2 4.01 0.49
    4 -7 -2 3.81 0.42
    -4 -7 2 3.48 0.46
    -4 7 2 3.7 0.49
    -3 -7 2 -0.08 0.15
    3 -7 -2 0.36 0.26
    -3 -7 2 0.24 0.24
    -3 -7 2 0.51 0.27
    3 -7 -2 0.19 0.18
    3 -7 -2 0.11 0.19
    3 -7 -2 0.21 0.23
    -3 -7 2 0.09 0.24
    -3 -7 2 0.18 0.18
    -3 7 2 0.3 0.25
    -2 -7 2 -0.27 0.21
    -2 -7 2 0.22 0.18
    -2 -7 2 0.5 0.2
    2 -7 -2 0.29 0.25
    -2 -7 2 0.07 0.17
    2 -7 -2 -0.15 0.2
    -2 -7 2 0.04 0.16
    2 -7 -2 0.01 0.16
    2 -7 -2 0.06 0.17
    2 -7 -2 0.51 0.19
    -2 7 2 0.34 0.19
    1 -7 -2 1.1 0.25
    1 -7 -2 1.2 0.28
    1 -7 -2 0.71 0.28
    -1 -7 2 1.21 0.3
    -1 -7 2 1.35 0.26
    -1 -7 2 0.91 0.33
    -1 -7 2 0.95 0.26
    1 -7 -2 1.12 0.31
    1 -7 -2 1.25 0.34
    -1 -7 2 0.61 0.23
    1 7 -2 0.81 0.29
    0 -7 -2 11.03 0.74
    0 -7 2 10.89 0.73
    0 -7 2 9.73 0.82
    0 -7 -2 10.68 0.72
    0 -7 2 11.35 0.77
    0 -7 -2 11.74 0.74
    0 -7 2 10.58 0.71
    0 -7 -2 10.6 0.74
    0 -7 2 10.88 0.73
    0 -7 -2 10.18 0.75
    0 7 -2 11.18 0.85
    0 7 2 9.91 0.68
    -1 -7 -2 1.58 0.31
    1 -7 2 1.57 0.32
    1 -7 2 2 0.32
    -1 -7 -2 1.65 0.29
    -1 -7 -2 0.96 0.33
    -1 -7 -2 1.25 0.3
    -1 -7 -2 1.54 0.32
    1 -7 2 1.88 0.37
    1 -7 2 1.82 0.35
    1 -7 2 1.24 0.31
    1 7 2 1.02 0.3
    -1 7 -2 1.34 0.44
    2 -7 2 4.48 0.44
    -2 -7 -2 3.49 0.4
    -2 -7 -2 4.41 0.57
    2 -7 2 3.57 0.43
    2 -7 2 4.2 0.44
    -2 -7 -2 4.23 0.48
    2 -7 2 5.03 0.51
    -2 -7 -2 4.14 0.42
    2 -7 2 3.74 0.46
    2 7 2 4.59 0.51
    -3 -7 -2 -0.01 0.15
    3 -7 2 0.17 0.25
    3 -7 2 0.11 0.27
    3 -7 2 0.21 0.23
    -3 -7 -2 0.12 0.24
    3 -7 2 0.19 0.19
    -3 -7 -2 0.18 0.18
    3 7 2 -0.11 0.23
    4 -7 2 17.65 1.02
    -4 -7 -2 18.42 0.98
    -4 -7 -2 19.33 0.97
    4 -7 2 17.9 1.02
    4 -7 2 17.09 1
    4 -7 2 16.74 0.98
    4 7 2 18.88 1.02
    5 -7 2 0.64 0.21
    -5 -7 -2 1.01 0.26
    -5 -7 -2 0.7 0.23
    5 -7 2 1.03 0.24
    5 -7 2 0.94 0.29
    5 -7 2 0.56 0.22
    5 7 2 0.38 0.19
    6 -7 2 2.04 0.31
    6 -7 2 2.4 0.35
    -6 -7 -2 1.82 0.26
    6 -7 2 2.07 0.31
    -6 7 -2 1.32 0.26
    6 7 2 2.57 0.35
    15 0 -3 3.78 0.31
    -15 0 3 3.1 0.32
    15 0 -3 4.18 0.38
    -15 0 3 3.8 0.37
    -14 0 3 -0.09 0.15
    14 0 -3 0.01 0.17
    -14 0 3 0.15 0.15
    14 0 -3 0.14 0.17
    13 0 -3 47.13 2.37
    -13 0 3 52.9 2.38
    13 0 -3 53.68 2.41
    -13 0 3 51.74 2.43
    13 0 -3 53.1 2.39
    -12 0 3 0.04 0.24
    12 0 -3 0.09 0.32
    12 0 -3 0.46 0.31
    -12 0 3 0.3 0.27
    12 0 -3 0.64 0.31
    -11 0 3 66.76 2.98
    11 0 -3 62.95 2.98
    11 0 -3 64.46 2.99
    -11 0 3 65.26 3.03
    -11 0 3 64.17 3.01
    11 0 -3 67.04 2.98
    10 0 -3 0.18 0.24
    -10 0 3 0.5 0.29
    10 0 -3 0.75 0.36
    -10 0 3 0.15 0.28
    -10 0 3 0.34 0.2
    10 0 -3 0.63 0.34
    9 0 -3 156.01 6.67
    9 0 -3 159.15 6.61
    -9 0 3 158.34 6.66
    8 0 -3 0.09 0.2
    -8 0 3 -0.2 0.19
    -8 0 3 -0.21 0.18
    8 0 -3 0.08 0.15
    -7 0 3 9.54 0.71
    7 0 -3 10.46 0.67
    7 0 -3 10 0.69
    -7 0 3 9.67 0.64
    6 0 -3 -0.07 0.19
    -6 0 3 -0.1 0.13
    6 0 -3 -0.33 0.15
    5 0 -3 130.07 5.3
    -5 0 3 125.9 5.24
    -4 0 3 0.05 0.12
    4 0 -3 -0.06 0.14
    3 0 -3 25.55 1.13
    -3 0 3 23.91 1.1
    2 0 -3 0.01 0.09
    -2 0 3 0.04 0.1
    1 0 -3 471.6 20.19
    -1 0 3 548.89 20.24
    0 0 3 0.38 0.09
    0 0 3 0.3 0.05
    1 0 3 113.92 4.53
    1 0 3 111.74 4.54
    2 0 3 0.13 0.1
    2 0 3 0.17 0.09
    3 0 3 757.84 29.07
    3 0 3 706.52 29.11
    -4 0 -3 0.02 0.12
    4 0 3 0 0.11
    5 0 3 3.87 0.42
    -5 0 -3 4.25 0.34
    5 0 3 3.52 0.4
    -6 0 -3 -0.16 0.13
    6 0 3 -0.01 0.13
    6 0 3 -0.06 0.19
    6 0 3 0.05 0.14
    6 0 3 0.02 0.13
    7 0 3 6.88 0.62
    -7 0 -3 6.55 0.51
    7 0 3 5.51 0.47
    7 0 3 7.88 0.62
    8 0 3 -0.12 0.16
    8 0 3 0.05 0.25
    9 0 3 132.97 5.7
    -10 0 -3 -0.07 0.15
    10 0 3 0.53 0.34
    10 0 3 0.33 0.24
    10 0 3 0.41 0.31
    11 0 3 6.71 0.69
    -11 0 -3 7.07 0.62
    11 0 3 6.25 0.65
    11 0 3 5.41 0.64
    -12 0 -3 0.35 0.28
    12 0 3 0 0.25
    12 0 3 0.19 0.29
    12 0 3 -0.16 0.18
    13 0 3 51.16 2.34
    13 0 3 51.38 2.33
    -14 0 -3 0.04 0.13
    14 0 3 0.1 0.15
    14 0 3 0.19 0.2
    15 -1 -3 32.19 1.49
    -15 -1 3 33.94 1.52
    -15 -1 3 40.05 1.7
    -15 1 3 31.32 1.5
    15 1 -3 31.36 1.49
    14 -1 -3 1.26 0.24
    -14 -1 3 0.94 0.25
    -14 -1 3 0.79 0.23
    14 -1 -3 1.04 0.29
    14 1 -3 1.61 0.27
    -14 1 3 1.16 0.22
    -14 1 3 1.47 0.26
    13 -1 -3 3.38 0.42
    -13 -1 3 4.52 0.5
    13 -1 -3 3.72 0.52
    13 -1 -3 4.45 0.51
    -13 -1 3 3.85 0.43
    13 1 -3 3.81 0.55
    -13 1 3 4.15 0.43
    -13 1 3 4.83 0.49
    13 1 -3 5.06 0.54
    13 1 -3 4.13 0.5
    -12 -1 3 2.18 0.35
    12 -1 -3 2.44 0.38
    -12 -1 3 2.21 0.41
    12 -1 -3 2.64 0.41
    12 -1 -3 2.53 0.44
    -12 1 3 2.71 0.46
    12 1 -3 2.36 0.42
    12 1 -3 2.42 0.46
    -12 1 3 1.7 0.37
    12 1 -3 2.05 0.41
    12 1 -3 3.16 0.48
    11 -1 -3 79.74 3.46
    -11 -1 3 73.83 3.46
    -11 -1 3 75.68 3.43
    11 -1 -3 75.8 3.43
    11 -1 -3 77.58 3.43
    -11 -1 3 74.07 3.41
    11 1 -3 77.44 3.41
    -11 1 3 75.66 3.5
    -11 1 3 80.48 3.54
    -11 1 3 75.36 3.45
    11 1 -3 77.99 3.46
    11 1 -3 72.64 3.43
    -11 1 3 79.08 3.46
    11 1 -3 78.67 3.47
    -10 -1 3 16.49 1.11
    -10 -1 3 17.36 1.08
    10 -1 -3 18.03 1.1
    10 -1 -3 18.68 1.12
    10 -1 -3 17.43 1.07
    -10 -1 3 17.34 1.13
    -10 -1 3 18.04 1.14
    10 -1 -3 17.25 1.12
    -10 -1 3 19.03 1.17
    -10 1 3 15.65 1.08
    -10 1 3 17.35 1.12
    -10 1 3 17.82 1.14
    10 1 -3 19.35 1.14
    10 1 -3 17.57 1.09
    -10 1 3 19.1 1.17
    10 1 -3 16.07 1.11
    9 -1 -3 25.68 1.45
    9 -1 -3 27.63 1.42
    -9 -1 3 28.4 1.5
    9 1 -3 27.24 1.45
    -9 1 3 25.06 1.44
    -9 1 3 25.6 1.48
    8 -1 -3 32.28 1.62
    -8 -1 3 31.46 1.64
    8 -1 -3 32.62 1.58
    -8 1 3 31.91 1.61
    -8 1 3 28.85 1.49
    -8 1 3 29.87 1.63
    8 1 -3 31.13 1.6
    8 1 -3 32.29 1.66
    7 -1 -3 90.48 3.73
    7 -1 -3 89.4 3.77
    -7 -1 3 87.68 3.65
    -7 -1 3 84.58 3.78
    -7 1 3 82.58 3.78
    -7 1 3 90.51 3.75
    -7 1 3 80.42 3.63
    7 1 -3 85.13 3.79
    7 1 -3 87.17 3.75
    6 -1 -3 39.93 1.83
    -6 -1 3 35.88 1.87
    6 -1 -3 44.24 1.88
    -6 -1 3 39.39 1.76
    6 1 -3 42.56 1.91
    6 1 -3 38.56 1.85
    -6 1 3 42.84 1.84
    -6 1 3 38.89 1.76
    -6 1 3 34.17 1.86
    5 -1 -3 75.64 3.28
    -5 -1 3 75.3 3.17
    5 1 -3 75.54 3.31
    -5 1 3 81.66 3.28
    4 -1 -3 3.72 0.32
    -4 -1 3 3.68 0.26
    -4 1 3 3.85 0.35
    4 1 -3 4.03 0.37
    -3 -1 3 282.99 11.75
    3 -1 -3 307.88 11.8
    -3 1 3 297.68 11.83
    3 1 -3 292.81 11.82
    2 -1 -3 78.79 3.11
    -2 -1 3 74.45 3.09
    -2 1 3 76.48 3.17
    2 1 -3 77.06 3.14
    -1 -1 3 262.36 10.39
    1 -1 -3 266.41 10.36
    -1 -1 3 255.69 10.37
    -1 1 3 258.36 10.41
    1 1 -3 261.04 10.39
    0 -1 3 140.79 5.66
    0 -1 3 142.46 5.66
    0 1 3 137.78 5.64
    0 1 3 143.77 5.67
    1 -1 3 697.5 27.19
    1 -1 3 699.94 27.2
    1 1 3 663.35 27.19
    1 1 3 681.15 27.17
    2 -1 3 123.03 4.98
    2 -1 3 126.29 4.98
    2 1 3 115.85 5.01
    2 1 3 125.87 4.94
    -2 1 -3 122.52 4.99
    3 -1 3 528.7 20.11
    3 1 3 530.33 20.05
    3 1 3 442.12 20.13
    -3 1 -3 515.82 20.1
    4 -1 3 72.89 2.98
    -4 -1 -3 68.26 2.88
    -4 1 -3 69.81 2.94
    4 1 3 66.86 3.01
    5 -1 3 15.19 0.86
    5 -1 3 15.07 0.8
    5 -1 3 15.12 0.81
    5 -1 3 16.75 0.91
    -5 -1 -3 16.2 0.79
    -5 1 -3 16.52 0.86
    5 1 3 15.65 0.91
    5 1 3 15.71 0.94
    6 -1 3 1.7 0.25
    6 -1 3 1.66 0.3
    6 -1 3 1.21 0.23
    6 -1 3 1.23 0.3
    -6 -1 -3 1.48 0.23
    6 1 3 2.79 0.42
    -6 1 -3 1.27 0.26
    6 1 3 2.96 0.42
    7 -1 3 54.81 2.32
    7 -1 3 52.42 2.31
    7 -1 3 54.26 2.42
    7 -1 3 47.25 2.42
    7 1 3 50.03 2.47
    7 1 3 55.24 2.45
    -7 1 -3 50.62 2.38
    8 -1 3 2.42 0.41
    8 -1 3 2.99 0.4
    8 -1 3 3.42 0.42
    8 -1 3 2.93 0.41
    -8 1 -3 2.44 0.4
    8 1 3 2.96 0.46
    8 1 3 3.01 0.51
    9 -1 3 25.51 1.44
    9 -1 3 25.68 1.38
    -9 -1 -3 26.66 1.51
    9 -1 3 27.1 1.46
    9 -1 3 27.63 1.51
    9 1 3 27.89 1.5
    9 1 3 29.02 1.53
    9 1 3 31 1.74
    10 -1 3 30.51 1.6
    10 -1 3 30.16 1.57
    10 -1 3 27.04 1.53
    10 -1 3 28.22 1.52
    -10 -1 -3 29.75 1.57
    10 1 3 27.84 1.59
    10 1 3 28.13 1.57
    10 1 3 28.49 1.56
    -10 1 -3 28.5 1.58
    10 1 3 26.63 1.49
    -11 -1 -3 4.16 0.53
    11 -1 3 3.73 0.51
    11 -1 3 2.72 0.48
    11 -1 3 3.6 0.5
    11 1 3 3.16 0.49
    -11 1 -3 2.76 0.45
    11 1 3 3.2 0.51
    11 1 3 3.57 0.54
    11 1 3 3.1 0.49
    -11 1 -3 3.66 0.56
    -12 -1 -3 0.15 0.19
    12 -1 3 0.46 0.26
    12 -1 3 -0.18 0.26
    12 -1 3 0.42 0.22
    -12 1 -3 0.38 0.27
    12 1 3 -0.05 0.29
    -12 1 -3 0.19 0.21
    12 1 3 0.31 0.31
    12 1 3 0.45 0.3
    -13 -1 -3 5.32 0.53
    13 -1 3 4.98 0.47
    13 -1 3 5.44 0.48
    -13 1 -3 5.76 0.52
    13 1 3 5.9 0.5
    14 -1 3 1.18 0.24
    -14 -1 -3 1.72 0.25
    14 -1 3 1.67 0.27
    14 1 3 1.77 0.25
    -14 1 -3 1.65 0.24
    -14 -2 3 0.95 0.25
    14 -2 -3 0.49 0.18
    -14 -2 3 0.74 0.21
    14 2 -3 0.67 0.27
    14 2 -3 0.6 0.2
    -14 2 3 0.91 0.24
    -13 -2 3 40.21 1.94
    -13 -2 3 42.21 1.91
    13 -2 -3 40.65 1.9
    -13 2 3 41.16 1.97
    -13 2 3 38.64 1.89
    13 2 -3 38.84 1.9
    13 2 -3 40.43 1.91
    12 -2 -3 1.9 0.38
    -12 -2 3 1.93 0.35
    -12 -2 3 1.66 0.35
    12 -2 -3 2.39 0.4
    12 2 -3 2.05 0.41
    12 2 -3 1.97 0.38
    -12 2 3 2.04 0.39
    12 2 -3 1.76 0.42
    -12 2 3 1.74 0.36
    -12 2 3 1.82 0.42
    -11 -2 3 0.26 0.27
    -11 -2 3 0.29 0.31
    11 -2 -3 0.26 0.28
    11 -2 -3 0.36 0.33
    -11 -2 3 0.44 0.3
    11 -2 -3 0.18 0.28
    -11 2 3 0.78 0.33
    -11 2 3 0.42 0.29
    11 2 -3 0.36 0.33
    11 2 -3 0.57 0.33
    -11 2 3 0.13 0.29
    11 2 -3 0.59 0.33
    -11 2 3 0.4 0.36
    10 -2 -3 12.36 0.84
    -10 -2 3 12.59 0.98
    -10 -2 3 12.59 0.93
    -10 -2 3 13.35 0.9
    -10 -2 3 12.04 0.93
    10 -2 -3 13.01 0.93
    -10 -2 3 12.58 0.95
    10 -2 -3 12.31 0.88
    -10 2 3 10.86 0.93
    -10 2 3 12.23 0.85
    10 2 -3 13.19 0.94
    10 2 -3 12.66 0.9
    -10 2 3 13.1 1
    -10 2 3 11.45 0.92
    9 -2 -3 127.97 5.33
    -9 -2 3 116.94 5.25
    -9 -2 3 116 5.37
    9 -2 -3 139.77 5.76
    9 2 -3 118.65 5.37
    -9 2 3 118.31 5.25
    -9 2 3 145.17 5.78
    -9 2 3 121.85 5.44
    8 -2 -3 0.17 0.27
    8 -2 -3 0.65 0.26
    -8 -2 3 -0.01 0.26
    -8 -2 3 0.04 0.22
    -8 2 3 0.45 0.32
    -8 2 3 0.18 0.22
    -8 2 3 -0.33 0.25
    8 2 -3 0.39 0.28
    8 2 -3 0.41 0.31
    -7 -2 3 0.54 0.23
    7 -2 -3 0.89 0.27
    -7 -2 3 1.02 0.31
    7 -2 -3 0.96 0.28
    7 2 -3 0.8 0.31
    7 2 -3 0.69 0.32
    -7 2 3 1.22 0.3
    -7 2 3 1.18 0.26
    -7 2 3 0.34 0.29
    6 -2 -3 3.42 0.41
    6 -2 -3 2.95 0.4
    6 -2 -3 3.94 0.35
    -6 -2 3 3.19 0.45
    -6 -2 3 3.77 0.38
    -6 2 3 3.5 0.48
    -6 2 3 3.65 0.42
    6 2 -3 3.38 0.48
    -6 2 3 3.78 0.39
    6 2 -3 2.48 0.42
    5 -2 -3 71.72 3
    -5 -2 3 66.51 2.94
    -5 -2 3 72.65 3.04
    5 -2 -3 68.1 2.96
    5 -2 -3 68.06 2.92
    -5 2 3 68.74 2.95
    -5 2 3 69.4 3.01
    -5 2 3 70.08 3.06
    5 2 -3 69.28 3.05
    5 2 -3 66.13 3
    -4 -2 3 16.25 0.87
    4 -2 -3 17.51 0.9
    -4 -2 3 17.53 0.92
    -4 2 3 18.45 0.91
    4 2 -3 18.54 0.96
    -4 2 3 18.83 0.95
    3 -2 -3 4.49 0.33
    -3 2 3 4.45 0.38
    3 2 -3 4.26 0.34
    2 -2 -3 0.47 0.13
    -2 2 3 0.52 0.17
    2 2 -3 0.29 0.14
    2 2 -3 0.48 0.08
    1 -2 -3 147.78 6
    -1 -2 3 146.65 6.03
    1 2 -3 150.37 6.04
    -1 2 3 149.26 6.02
    1 2 -3 148.66 5.95
    0 -2 3 29.55 1.3
    0 2 -3 29.67 1.26
    0 2 3 27.94 1.26
    1 -2 3 45.9 2.03
    1 2 3 47.65 2.03
    1 2 3 47.75 1.97
    -1 2 -3 48.18 2.01
    2 -2 3 7.78 0.49
    2 2 3 7.73 0.39
    -2 2 -3 7.88 0.48
    2 2 3 7.37 0.49
    -3 -2 -3 78.39 3.37
    3 -2 3 78.97 3.4
    3 -2 3 84.81 3.43
    3 -2 3 77.33 3.37
    3 -2 3 78.88 3.39
    -3 2 -3 83.2 3.42
    3 2 3 86.74 3.48
    4 -2 3 3.78 0.35
    4 -2 3 3.87 0.38
    -4 -2 -3 3.26 0.32
    4 -2 3 3.25 0.34
    4 -2 3 3.43 0.33
    -4 2 -3 3.69 0.37
    4 2 3 3.72 0.44
    4 2 3 3.79 0.44
    5 -2 3 86.12 3.67
    -5 -2 -3 87.33 3.56
    5 -2 3 83.49 3.57
    5 -2 3 89.71 3.64
    5 -2 3 83.51 3.58
    5 2 3 82.89 3.74
    5 2 3 79.37 3.68
    -5 2 -3 84.21 3.62
    6 -2 3 30.19 1.6
    -6 -2 -3 30.99 1.47
    6 -2 3 32.9 1.58
    6 -2 3 30.49 1.49
    6 -2 3 31.22 1.49
    6 2 3 30.1 1.66
    -6 2 -3 30.07 1.55
    6 2 3 33.53 1.64
    7 -2 3 18.91 1.17
    7 -2 3 20.7 1.07
    7 -2 3 21.7 1.07
    -7 -2 -3 19.09 1.03
    7 -2 3 19.73 1.13
    7 2 3 17.97 1.22
    7 2 3 20.26 1.2
    -7 2 -3 18.08 1.13
    8 -2 3 1.44 0.39
    8 -2 3 1.97 0.33
    -8 -2 -3 2.05 0.33
    8 -2 3 2.36 0.37
    8 2 3 3.02 0.5
    9 -2 3 21.15 1.35
    9 -2 3 22.37 1.4
    -9 -2 -3 24.32 1.38
    9 -2 3 22.23 1.24
    9 -2 3 22.16 1.42
    9 -2 3 22.65 1.29
    9 -2 3 20.64 1.21
    9 -2 3 22.8 1.32
    9 -2 3 24.56 1.37
    9 2 3 22.39 1.36
    9 2 3 23.37 1.33
    -9 2 -3 21.86 1.37
    9 2 3 25.13 1.38
    10 -2 3 0 0.3
    -10 -2 -3 -0.19 0.29
    10 -2 3 0.29 0.31
    10 -2 3 0.17 0.3
    10 -2 3 -0.04 0.24
    10 -2 3 0.42 0.3
    10 2 3 0.57 0.36
    10 2 3 0.31 0.23
    -10 2 -3 0 0.28
    10 2 3 0.55 0.35
    -10 2 -3 0.12 0.32
    11 -2 3 4.71 0.59
    11 -2 3 4.81 0.59
    11 -2 3 4.05 0.55
    -11 -2 -3 4.42 0.56
    11 2 3 4.25 0.5
    11 2 3 3.42 0.52
    -11 2 -3 3.71 0.57
    11 2 3 4.67 0.54
    -12 -2 -3 0.21 0.19
    12 -2 3 0.17 0.21
    12 -2 3 0.43 0.21
    12 2 3 0.29 0.23
    -12 2 -3 0.23 0.27
    12 2 3 0.27 0.29
    12 2 3 0.43 0.29
    -12 2 -3 -0.01 0.17
    -13 -2 -3 38.96 1.78
    13 -2 3 37.32 1.76
    -13 2 -3 37.82 1.75
    -13 2 -3 38.6 1.78
    13 2 3 36.92 1.77
    13 2 3 36.75 1.74
    -14 -2 -3 0.38 0.13
    14 -2 3 0.17 0.18
    -14 2 -3 0.4 0.17
    14 2 3 0.38 0.15
    -14 -3 3 3.37 0.33
    -14 -3 3 3.86 0.33
    14 -3 -3 3.53 0.3
    -14 3 3 3.66 0.33
    13 -3 -3 17.71 0.96
    -13 -3 3 16.99 0.94
    -13 -3 3 16.92 0.92
    13 3 -3 17.88 1
    -13 3 3 18.74 0.99
    13 3 -3 16.53 0.92
    12 -3 -3 1.7 0.31
    -12 -3 3 1.92 0.36
    -12 -3 3 1.3 0.29
    -12 3 3 1.54 0.29
    -12 3 3 1.65 0.33
    -12 3 3 0.93 0.33
    12 3 -3 1.63 0.33
    12 3 -3 2.49 0.4
    11 -3 -3 33.21 1.66
    -11 -3 3 34.07 1.67
    11 -3 -3 30.6 1.64
    11 -3 -3 30.82 1.64
    -11 -3 3 33.34 1.71
    -11 -3 3 31.18 1.61
    11 3 -3 33.46 1.75
    -11 3 3 33.64 1.76
    11 3 -3 31.24 1.64
    -11 3 3 31.04 1.69
    -11 3 3 32.25 1.66
    -11 3 3 31.85 1.78
    11 3 -3 33.35 1.7
    -10 -3 3 0.84 0.37
    -10 -3 3 0.43 0.24
    -10 -3 3 0.39 0.31
    10 -3 -3 0.04 0.38
    -10 -3 3 0.24 0.33
    10 -3 -3 0.53 0.36
    -10 -3 3 0.62 0.23
    10 -3 -3 0.47 0.24
    10 -3 -3 0.67 0.32
    10 -3 -3 0.28 0.31
    -10 -3 3 0.07 0.3
    -10 -3 3 0.2 0.29
    -10 3 3 0.39 0.32
    10 3 -3 0.49 0.35
    -10 3 3 0.6 0.4
    -10 3 3 0.26 0.22
    -10 3 3 0.5 0.33
    10 3 -3 0.44 0.33
    10 3 -3 0.21 0.32
    -9 -3 3 0.62 0.32
    9 -3 -3 0.83 0.31
    9 -3 -3 1.04 0.4
    9 -3 -3 0.61 0.37
    9 -3 -3 0.27 0.33
    -9 -3 3 0.2 0.32
    -9 -3 3 0.21 0.26
    -9 -3 3 0.48 0.28
    -9 -3 3 0.3 0.3
    -9 -3 3 0.42 0.33
    -9 -3 3 0.1 0.29
    9 -3 -3 0.74 0.34
    -9 3 3 -0.25 0.21
    -9 3 3 0.24 0.37
    9 3 -3 0.36 0.36
    -9 3 3 1.25 0.34
    9 3 -3 0.33 0.25
    8 -3 -3 0.76 0.31
    -8 -3 3 0.63 0.39
    -8 -3 3 0.41 0.3
    8 -3 -3 0.52 0.23
    -8 -3 3 0.69 0.33
    -8 -3 3 0.29 0.34
    8 -3 -3 0.82 0.34
    -8 -3 3 0.35 0.29
    -8 -3 3 0.25 0.34
    -8 3 3 0.49 0.26
    -8 3 3 0.57 0.27
    -8 3 3 0.76 0.35
    8 3 -3 0.58 0.36
    -8 3 3 0.64 0.36
    -7 -3 3 163.85 6.3
    7 -3 -3 138.58 6.34
    7 -3 -3 150.63 6.31
    7 -3 -3 152 6.22
    -7 -3 3 154.56 6.4
    7 3 -3 151.32 6.43
    7 3 -3 132.83 6.44
    -7 3 3 158.66 6.29
    -7 3 3 150.82 6.37
    -7 3 3 145.96 6.45
    -6 -3 3 0.16 0.21
    6 -3 -3 -0.03 0.19
    -6 -3 3 -0.1 0.14
    6 -3 -3 -0.05 0.18
    6 -3 -3 -0.02 0.21
    6 3 -3 -0.24 0.22
    -6 3 3 -0.29 0.18
    6 3 -3 0.14 0.27
    -6 3 3 0.21 0.24
    -6 3 3 0.02 0.21
    5 -3 -3 22.53 1.15
    5 -3 -3 22.1 1.17
    -5 -3 3 22.14 1.16
    5 -3 -3 22.71 1.21
    -5 -3 3 21.64 1.21
    -5 -3 3 22.93 1.21
    -5 3 3 21.61 1.17
    5 3 -3 24.71 1.3
    5 3 -3 22.99 1.24
    -5 3 3 22.54 1.26
    -5 3 3 22.02 1.22
    -4 -3 3 2.27 0.34
    4 -3 -3 2.46 0.37
    -4 -3 3 2.26 0.3
    -4 -3 3 2.59 0.34
    4 -3 -3 1.99 0.3
    4 -3 -3 2.19 0.28
    -4 3 3 2.13 0.29
    4 3 -3 2.05 0.34
    -4 3 3 2.38 0.38
    -4 3 3 2.46 0.37
    -4 3 3 2.35 0.32
    -3 -3 3 64.74 2.77
    -3 -3 3 61.56 2.74
    3 -3 -3 63.79 2.74
    3 -3 -3 62.22 2.75
    3 -3 -3 63.7 2.81
    -3 -3 3 63.45 2.79
    3 -3 -3 64.72 2.77
    -3 3 3 64.9 2.81
    -3 3 3 62.51 2.76
    -3 3 3 64.28 2.79
    3 3 -3 63.98 2.81
    -3 3 3 64.74 2.76
    2 -3 -3 7.75 0.5
    2 -3 -3 7.08 0.53
    -2 -3 3 6.64 0.52
    -2 -3 3 7.22 0.49
    2 -3 -3 7.02 0.48
    -2 -3 3 6.89 0.5
    -2 3 3 7.76 0.52
    -2 3 3 7.03 0.5
    2 3 -3 7.37 0.53
    -2 3 3 7.76 0.52
    -1 -3 3 14.57 0.78
    -1 -3 3 14.53 0.81
    1 -3 -3 15.5 0.78
    1 -3 -3 13.47 0.75
    -1 -3 3 13.67 0.75
    1 3 -3 14.1 0.8
    -1 3 3 14.05 0.77
    -1 3 3 14.12 0.78
    -1 3 3 14.39 0.79
    -1 3 3 14.67 0.75
    0 -3 -3 11.45 0.65
    0 -3 3 11.3 0.67
    0 -3 -3 11.78 0.67
    0 -3 3 11.59 0.66
    0 -3 3 11.57 0.75
    0 -3 3 12.84 0.7
    0 3 3 12.37 0.69
    0 3 3 12.33 0.63
    0 3 3 11.86 0.68
    -1 -3 -3 148.32 6.17
    1 -3 3 152.82 6.24
    1 -3 3 140.87 6.19
    -1 -3 -3 147.47 6.19
    1 -3 3 157.29 6.23
    1 -3 3 154.06 6.21
    1 -3 3 157.28 6.24
    1 3 3 156.11 6.24
    -1 3 -3 150.84 6.17
    1 3 3 150.17 6.2
    2 -3 3 23.26 1.14
    2 -3 3 22.42 1.17
    -2 -3 -3 23.15 1.13
    2 -3 3 23.21 1.17
    -2 -3 -3 24.6 1.17
    2 -3 3 23.02 1.15
    2 -3 3 22.15 1.17
    2 3 3 23.81 1.14
    2 3 3 26.62 1.22
    -2 3 -3 23.38 1.14
    3 -3 3 71.37 3.17
    3 -3 3 70.82 3.1
    3 -3 3 67.64 3.13
    -3 -3 -3 72.06 3.1
    3 -3 3 72.59 3.13
    3 -3 3 75.92 3.16
    -3 -3 -3 73.41 3.15
    3 3 3 75.18 3.19
    3 3 3 72.38 3.1
    -3 3 -3 73.86 3.14
    3 3 3 77.47 3.23
    -4 -3 -3 0.36 0.19
    4 -3 3 0.38 0.2
    4 -3 3 0.37 0.21
    4 -3 3 0.62 0.2
    4 -3 3 0.39 0.21
    4 -3 3 0.74 0.24
    4 3 3 1.1 0.32
    4 3 3 1.2 0.32
    4 3 3 0.58 0.2
    -4 3 -3 0.67 0.23
    5 -3 3 100.49 4.26
    5 -3 3 97.54 4.14
    -5 -3 -3 102.59 4.15
    5 -3 3 100.01 4.21
    5 -3 3 100.95 4.18
    -5 3 -3 99.55 4.22
    -5 3 -3 97.49 4.21
    5 3 3 93.37 4.28
    5 3 3 87.98 4.31
    6 -3 3 5.46 0.61
    6 -3 3 5.3 0.5
    -6 -3 -3 7.48 0.54
    6 -3 3 5.81 0.58
    6 -3 3 6.14 0.53
    6 3 3 4.83 0.67
    6 3 3 5.05 0.64
    -6 3 -3 5.38 0.52
    7 -3 3 42.17 1.94
    -7 -3 -3 42.21 1.93
    7 -3 3 39.31 2.02
    7 -3 3 38.59 1.92
    7 3 3 39.11 2.07
    -8 -3 -3 6.58 0.74
    8 -3 3 8.14 0.66
    8 -3 3 7.43 0.74
    8 -3 3 6.92 0.76
    8 -3 3 7.57 0.73
    8 -3 3 8.19 0.86
    -8 -3 -3 6.94 0.61
    -8 -3 -3 6.84 0.72
    8 -3 3 7.91 0.71
    8 -3 3 7.18 0.79
    8 -3 3 7.72 0.63
    8 3 3 6.35 0.72
    8 3 3 7.56 0.69
    8 3 3 9.09 0.8
    -8 3 -3 8 0.68
    9 -3 3 3.91 0.57
    9 -3 3 4.58 0.53
    9 -3 3 4.65 0.59
    9 -3 3 3.74 0.6
    9 -3 3 4.04 0.49
    9 -3 3 4.45 0.63
    9 -3 3 4.81 0.66
    -9 -3 -3 3.63 0.55
    9 -3 3 4.08 0.59
    -9 -3 -3 4.7 0.52
    9 3 3 4.39 0.64
    9 3 3 3.45 0.53
    -9 3 -3 2.79 0.46
    9 3 3 3.91 0.59
    9 3 3 4.14 0.83
    10 -3 3 17.18 1.13
    10 -3 3 17.3 1.08
    10 -3 3 16.62 1.03
    10 -3 3 16.47 1.02
    10 -3 3 18.08 1.13
    10 -3 3 16.89 1.12
    -10 -3 -3 18.26 1.14
    10 3 3 16.71 1.08
    10 3 3 18.52 1.11
    10 3 3 17.59 1.14
    -10 3 -3 16.79 1.09
    10 3 3 17.25 1.1
    -10 3 -3 18.59 1.14
    11 -3 3 15.39 0.96
    11 -3 3 19.05 1.05
    -11 -3 -3 15.63 1
    11 -3 3 15.07 0.97
    11 -3 3 15.63 0.99
    11 3 3 14.45 1
    -11 3 -3 14.44 0.96
    11 3 3 17.39 1.05
    -11 3 -3 17.06 1.01
    11 3 3 15.3 0.98
    12 -3 3 6 0.54
    -12 -3 -3 5.95 0.54
    12 -3 3 5.74 0.55
    -12 3 -3 5.7 0.55
    12 3 3 4.99 0.46
    12 3 3 6.18 0.52
    -12 3 -3 5.68 0.55
    -13 -3 -3 0.25 0.14
    13 -3 3 0.25 0.15
    13 3 3 -0.02 0.21
    13 3 3 0.09 0.21
    -13 3 -3 0.14 0.13
    -13 3 -3 -0.27 0.17
    -13 -4 3 17.38 0.88
    -13 -4 3 18.38 0.89
    -13 4 3 18.98 0.93
    -12 -4 3 11.23 0.71
    -12 -4 3 12.43 0.72
    12 -4 -3 9.01 0.86
    12 4 -3 11.74 0.78
    -12 4 3 12.64 0.77
    12 4 -3 10.53 0.68
    -12 4 3 13.36 0.76
    11 -4 -3 2.46 0.39
    -11 -4 3 2.62 0.37
    -11 -4 3 2.42 0.37
    -11 -4 3 2.32 0.33
    -11 4 3 2.11 0.39
    -11 4 3 2.04 0.48
    -11 4 3 2.64 0.41
    11 4 -3 2.65 0.43
    -10 -4 3 0.86 0.32
    10 -4 -3 0.35 0.23
    -10 -4 3 -0.08 0.29
    -10 -4 3 0.22 0.3
    10 -4 -3 0.1 0.29
    10 -4 -3 0.43 0.29
    -10 -4 3 0.25 0.19
    10 -4 -3 0.21 0.36
    -10 4 3 0.4 0.39
    10 4 -3 0.22 0.36
    -10 4 3 0.22 0.31
    -10 4 3 0.82 0.34
    -10 4 3 0.52 0.31
    10 4 -3 -0.03 0.2
    9 -4 -3 30.22 1.63
    9 -4 -3 30.81 1.6
    -9 -4 3 30.13 1.57
    -9 -4 3 28.74 1.62
    -9 -4 3 30.37 1.59
    9 -4 -3 29.91 1.58
    -9 -4 3 32.55 1.62
    -9 -4 3 25.92 1.62
    9 -4 -3 27.78 1.67
    -9 -4 3 31.12 1.63
    -9 -4 3 30.58 1.62
    -9 -4 3 30.77 1.52
    -9 4 3 27.88 1.53
    9 4 -3 30.91 1.63
    9 4 -3 28.6 1.66
    -9 4 3 28.21 1.71
    -9 4 3 27.33 1.7
    -8 -4 3 0.73 0.37
    -8 -4 3 0.34 0.33
    8 -4 -3 0.65 0.31
    -8 -4 3 0.89 0.32
    8 -4 -3 0.61 0.3
    8 -4 -3 0.66 0.29
    8 -4 -3 0.16 0.37
    -8 -4 3 0.16 0.21
    -8 -4 3 0.93 0.36
    8 -4 -3 0.65 0.34
    -8 -4 3 1.02 0.37
    -8 -4 3 0.83 0.35
    -8 -4 3 0.75 0.29
    -8 -4 3 0.4 0.31
    8 -4 -3 0.45 0.35
    -8 4 3 0.78 0.29
    -8 4 3 0.51 0.38
    8 4 -3 0.76 0.4
    -8 4 3 0.52 0.29
    -8 4 3 0.31 0.39
    7 -4 -3 1.02 0.32
    7 -4 -3 0.37 0.35
    7 -4 -3 0.37 0.35
    -7 -4 3 0.51 0.32
    -7 -4 3 0.4 0.3
    -7 -4 3 0.86 0.31
    -7 -4 3 0.77 0.34
    -7 -4 3 1.02 0.36
    7 -4 -3 0.37 0.39
    -7 -4 3 0.49 0.31
    7 -4 -3 1.22 0.43
    -7 -4 3 1.24 0.4
    7 -4 -3 0.79 0.27
    -7 -4 3 0.76 0.33
    -7 -4 3 0.88 0.33
    -7 4 3 0.9 0.29
    -7 4 3 1.28 0.4
    7 4 -3 1.29 0.42
    -7 4 3 1.3 0.29
    6 -4 -3 -0.27 0.33
    -6 -4 3 0.03 0.26
    -6 -4 3 0.12 0.29
    -6 -4 3 0.27 0.29
    -6 -4 3 -0.21 0.15
    6 -4 -3 0.04 0.24
    -6 -4 3 0.06 0.28
    6 -4 -3 0.07 0.32
    -6 -4 3 0.19 0.29
    -6 4 3 0.34 0.3
    6 4 -3 -0.2 0.29
    -6 4 3 -0.02 0.23
    -6 4 3 -0.23 0.2
    -5 -4 3 102.47 4.39
    -5 -4 3 101.96 4.44
    -5 -4 3 103.74 4.46
    5 -4 -3 96.65 4.38
    5 4 -3 110.23 4.52
    -5 4 3 103.71 4.4
    -5 4 3 100.2 4.5
    -5 4 3 96.97 4.44
    -5 4 3 102.55 4.38
    4 -4 -3 1.29 0.3
    -4 -4 3 1.53 0.31
    4 -4 -3 1.12 0.3
    -4 -4 3 1.08 0.29
    -4 -4 3 1.12 0.3
    -4 4 3 1.46 0.32
    -4 4 3 0.57 0.29
    -4 4 3 1.04 0.28
    4 4 -3 0.84 0.29
    -4 4 3 1.24 0.32
    3 -4 -3 0.08 0.19
    -3 -4 3 -0.15 0.17
    -3 -4 3 0.21 0.2
    3 -4 -3 0.22 0.23
    3 -4 -3 -0.12 0.17
    -3 -4 3 0.14 0.15
    3 4 -3 -0.02 0.15
    -3 4 3 0.06 0.14
    -3 4 3 0.02 0.21
    -3 4 3 0.25 0.2
    -2 -4 3 0.72 0.23
    2 -4 -3 0.67 0.24
    2 -4 -3 0.77 0.21
    -2 -4 3 0.44 0.24
    -2 -4 3 0.45 0.23
    2 -4 -3 0.57 0.23
    -2 4 3 0.53 0.21
    -2 4 3 1.1 0.27
    -2 4 3 0.47 0.24
    2 4 -3 0.71 0.25
    -1 -4 3 84.32 3.67
    1 -4 -3 84.7 3.66
    1 -4 -3 86.12 3.71
    -1 -4 3 83.43 3.7
    -1 4 3 85.4 3.71
    -1 4 3 82.65 3.67
    -1 4 3 86.91 3.64
    1 4 -3 88.45 3.75
    0 -4 -3 11.22 0.71
    0 -4 -3 10.04 0.64
    0 -4 3 10.24 0.68
    0 -4 3 10.34 0.73
    0 -4 3 11.33 0.72
    0 -4 -3 10.78 0.73
    0 4 -3 10.65 0.75
    0 4 3 11.31 0.72
    0 4 3 10.64 0.72
    1 -4 3 20.64 1.16
    -1 -4 -3 22.79 1.15
    1 -4 3 20.04 1.12
    1 -4 3 20.72 1.15
    -1 -4 -3 20.24 1.08
    1 -4 3 21.21 1.13
    -1 -4 -3 22.5 1.16
    1 4 3 21.51 1.19
    1 4 3 21.76 1.13
    -2 -4 -3 5.25 0.51
    2 -4 3 6.43 0.55
    2 -4 3 5.26 0.51
    2 -4 3 5.74 0.5
    -2 -4 -3 6 0.53
    2 -4 3 5.6 0.5
    2 -4 3 4.84 0.52
    -2 -4 -3 6.11 0.48
    -2 4 -3 5.57 0.51
    2 4 3 5.58 0.49
    2 4 3 5.84 0.57
    3 -4 3 37.31 1.97
    3 -4 3 38.95 1.92
    3 -4 3 42.44 1.97
    -3 -4 -3 43.45 2
    -3 -4 -3 42.44 1.92
    3 -4 3 43.82 2.01
    3 -4 3 41.82 1.97
    -3 -4 -3 39.71 1.93
    3 4 3 40.36 1.91
    3 4 3 41.22 2.06
    -3 4 -3 42.04 1.94
    4 -4 3 4.42 0.47
    4 -4 3 5.18 0.48
    4 -4 3 4.72 0.5
    -4 -4 -3 4.56 0.47
    4 -4 3 3.76 0.48
    4 -4 3 3.85 0.47
    -4 4 -3 3.98 0.51
    4 4 3 3.79 0.62
    -4 4 -3 3.63 0.46
    -4 4 -3 3.52 0.51
    4 4 3 4.19 0.58
    -5 -4 -3 22 1.22
    5 -4 3 23.54 1.27
    5 -4 3 23.67 1.29
    5 -4 3 22.76 1.24
    -5 4 -3 22.67 1.31
    -5 4 -3 23.29 1.25
    5 4 3 21.72 1.38
    -6 -4 -3 28.61 1.53
    6 -4 3 28.94 1.54
    -6 -4 -3 28.66 1.46
    6 -4 3 26.03 1.57
    -6 -4 -3 27.12 1.47
    6 -4 3 25.88 1.44
    6 -4 3 25.26 1.5
    6 -4 3 26.47 1.52
    -6 -4 -3 29.4 1.52
    6 -4 3 27.93 1.53
    6 -4 3 28.42 1.48
    -6 4 -3 28.88 1.48
    6 4 3 28.93 1.55
    -6 4 -3 30.06 1.59
    6 4 3 26.32 1.51
    6 4 3 29.57 1.65
    7 -4 3 36.04 1.79
    7 -4 3 35.1 1.87
    7 -4 3 35.11 1.92
    7 -4 3 34.76 1.85
    -7 -4 -3 35.98 1.83
    7 -4 3 37.62 1.9
    -7 -4 -3 36.68 1.78
    -7 -4 -3 36.68 1.82
    7 -4 3 35.94 1.92
    -7 -4 -3 33.64 1.86
    7 4 3 37.37 1.87
    7 4 3 38.85 1.99
    -7 4 -3 35.67 1.8
    7 4 3 33.31 1.84
    -8 -4 -3 0.23 0.21
    8 -4 3 0 0.23
    8 -4 3 0.34 0.32
    -8 -4 -3 0.33 0.31
    8 -4 3 0.3 0.32
    8 -4 3 1.09 0.32
    8 -4 3 0.21 0.28
    8 -4 3 0.18 0.26
    8 4 3 0.47 0.37
    -8 4 -3 0.32 0.22
    8 4 3 0.05 0.3
    8 4 3 0.06 0.22
    -9 -4 -3 19.26 1.22
    9 -4 3 20.07 1.26
    9 -4 3 21.09 1.22
    9 -4 3 20.65 1.3
    9 -4 3 20.41 1.14
    9 -4 3 19.33 1.16
    -9 -4 -3 19.38 1.12
    9 4 3 19.5 1.16
    9 4 3 19.38 1.25
    -9 4 -3 19.49 1.15
    9 4 3 20.77 1.24
    10 -4 3 0.42 0.29
    10 -4 3 0.27 0.22
    10 -4 3 0.22 0.26
    -10 -4 -3 -0.25 0.16
    10 -4 3 0.43 0.33
    10 -4 3 0.23 0.32
    10 4 3 0.21 0.35
    10 4 3 -0.14 0.18
    -10 4 -3 -0.07 0.29
    10 4 3 -0.01 0.29
    -10 4 -3 -0.43 0.23
    11 -4 3 0.96 0.25
    11 -4 3 1.09 0.25
    -11 -4 -3 1.13 0.26
    11 -4 3 1.11 0.25
    11 4 3 1.44 0.27
    11 4 3 1.69 0.31
    -11 4 -3 1.29 0.28
    -12 -4 -3 0.1 0.12
    12 -4 3 0.11 0.14
    12 -4 3 0.24 0.19
    -12 4 -3 0.05 0.18
    12 4 3 -0.06 0.15
    -12 4 -3 0.11 0.14
    11 -5 -3 20 1.02
    -11 -5 3 19.88 1.03
    -11 -5 3 21.81 1.06
    -11 5 3 21.32 1.11
    11 5 -3 17.53 1.02
    -11 5 3 21.91 1.07
    11 5 -3 20.72 1.06
    -10 -5 3 0.4 0.18
    10 -5 -3 1.62 0.38
    -10 -5 3 0.87 0.24
    -10 -5 3 1.1 0.31
    10 -5 -3 0.95 0.23
    -10 -5 3 1 0.28
    10 5 -3 1 0.27
    -10 5 3 0.39 0.3
    -10 5 3 1.13 0.28
    10 5 -3 0.98 0.32
    -9 -5 3 0.04 0.18
    -9 -5 3 0.02 0.17
    -9 -5 3 0.2 0.23
    -9 -5 3 -0.13 0.17
    9 -5 -3 0.08 0.3
    -9 -5 3 -0.2 0.25
    9 -5 -3 0.41 0.29
    9 -5 -3 0.1 0.21
    -9 -5 3 0.11 0.27
    9 5 -3 0.26 0.4
    -9 5 3 -0.62 0.36
    -9 5 3 -0.15 0.18
    9 5 -3 0.17 0.3
    -9 5 3 -0.38 0.27
    -8 -5 3 0.81 0.27
    8 -5 -3 0.73 0.31
    -8 -5 3 0.34 0.29
    -8 -5 3 0.43 0.25
    8 -5 -3 -0.01 0.34
    -8 -5 3 0.38 0.37
    8 -5 -3 1.28 0.4
    -8 -5 3 0.73 0.34
    -8 -5 3 0.55 0.29
    -8 -5 3 0.63 0.3
    -8 -5 3 0.85 0.31
    8 -5 -3 -0.09 0.26
    -8 5 3 0.41 0.3
    -8 5 3 0.79 0.31
    -8 5 3 0.87 0.31
    -8 5 3 0.4 0.42
    8 5 -3 0.94 0.45
    8 5 -3 0.89 0.29
    -7 -5 3 46.86 2.11
    7 -5 -3 42.14 2.15
    7 -5 -3 45.1 2.15
    7 -5 -3 40.06 2.19
    -7 -5 3 41.7 2.1
    -7 -5 3 46.71 2.25
    -7 -5 3 41.46 2.19
    7 -5 -3 42.39 2.16
    -7 -5 3 42.02 2.11
    7 -5 -3 44.37 2.21
    7 -5 -3 43.5 2.14
    -7 -5 3 43.41 2.15
    -7 -5 3 44.06 2.16
    -7 -5 3 38.83 2.07
    7 5 -3 41.39 2.27
    -7 5 3 44.88 2.12
    -7 5 3 43.26 2.09
    -7 5 3 45.88 2.35
    6 -5 -3 3.04 0.5
    -6 -5 3 4.61 0.61
    -6 -5 3 3.39 0.43
    -6 -5 3 2.82 0.45
    -6 -5 3 2.7 0.44
    -6 -5 3 2.97 0.46
    -6 -5 3 2.83 0.45
    -6 -5 3 3.07 0.48
    6 -5 -3 3.62 0.5
    -6 -5 3 3.29 0.5
    6 -5 -3 3.02 0.51
    6 -5 -3 4.51 0.59
    6 -5 -3 3.15 0.48
    6 -5 -3 2.35 0.46
    6 5 -3 2.26 0.52
    -6 5 3 3.31 0.43
    -6 5 3 2.9 0.41
    -6 5 3 2.88 0.5
    -6 5 3 3.21 0.57
    5 -5 -3 71.84 3.29
    -5 -5 3 64.84 3.22
    -5 -5 3 72.56 3.25
    5 -5 -3 71.39 3.31
    5 -5 -3 66.87 3.24
    -5 -5 3 71.92 3.23
    5 -5 -3 66.46 3.22
    5 -5 -3 69.36 3.29
    -5 -5 3 73.52 3.28
    -5 -5 3 82.04 3.37
    -5 -5 3 70.67 3.21
    5 -5 -3 66.77 3.17
    -5 -5 3 74.47 3.21
    5 -5 -3 70.39 3.24
    -5 -5 3 74.11 3.27
    -5 5 3 74.65 3.26
    -5 5 3 68.83 3.21
    -5 5 3 70.76 3.23
    5 5 -3 73.27 3.37
    -5 5 3 73.64 3.4
    4 -5 -3 0.16 0.21
    -4 -5 3 0.26 0.3
    -4 -5 3 0.22 0.26
    -4 -5 3 0.05 0.25
    -4 -5 3 0.29 0.27
    4 -5 -3 0.2 0.26
    4 -5 -3 0.1 0.28
    -4 -5 3 -0.25 0.26
    -4 -5 3 -0.08 0.23
    4 -5 -3 -0.18 0.31
    -4 -5 3 0.16 0.18
    4 -5 -3 -0.02 0.22
    4 -5 -3 0.34 0.32
    -4 -5 3 0.13 0.25
    4 -5 -3 0.02 0.3
    -4 -5 3 0 0.24
    -4 5 3 0.25 0.24
    -4 5 3 0 0.26
    -4 5 3 0.08 0.2
    3 -5 -3 103.85 4.53
    -3 -5 3 107.76 4.49
    3 -5 -3 99.62 4.5
    -3 -5 3 101.53 4.5
    -3 -5 3 104.39 4.5
    -3 -5 3 100.18 4.44
    3 -5 -3 105.24 4.51
    3 -5 -3 98.61 4.43
    -3 -5 3 103.79 4.5
    3 -5 -3 100.69 4.56
    3 -5 -3 104.96 4.49
    -3 -5 3 106.81 4.54
    -3 -5 3 105.07 4.49
    -3 -5 3 102.15 4.42
    3 -5 -3 100.19 4.46
    -3 5 3 109.89 4.61
    -3 5 3 103.33 4.49
    -3 5 3 101.3 4.45
    2 -5 -3 14.8 0.93
    2 -5 -3 14 0.96
    2 -5 -3 14.57 0.94
    -2 -5 3 15.37 0.97
    -2 -5 3 14.45 0.93
    2 -5 -3 13.13 0.93
    2 -5 -3 15.55 0.94
    2 -5 -3 13.38 1.02
    -2 -5 3 14.27 0.89
    -2 -5 3 13.93 0.93
    -2 -5 3 14.67 0.91
    2 -5 -3 13.51 0.96
    -2 -5 3 12.81 0.91
    -2 -5 3 13.71 0.93
    2 -5 -3 13.48 0.99
    -2 5 3 13.75 0.99
    -2 5 3 14.41 0.91
    1 -5 -3 -0.13 0.25
    -1 -5 3 0.63 0.28
    -1 -5 3 0.7 0.28
    1 -5 -3 0.05 0.28
    1 -5 -3 0.61 0.37
    -1 -5 3 0.47 0.32
    -1 -5 3 0.35 0.25
    1 -5 -3 0.95 0.35
    1 -5 -3 0.51 0.26
    -1 -5 3 0.2 0.23
    -1 -5 3 0.31 0.25
    -1 -5 3 0.17 0.23
    1 -5 -3 0.3 0.25
    -1 5 3 0.02 0.22
    0 -5 3 1.66 0.36
    0 -5 -3 0.81 0.3
    0 -5 3 1.35 0.35
    0 -5 3 1.5 0.34
    0 -5 -3 1.23 0.33
    0 -5 -3 1.4 0.36
    0 -5 3 1.75 0.35
    0 -5 -3 1.55 0.35
    0 -5 3 0.84 0.25
    0 -5 -3 1.05 0.32
    0 -5 -3 1.23 0.42
    0 -5 3 1.55 0.33
    0 5 3 1.22 0.32
    0 5 -3 1.25 0.32
    -1 -5 -3 21.21 1.2
    -1 -5 -3 19.36 1.29
    1 -5 3 20.55 1.18
    1 -5 3 20.1 1.33
    1 -5 3 20.56 1.17
    -1 -5 -3 19.38 1.15
    -1 -5 -3 19.64 1.22
    -1 -5 -3 21.34 1.18
    1 -5 3 21.32 1.22
    1 -5 3 19.79 1.15
    1 -5 3 23.72 1.28
    1 -5 3 22.35 1.23
    -1 -5 -3 22.22 1.24
    -1 -5 -3 22.88 1.24
    -1 -5 -3 20.72 1.17
    1 -5 3 21.07 1.2
    -1 5 -3 19.91 1.18
    1 5 3 20.93 1.18
    -2 -5 -3 -0.02 0.22
    -2 -5 -3 0.33 0.27
    -2 -5 -3 -0.31 0.25
    2 -5 3 0.03 0.24
    2 -5 3 0.04 0.25
    2 -5 3 -0.33 0.21
    2 -5 3 0.24 0.35
    -2 -5 -3 0.43 0.36
    2 -5 3 0.37 0.28
    2 -5 3 -0.05 0.25
    2 -5 3 -0.11 0.19
    -2 -5 -3 0.04 0.26
    -2 -5 -3 -0.03 0.22
    -2 -5 -3 -0.23 0.22
    2 -5 3 0.14 0.26
    -2 -5 -3 -0.03 0.21
    -2 5 -3 0.08 0.24
    2 5 3 0.29 0.24
    2 5 3 -0.06 0.32
    3 -5 3 0.22 0.27
    3 -5 3 0.4 0.29
    3 -5 3 0.27 0.26
    -3 -5 -3 0.41 0.28
    3 -5 3 0.28 0.4
    -3 -5 -3 0.15 0.23
    3 -5 3 -0.44 0.29
    -3 -5 -3 0.35 0.26
    -3 -5 -3 0.02 0.24
    3 -5 3 0.21 0.28
    3 -5 3 -0.28 0.19
    -3 -5 -3 0.09 0.27
    -3 -5 -3 0.23 0.25
    3 -5 3 -0.14 0.22
    3 5 3 -0.05 0.31
    3 5 3 0.53 0.28
    -4 -5 -3 12.84 0.91
    -4 -5 -3 12.18 0.89
    4 -5 3 12.74 0.94
    -4 -5 -3 13.4 0.91
    4 -5 3 14.9 0.98
    4 -5 3 13.42 0.97
    4 -5 3 13.13 1.03
    -4 -5 -3 13.33 0.89
    4 -5 3 14.32 0.98
    4 -5 3 13.15 0.96
    4 -5 3 14.37 0.97
    -4 5 -3 12 0.93
    4 5 3 15.32 1.08
    -4 5 -3 15.65 1.04
    4 5 3 15.76 1
    -5 -5 -3 46.3 2.21
    5 -5 3 45.57 2.25
    -5 -5 -3 46.62 2.23
    5 -5 3 47.72 2.29
    5 -5 3 48.36 2.29
    5 -5 3 47.36 2.28
    5 -5 3 46.15 2.34
    -5 -5 -3 48.79 2.26
    5 -5 3 46.18 2.3
    5 -5 3 44.71 2.29
    5 5 3 41.93 2.36
    -5 5 -3 47.78 2.27
    5 5 3 46.16 2.27
    -5 5 -3 47.96 2.35
    -6 -5 -3 3.13 0.41
    6 -5 3 3.18 0.53
    6 -5 3 3.36 0.52
    -6 -5 -3 2.6 0.44
    6 -5 3 2.96 0.46
    6 -5 3 3.7 0.53
    6 -5 3 3.73 0.58
    6 -5 3 3.37 0.53
    6 -5 3 4.04 0.59
    -6 -5 -3 2.9 0.44
    -6 5 -3 2.94 0.46
    6 5 3 2.55 0.47
    -6 5 -3 2.81 0.53
    6 5 3 2.77 0.57
    7 -5 3 2 0.46
    7 -5 3 1.98 0.39
    -7 -5 -3 2.23 0.39
    7 -5 3 2.67 0.49
    7 -5 3 1.81 0.44
    -7 -5 -3 1.95 0.41
    7 -5 3 2.23 0.41
    7 -5 3 2.85 0.46
    -7 -5 -3 2.37 0.4
    7 5 3 2.89 0.47
    7 5 3 2.34 0.5
    -7 5 -3 2.79 0.44
    8 -5 3 0.13 0.31
    8 -5 3 0.11 0.3
    -8 -5 -3 0.4 0.29
    -8 -5 -3 0.6 0.23
    8 -5 3 -0.08 0.18
    8 -5 3 -0.2 0.31
    -8 -5 -3 -0.24 0.25
    8 -5 3 0.14 0.33
    8 -5 3 0.21 0.28
    8 5 3 0.21 0.28
    8 5 3 0.35 0.38
    8 5 3 0.27 0.31
    -8 5 -3 0.26 0.24
    8 5 3 0.25 0.24
    -8 5 -3 0.21 0.2
    9 -5 3 4.82 0.6
    9 -5 3 5.34 0.51
    9 -5 3 6.05 0.6
    9 -5 3 5.76 0.5
    -9 -5 -3 4.17 0.47
    9 5 3 5.15 0.49
    9 5 3 5.34 0.58
    10 -5 3 0.09 0.23
    10 -5 3 -0.68 0.18
    10 -5 3 0.18 0.16
    -10 -5 -3 -0.08 0.21
    10 5 3 0.35 0.25
    10 5 3 0.31 0.21
    -10 5 -3 0.2 0.19
    -11 -5 -3 15.4 0.78
    11 -5 3 14.81 0.78
    11 5 3 16.04 0.83
    -9 -6 3 42.15 1.86
    -9 -6 3 41.84 1.84
    9 -6 -3 37.93 1.81
    9 -6 -3 41.07 1.87
    -9 -6 3 42.13 1.8
    9 -6 -3 36.22 1.78
    -9 6 3 38.98 1.87
    9 6 -3 39.31 1.84
    -9 6 3 41.23 1.88
    -8 -6 3 0.17 0.16
    -8 -6 3 0.08 0.16
    -8 -6 3 0.16 0.17
    8 -6 -3 -0.29 0.17
    -8 -6 3 -0.05 0.17
    8 -6 -3 -0.11 0.24
    -8 -6 3 -0.2 0.23
    -8 -6 3 -0.28 0.21
    8 -6 -3 0.33 0.19
    -8 6 3 0.03 0.2
    8 6 -3 0.1 0.2
    7 -6 -3 0.29 0.31
    -7 -6 3 -0.02 0.17
    -7 -6 3 -0.1 0.13
    -7 -6 3 -0.01 0.24
    -7 -6 3 -0.32 0.16
    7 -6 -3 0.53 0.33
    -7 -6 3 0.06 0.22
    -7 -6 3 -0.23 0.17
    7 -6 -3 0.29 0.26
    7 -6 -3 -0.24 0.16
    -7 6 3 -0.05 0.39
    -7 6 3 -0.47 0.27
    7 6 -3 0.08 0.21
    6 -6 -3 3.51 0.45
    -6 -6 3 4.05 0.54
    6 -6 -3 4.57 0.59
    -6 -6 3 3.5 0.51
    -6 -6 3 3.8 0.52
    6 -6 -3 4.03 0.49
    -6 -6 3 4.35 0.46
    -6 -6 3 3.94 0.53
    -6 -6 3 3.34 0.45
    -6 -6 3 4.4 0.52
    -6 -6 3 4.5 0.48
    6 -6 -3 4.73 0.52
    -6 6 3 4.04 0.64
    -6 6 3 3.72 0.45
    6 6 -3 3.88 0.62
    -6 6 3 3.95 0.53
    -5 -6 3 48.8 2.3
    -5 -6 3 49.67 2.37
    -5 -6 3 47.06 2.31
    -5 -6 3 50.69 2.3
    5 -6 -3 46.65 2.28
    5 -6 -3 48.19 2.36
    -5 -6 3 46.82 2.3
    -5 -6 3 43.66 2.25
    5 -6 -3 47.89 2.3
    -5 -6 3 50.33 2.27
    5 -6 -3 48.47 2.32
    -5 -6 3 46.25 2.24
    5 -6 -3 49.27 2.37
    5 6 -3 45.38 2.38
    -5 6 3 45.79 2.43
    -5 6 3 48.54 2.27
    -5 6 3 50.04 2.3
    4 -6 -3 7.35 0.71
    -4 -6 3 6.04 0.68
    4 -6 -3 7.31 0.69
    4 -6 -3 7.02 0.59
    -4 -6 3 7.8 0.67
    4 -6 -3 6.15 0.71
    -4 -6 3 6.28 0.65
    -4 -6 3 7.6 0.67
    -4 -6 3 7.15 0.64
    4 -6 -3 6.08 0.67
    -4 -6 3 7.26 0.73
    4 -6 -3 7.07 0.66
    -4 -6 3 7.8 0.62
    -4 6 3 6.76 0.76
    4 6 -3 7.36 0.79
    -4 6 3 7.24 0.64
    -4 6 3 5.97 0.65
    3 -6 -3 0.93 0.34
    -3 -6 3 0.15 0.23
    3 -6 -3 0.68 0.25
    -3 -6 3 0.57 0.32
    -3 -6 3 0.25 0.27
    3 -6 -3 0.69 0.31
    -3 -6 3 0.6 0.27
    3 -6 -3 0.56 0.28
    -3 -6 3 0.29 0.31
    -3 -6 3 0.36 0.25
    3 -6 -3 0.16 0.31
    -3 -6 3 0.57 0.27
    3 -6 -3 0.52 0.33
    3 -6 -3 0.8 0.27
    -3 6 3 0.83 0.29
    -3 6 3 0.13 0.3
    -2 -6 3 5 0.59
    2 -6 -3 5.69 0.73
    2 -6 -3 5.54 0.6
    2 -6 -3 6.39 0.64
    -2 -6 3 5.66 0.58
    -2 -6 3 5.88 0.64
    -2 -6 3 5.16 0.56
    2 -6 -3 5.44 0.65
    2 -6 -3 4.76 0.57
    -2 -6 3 5.96 0.57
    2 -6 -3 5.76 0.62
    -2 -6 3 4.93 0.59
    -2 -6 3 5.61 0.59
    -2 6 3 6.19 0.69
    -2 6 3 5.37 0.55
    1 -6 -3 12.01 0.92
    1 -6 -3 11.79 0.87
    1 -6 -3 12.34 0.91
    -1 -6 3 11.46 0.87
    -1 -6 3 12.54 0.8
    -1 -6 3 13.37 0.89
    -1 -6 3 13.13 0.89
    1 -6 -3 13.92 0.88
    -1 -6 3 11.68 0.88
    -1 -6 3 12.54 0.83
    -1 -6 3 11.84 0.91
    1 -6 -3 12.82 0.87
    1 -6 -3 12.83 0.87
    1 -6 -3 13.46 0.91
    -1 6 3 11.47 0.87
    -1 6 3 11.55 0.87
    -1 6 3 12.46 0.9
    0 -6 -3 0.09 0.28
    0 -6 -3 -0.23 0.23
    0 -6 3 0.04 0.25
    0 -6 -3 -0.02 0.23
    0 -6 -3 -0.09 0.23
    0 -6 -3 -0.12 0.25
    0 -6 3 -0.23 0.21
    0 -6 -3 0.16 0.2
    0 -6 3 0.26 0.26
    0 -6 3 -0.23 0.25
    0 -6 3 0.17 0.23
    0 -6 -3 0.61 0.37
    0 -6 3 0.44 0.24
    0 -6 -3 0 0.3
    0 6 3 -0.18 0.25
    0 6 3 0.2 0.27
    0 6 3 -0.02 0.25
    1 -6 3 1 0.34
    -1 -6 -3 0.92 0.31
    -1 -6 -3 0.58 0.34
    1 -6 3 1.27 0.36
    1 -6 3 1.65 0.42
    1 -6 3 1.44 0.34
    -1 -6 -3 1.47 0.3
    1 -6 3 1.57 0.38
    -1 -6 -3 1.23 0.33
    -1 -6 -3 0.82 0.36
    -1 -6 -3 1.35 0.32
    -1 -6 -3 1.81 0.37
    1 -6 3 1.2 0.34
    -1 -6 -3 1.53 0.41
    1 -6 3 1.36 0.33
    1 6 3 1.73 0.4
    -1 6 -3 1.18 0.31
    1 6 3 1.48 0.36
    2 -6 3 8.22 0.68
    2 -6 3 9 0.77
    2 -6 3 8.38 0.72
    -2 -6 -3 9.07 0.78
    -2 -6 -3 9.33 0.74
    -2 -6 -3 8.02 0.7
    2 -6 3 9.36 0.83
    -2 -6 -3 8.65 0.69
    2 -6 3 8.23 0.72
    -2 -6 -3 6.5 0.75
    2 -6 3 8.75 0.75
    -2 -6 -3 9.59 0.67
    -2 -6 -3 9.14 0.83
    2 6 3 9.83 0.85
    -2 6 -3 6.64 0.72
    -3 -6 -3 7.16 0.58
    -3 -6 -3 5.88 0.54
    3 -6 3 6.2 0.61
    3 -6 3 6.65 0.65
    -3 -6 -3 5.69 0.55
    3 -6 3 6.2 0.61
    -3 -6 -3 6.35 0.61
    3 -6 3 6.55 0.74
    3 -6 3 8.09 0.69
    -3 6 -3 7.65 0.74
    3 6 3 6.36 0.64
    3 6 3 6.47 0.76
    -3 6 -3 6.37 0.61
    -4 -6 -3 2.93 0.42
    4 -6 3 4.03 0.6
    -4 -6 -3 2.96 0.41
    4 -6 3 3.34 0.51
    4 -6 3 2.83 0.41
    4 -6 3 3.46 0.5
    4 -6 3 3.16 0.44
    -4 -6 -3 2.89 0.39
    -4 -6 -3 2.61 0.39
    4 -6 3 2.77 0.44
    4 6 3 2.95 0.46
    -4 6 -3 2.97 0.47
    4 6 3 2.01 0.52
    -4 6 -3 1.66 0.42
    5 -6 3 14.86 1.06
    5 -6 3 15.74 1.03
    5 -6 3 16.74 1.09
    -5 -6 -3 13.29 0.91
    -5 -6 -3 16.17 0.96
    5 -6 3 15.75 0.98
    -5 -6 -3 16.4 0.96
    -5 -6 -3 15.71 0.95
    5 -6 3 17.48 1.06
    5 -6 3 16.68 1.01
    -5 6 -3 16.84 1.01
    5 6 3 15.91 0.97
    5 6 3 16.91 1.02
    -5 6 -3 15.14 1.04
    5 6 3 13.24 1.04
    6 -6 3 0.18 0.28
    -6 -6 -3 0.03 0.25
    6 -6 3 -0.11 0.28
    -6 -6 -3 0.01 0.19
    6 -6 3 -0.44 0.26
    6 -6 3 -0.02 0.2
    6 -6 3 0.5 0.3
    6 6 3 0.09 0.2
    6 6 3 -0.12 0.18
    7 -6 3 6.14 0.63
    7 -6 3 6.22 0.62
    7 -6 3 6.81 0.54
    7 -6 3 7.07 0.59
    -7 -6 -3 7.54 0.61
    7 6 3 7 0.59
    7 6 3 6.51 0.56
    8 -6 3 0.78 0.25
    8 -6 3 0.47 0.21
    8 -6 3 1.05 0.27
    8 -6 3 0.67 0.21
    -8 -6 -3 0.85 0.26
    8 6 3 0.74 0.26
    8 6 3 0.88 0.28
    9 -6 3 3.47 0.32
    9 -6 3 2.98 0.31
    9 -6 3 2.64 0.32
    9 -6 3 4.84 0.4
    -9 -6 -3 3.26 0.34
    9 6 3 3.74 0.34
    -9 6 -3 3.12 0.33
    -6 -7 3 0.91 0.24
    6 -7 -3 0.65 0.21
    -6 -7 3 1.04 0.26
    -6 -7 3 1.05 0.21
    6 -7 -3 1.05 0.24
    -6 -7 3 0.46 0.18
    6 -7 -3 1.02 0.21
    -6 -7 3 0.78 0.25
    -6 7 3 0.46 0.2
    5 -7 -3 1.6 0.33
    5 -7 -3 1.53 0.31
    5 -7 -3 1.28 0.26
    -5 -7 3 1.59 0.26
    -5 -7 3 1.29 0.25
    -5 -7 3 1.68 0.27
    -5 -7 3 1.76 0.29
    5 -7 -3 1.12 0.24
    -5 -7 3 1.73 0.28
    -5 7 3 1.55 0.31
    -5 7 3 1.39 0.32
    -4 -7 3 2.23 0.34
    4 -7 -3 1.93 0.31
    -4 -7 3 2.34 0.34
    -4 -7 3 1.58 0.32
    4 -7 -3 1.31 0.33
    -4 -7 3 2.17 0.33
    -4 -7 3 1.68 0.3
    4 -7 -3 1.61 0.3
    -4 7 3 2.34 0.33
    -3 -7 3 21.16 1.16
    3 -7 -3 20.27 1.12
    -3 -7 3 22.19 1.19
    -3 -7 3 22.15 1.14
    -3 -7 3 22.27 1.14
    3 -7 -3 21.32 1.19
    -3 -7 3 20.3 1.15
    3 -7 -3 20.39 1.21
    -3 7 3 22.55 1.18
    -2 -7 3 0.24 0.19
    2 -7 -3 0.43 0.25
    2 -7 -3 0.36 0.24
    -2 -7 3 -0.04 0.23
    -2 -7 3 0.55 0.26
    -2 -7 3 0.5 0.25
    -2 -7 3 0.03 0.22
    2 -7 -3 0.2 0.31
    2 -7 -3 0.17 0.25
    2 -7 -3 0.54 0.2
    -2 7 3 0.34 0.2
    1 -7 -3 3.76 0.45
    1 -7 -3 3.43 0.38
    1 -7 -3 3.73 0.48
    1 -7 -3 3.29 0.39
    -1 -7 3 3.33 0.45
    -1 -7 3 3.77 0.41
    -1 -7 3 3.96 0.43
    -1 -7 3 4.19 0.41
    1 -7 -3 3.75 0.46
    -1 7 3 4.13 0.49
    0 -7 -3 2.02 0.3
    0 -7 3 1.81 0.32
    0 -7 3 1.9 0.42
    0 -7 3 1.82 0.31
    0 -7 3 2.22 0.34
    0 -7 -3 1.7 0.29
    0 -7 -3 1.9 0.4
    0 -7 -3 2.25 0.34
    0 -7 3 2.48 0.37
    0 7 -3 2.49 0.46
    0 7 3 2.09 0.36
    -1 -7 -3 21.14 1.15
    -1 -7 -3 19.91 1.18
    1 -7 3 20.67 1.07
    1 -7 3 21.74 1.18
    -1 -7 -3 20.78 1.13
    1 -7 3 21.55 1.15
    -1 -7 -3 21.04 1.12
    1 -7 3 22.08 1.17
    1 7 3 20.53 1.11
    2 -7 3 13.31 0.85
    -2 -7 -3 13.12 0.79
    2 -7 3 13.32 0.8
    2 -7 3 12.17 0.73
    -2 -7 -3 10.54 0.71
    -2 -7 -3 12.31 0.79
    2 -7 3 12.2 0.84
    2 -7 3 12.31 0.78
    2 7 3 12.43 0.8
    3 -7 3 0.82 0.3
    3 -7 3 0.71 0.21
    -3 -7 -3 1.27 0.28
    3 -7 3 0.81 0.26
    3 -7 3 0.77 0.23
    -3 -7 -3 1.21 0.27
    3 7 3 0.77 0.27
    -4 -7 -3 0.92 0.26
    4 -7 3 0.5 0.28
    4 -7 3 0.68 0.27
    -4 -7 -3 0.7 0.21
    4 -7 3 0.96 0.25
    4 -7 3 0.63 0.27
    4 7 3 1.13 0.24
    5 -7 3 4.02 0.4
    5 -7 3 4.48 0.4
    -5 -7 -3 4.91 0.43
    5 -7 3 5.09 0.44
    5 -7 3 3.99 0.41
    5 7 3 3.8 0.39
    -5 7 -3 4.69 0.44
    6 -7 3 -0.16 0.19
    6 7 3 0.24 0.22
    -15 0 4 -0.13 0.16
    15 0 -4 0.01 0.18
    15 0 -4 0.16 0.14
    -14 0 4 46.11 2.15
    -14 0 4 43.9 2.08
    14 0 -4 47.83 2.12
    14 0 -4 47.69 2.09
    13 0 -4 0 0.31
    13 0 -4 0.17 0.18
    -13 0 4 0.01 0.22
    -13 0 4 -0.04 0.17
    13 0 -4 0.48 0.29
    -12 0 4 11.56 0.85
    12 0 -4 10.25 0.81
    -12 0 4 11.27 0.8
    12 0 -4 11.37 0.82
    12 0 -4 10.25 0.77
    -12 0 4 11.26 0.88
    -12 0 4 10.56 0.81
    -11 0 4 -0.07 0.16
    11 0 -4 -0.31 0.25
    -11 0 4 -0.23 0.27
    11 0 -4 0.44 0.32
    11 0 -4 0.04 0.3
    -11 0 4 -0.02 0.28
    -11 0 4 0.1 0.28
    -10 0 4 116.93 5.06
    -10 0 4 120.19 5.14
    -10 0 4 111.98 5.06
    10 0 -4 119.64 5.06
    10 0 -4 125.94 5.08
    10 0 -4 116.43 5.06
    -10 0 4 115.53 5.09
    -9 0 4 0.17 0.25
    9 0 -4 0.16 0.26
    9 0 -4 0.1 0.22
    8 0 -4 25.28 1.31
    -8 0 4 24.7 1.36
    -8 0 4 27.57 1.43
    8 0 -4 24.26 1.34
    7 0 -4 0.14 0.18
    -7 0 4 -0.27 0.11
    7 0 -4 0.11 0.18
    -7 0 4 -0.17 0.13
    -6 0 4 339.53 14.3
    -6 0 4 370.28 14.23
    6 0 -4 344.69 14.23
    6 0 -4 361.26 14.27
    5 0 -4 -0.14 0.11
    -5 0 4 0.21 0.14
    4 0 -4 182.27 7.24
    -4 0 4 174.94 7.22
    -3 0 4 0.09 0.12
    3 0 -4 -0.07 0.1
    2 0 -4 128.15 5.11
    -2 0 4 126.28 5.15
    1 0 -4 0.04 0.04
    1 0 -4 0.08 0.03
    -1 0 4 0.03 0.1
    0 0 4 793.3 31.51
    0 0 4 796.3 31.46
    1 0 4 0.16 0.07
    1 0 4 0 0.1
    2 0 4 221.2 8.88
    2 0 4 221.9 8.88
    3 0 4 -0.02 0.11
    3 0 4 0.21 0.14
    4 0 4 34.64 1.58
    4 0 4 36.65 1.64
    -4 0 -4 35.18 1.59
    5 0 4 -0.06 0.13
    5 0 4 -0.41 0.16
    5 0 4 0.09 0.17
    -5 0 -4 -0.07 0.12
    5 0 4 0.22 0.15
    -6 0 -4 241.33 9.68
    6 0 4 242.05 9.62
    6 0 4 234.69 9.64
    6 0 4 237.97 9.78
    6 0 4 234.79 9.72
    -7 0 -4 0.01 0.17
    7 0 4 0.13 0.17
    7 0 4 -0.07 0.16
    7 0 4 0.06 0.21
    7 0 4 0.03 0.21
    8 0 4 27.95 1.63
    8 0 4 32.61 1.62
    9 0 4 0.29 0.31
    9 0 4 0.22 0.33
    -9 0 -4 0.26 0.3
    9 0 4 0.59 0.3
    10 0 4 190.57 7.72
    -10 0 -4 182.01 7.68
    10 0 4 183.6 7.64
    10 0 4 175.99 7.64
    11 0 4 0.14 0.28
    -11 0 -4 0.24 0.2
    11 0 4 0.07 0.2
    11 0 4 0.11 0.3
    12 0 4 4.5 0.46
    -12 0 -4 4.51 0.53
    12 0 4 4.17 0.56
    12 0 4 3.82 0.55
    13 0 4 -0.27 0.24
    -13 0 -4 0 0.15
    13 0 4 0.05 0.17
    -14 0 -4 3.8 0.35
    14 0 4 4.39 0.38
    14 0 4 4.64 0.4
    15 -1 -4 1.37 0.2
    -15 -1 4 1.27 0.2
    -15 1 4 1.11 0.2
    15 1 -4 0.93 0.19
    14 -1 -4 26.07 1.31
    -14 -1 4 25.5 1.28
    14 -1 -4 25.18 1.3
    -14 -1 4 28.92 1.38
    -14 1 4 28.98 1.4
    14 1 -4 27.25 1.33
    -13 -1 4 0.21 0.23
    -13 -1 4 0.59 0.26
    13 -1 -4 0.49 0.29
    13 -1 -4 0.97 0.26
    13 1 -4 0.19 0.32
    -13 1 4 0.37 0.27
    13 1 -4 0.4 0.22
    13 1 -4 0.36 0.27
    12 -1 -4 37.56 1.83
    -12 -1 4 38.94 1.84
    -12 -1 4 36.1 2.03
    12 -1 -4 36.11 1.83
    -12 -1 4 36.18 1.86
    12 -1 -4 32.86 1.78
    -12 1 4 35.77 1.82
    -12 1 4 38.83 1.87
    12 1 -4 36.01 1.87
    -12 1 4 38.97 1.91
    12 1 -4 37.63 1.83
    12 1 -4 37.71 1.83
    -12 1 4 37.91 1.93
    12 1 -4 34.46 1.84
    -11 -1 4 20.49 1.18
    -11 -1 4 19.12 1.23
    -11 -1 4 20.2 1.22
    11 -1 -4 22.23 1.23
    11 -1 -4 21.36 1.2
    -11 -1 4 19.08 1.2
    11 -1 -4 20.37 1.19
    -11 -1 4 19.87 1.21
    -11 1 4 18.1 1.18
    11 1 -4 20.38 1.22
    -11 1 4 21.16 1.28
    -11 1 4 20.24 1.47
    11 1 -4 19.05 1.21
    11 1 -4 18.88 1.2
    -11 1 4 19.34 1.24
    11 1 -4 21.37 1.2
    -10 -1 4 0.33 0.3
    -10 -1 4 0.3 0.33
    10 -1 -4 0.26 0.37
    -10 -1 4 -0.13 0.25
    10 -1 -4 0.04 0.22
    10 -1 -4 -0.02 0.29
    -10 -1 4 0.32 0.33
    -10 -1 4 0.11 0.27
    -10 1 4 0.28 0.22
    10 1 -4 0.1 0.32
    -10 1 4 0.32 0.31
    10 1 -4 0.18 0.33
    10 1 -4 0.11 0.26
    -10 1 4 -0.12 0.26
    -9 -1 4 9.94 0.8
    9 -1 -4 9.41 0.76
    9 -1 -4 9.69 0.71
    9 1 -4 8.83 0.8
    -9 1 4 9.54 0.79
    -9 1 4 8.71 0.76
    9 1 -4 10.14 0.75
    8 -1 -4 180.7 7.16
    8 -1 -4 170.9 7.19
    -8 -1 4 166.7 7.08
    -8 -1 4 178.47 7.27
    8 1 -4 167.69 7.23
    -8 1 4 174.57 7.2
    8 1 -4 176.75 7.19
    -8 1 4 171.02 7.11
    -8 1 4 166.98 7.24
    7 -1 -4 3.73 0.42
    -7 -1 4 3.86 0.49
    7 -1 -4 3.39 0.4
    -7 -1 4 4 0.42
    7 1 -4 3.14 0.44
    -7 1 4 3.18 0.47
    -7 1 4 3.7 0.39
    -7 1 4 3.88 0.43
    7 1 -4 3.88 0.47
    -6 -1 4 7.67 0.5
    6 -1 -4 7.11 0.52
    6 -1 -4 6.4 0.5
    -6 -1 4 8.62 0.64
    -6 1 4 5.89 0.58
    -6 1 4 7.08 0.51
    -6 1 4 6.5 0.48
    -5 -1 4 54.75 2.36
    -5 -1 4 53.23 2.27
    5 -1 -4 53.04 2.34
    -5 1 4 56.88 2.37
    5 1 -4 50.52 2.38
    -4 -1 4 173.3 7.18
    4 -1 -4 180.05 7.23
    -4 1 4 181.11 7.27
    4 1 -4 180.68 7.28
    -3 -1 4 0.02 0.07
    3 -1 -4 0.09 0.1
    -3 1 4 0.03 0.1
    3 1 -4 -0.09 0.11
    -2 -1 4 0.44 0.1
    2 -1 -4 0.35 0.08
    -2 1 4 0.61 0.17
    2 1 -4 0.41 0.11
    1 -1 -4 3.7 0.2
    -1 -1 4 3.75 0.24
    -1 1 4 4.15 0.3
    1 1 -4 3.86 0.25
    0 -1 4 866.82 33.33
    0 -1 4 843.19 33.34
    0 1 4 855.75 33.35
    0 1 4 798.26 33.3
    1 -1 4 439.45 16.64
    1 -1 4 418.64 16.66
    1 1 4 385.88 16.64
    1 1 4 429.09 16.64
    2 -1 4 6.16 0.39
    2 -1 4 6.17 0.37
    2 1 4 5.7 0.35
    2 1 4 5.37 0.4
    3 -1 4 3.36 0.3
    3 1 4 3.33 0.26
    3 1 4 3.28 0.35
    -3 1 -4 3.22 0.29
    4 -1 4 458.95 19.79
    4 -1 4 474.55 19.79
    4 -1 4 517.03 19.86
    -4 -1 -4 506.15 19.78
    4 1 4 501.68 19.9
    -4 1 -4 512.93 19.85
    4 1 4 502.7 19.77
    -5 -1 -4 0.58 0.16
    5 -1 4 0.51 0.2
    5 -1 4 0.57 0.17
    5 -1 4 0.61 0.21
    5 -1 4 0.5 0.17
    -5 -1 -4 0.79 0.16
    5 1 4 0.64 0.2
    5 1 4 0.7 0.24
    -5 1 -4 0.77 0.21
    5 1 4 0.61 0.25
    6 -1 4 4.44 0.47
    6 -1 4 3.86 0.35
    6 -1 4 4.44 0.47
    6 -1 4 4.04 0.38
    -6 -1 -4 4.36 0.4
    6 1 4 4.51 0.4
    -6 1 -4 3.75 0.42
    6 1 4 4.32 0.5
    6 1 4 4.61 0.51
    7 -1 4 5.95 0.57
    7 -1 4 5.68 0.59
    7 -1 4 4.76 0.46
    7 -1 4 6.55 0.5
    7 1 4 6.17 0.63
    7 1 4 6.81 0.61
    -7 1 -4 5.31 0.53
    8 -1 4 116.05 5.42
    8 -1 4 128.57 5.27
    8 -1 4 130.06 5.39
    8 -1 4 134.06 5.29
    8 1 4 133.68 5.41
    -8 1 -4 114.62 5.34
    8 1 4 121.56 5.45
    9 -1 4 3.26 0.44
    9 -1 4 2.28 0.42
    9 -1 4 1.86 0.43
    9 -1 4 1.65 0.33
    -9 -1 -4 2.14 0.44
    9 -1 4 1.89 0.45
    9 -1 4 2.26 0.43
    9 1 4 2.19 0.46
    9 1 4 1.57 0.46
    9 1 4 2.02 0.42
    10 -1 4 20.36 1.24
    10 -1 4 20.67 1.23
    10 -1 4 21.25 1.26
    10 -1 4 18.95 1.21
    -10 -1 -4 20.84 1.22
    10 1 4 22.21 1.31
    10 1 4 21.68 1.28
    10 1 4 22.01 1.23
    10 1 4 21.62 1.27
    -10 1 -4 21.19 1.26
    -11 -1 -4 2.17 0.4
    11 -1 4 1.97 0.43
    11 -1 4 1.65 0.41
    11 -1 4 2.33 0.42
    11 1 4 2.6 0.48
    -11 1 -4 2.28 0.41
    11 1 4 2.16 0.39
    11 1 4 2.32 0.45
    12 -1 4 7.66 0.74
    -12 -1 -4 9.5 0.69
    12 -1 4 10.47 0.7
    12 -1 4 10.42 0.76
    12 1 4 7.92 0.68
    -12 1 -4 11.56 0.74
    12 1 4 8.71 0.74
    12 1 4 9.03 0.74
    -13 -1 -4 0.73 0.21
    13 -1 4 0.52 0.26
    13 -1 4 0.78 0.28
    -13 1 -4 0.64 0.22
    13 1 4 1.2 0.3
    14 -1 4 14.5 0.74
    14 -1 4 12.65 0.71
    -14 -1 -4 12.33 0.7
    -14 1 -4 13.5 0.72
    14 1 4 13.94 0.75
    -14 -2 4 4.82 0.42
    14 -2 -4 5.78 0.47
    -14 -2 4 5.13 0.39
    14 2 -4 4.71 0.47
    -14 2 4 5.97 0.46
    14 2 -4 4.94 0.42
    -13 -2 4 3.98 0.46
    -13 -2 4 3.54 0.47
    13 -2 -4 4.44 0.43
    -13 2 4 5.15 0.55
    -13 2 4 4.27 0.51
    13 2 -4 3.81 0.44
    13 2 -4 3.94 0.44
    -12 -2 4 30.5 1.49
    12 -2 -4 28.88 1.52
    12 -2 -4 28.07 1.5
    -12 -2 4 28.66 1.52
    12 2 -4 29.4 1.53
    12 2 -4 30.35 1.58
    12 2 -4 28.54 1.55
    -12 2 4 28.4 1.61
    -12 2 4 27.24 1.56
    -12 2 4 28.93 1.53
    -11 -2 4 24.85 1.38
    -11 -2 4 23.5 1.42
    11 -2 -4 23.25 1.32
    -11 -2 4 25.56 1.4
    -11 -2 4 23.83 1.39
    -11 -2 4 24.32 1.34
    11 -2 -4 21.54 1.31
    -11 2 4 24.78 1.47
    11 2 -4 26.41 1.36
    11 2 -4 24.07 1.39
    -11 2 4 25.48 1.41
    11 2 -4 23.41 1.4
    -11 2 4 25.98 1.45
    -10 -2 4 106.64 4.58
    -10 -2 4 108.95 4.65
    10 -2 -4 98.84 4.5
    10 -2 -4 102.35 4.5
    -10 -2 4 106.6 4.59
    -10 -2 4 101.69 4.5
    -10 -2 4 103.32 4.53
    -10 2 4 108.45 4.68
    -10 2 4 100.35 4.6
    10 2 -4 103.73 4.53
    -10 2 4 103.06 4.58
    10 2 -4 105 4.58
    -9 -2 4 -0.03 0.21
    -9 -2 4 0.06 0.29
    -9 -2 4 -0.04 0.3
    -9 -2 4 0.4 0.36
    9 -2 -4 0.04 0.23
    9 -2 -4 -0.07 0.33
    9 -2 -4 0.43 0.34
    -9 -2 4 0.25 0.25
    -9 2 4 0.13 0.24
    9 2 -4 -0.37 0.24
    9 2 -4 -0.22 0.42
    -9 2 4 0.01 0.28
    -9 2 4 0.18 0.25
    8 -2 -4 22.45 1.24
    8 -2 -4 22.26 1.2
    -8 -2 4 19.86 1.26
    -8 -2 4 22.37 1.17
    -8 2 4 19.89 1.21
    -8 2 4 19.37 1.29
    -8 2 4 20.91 1.13
    8 2 -4 18.68 1.27
    8 2 -4 21.08 1.25
    7 -2 -4 3.29 0.43
    -7 -2 4 3.35 0.51
    -7 -2 4 3.39 0.41
    7 -2 -4 2.65 0.41
    7 2 -4 3.02 0.51
    -7 2 4 2.72 0.43
    -7 2 4 3.74 0.46
    -7 2 4 3.12 0.39
    7 2 -4 2.96 0.47
    6 -2 -4 204.42 8.4
    6 -2 -4 210.4 8.37
    -6 -2 4 200.19 8.47
    -6 -2 4 211.96 8.36
    6 -2 -4 213.23 8.3
    -6 2 4 196.12 8.49
    6 2 -4 201.68 8.5
    -6 2 4 212.09 8.36
    -6 2 4 190.09 8.48
    -6 2 4 207.71 8.42
    6 2 -4 201.17 8.45
    -5 -2 4 0.36 0.2
    5 -2 -4 -0.12 0.15
    -5 -2 4 0.64 0.17
    5 -2 -4 -0.01 0.14
    5 -2 -4 0.42 0.16
    -5 2 4 0.14 0.16
    -5 2 4 0.22 0.21
    -5 2 4 0.09 0.16
    5 2 -4 0.24 0.2
    5 2 -4 0.42 0.23
    -5 2 4 -0.09 0.17
    4 -2 -4 40.9 1.8
    -4 -2 4 40.17 1.82
    4 -2 -4 41.8 1.82
    -4 -2 4 39.59 1.83
    -4 2 4 39.37 1.8
    4 2 -4 42.21 1.88
    -4 2 4 40.93 1.83
    -4 2 4 43.11 1.88
    -3 -2 4 3.96 0.4
    3 -2 -4 5.19 0.35
    -3 2 4 4.48 0.38
    -3 2 4 4.7 0.4
    3 2 -4 5.11 0.39
    2 -2 -4 345.94 13.52
    -2 -2 4 318.85 13.46
    -2 2 4 341.29 13.57
    2 2 -4 348.58 13.57
    -1 -2 4 57.19 2.37
    1 -2 -4 55.93 2.33
    -1 -2 4 52.46 2.3
    -1 2 4 54.06 2.33
    1 2 -4 58.91 2.38
    -1 2 4 56.14 2.36
    0 -2 4 3.75 0.28
    0 -2 4 4.18 0.31
    0 2 4 3.89 0.29
    0 2 4 3.85 0.28
    0 2 -4 3.95 0.28
    1 -2 4 35.43 1.55
    -1 2 -4 35.17 1.54
    1 2 4 34.86 1.5
    1 2 4 34.11 1.54
    2 -2 4 120.06 4.87
    -2 -2 -4 118.91 4.87
    -2 2 -4 117.52 4.86
    2 2 4 117.93 4.88
    2 2 4 116.46 4.78
    -3 -2 -4 5.89 0.41
    3 -2 4 6 0.44
    3 -2 4 5.6 0.44
    3 -2 4 6.49 0.43
    3 -2 4 6.06 0.43
    3 2 4 5.5 0.43
    3 2 4 6.89 0.52
    -3 2 -4 6.65 0.46
    4 -2 4 84.64 3.56
    4 -2 4 85.94 3.56
    4 -2 4 84.73 3.54
    -4 -2 -4 85.97 3.53
    4 -2 4 87.41 3.6
    4 2 4 84.69 3.53
    4 2 4 72.96 3.6
    4 2 4 83.47 3.68
    -4 2 -4 86.44 3.59
    5 -2 4 1.35 0.28
    5 -2 4 1.08 0.28
    5 -2 4 1.58 0.26
    -5 -2 -4 1.1 0.2
    5 -2 4 0.93 0.22
    -5 2 -4 0.99 0.26
    5 2 4 1.07 0.33
    5 2 4 1.07 0.33
    5 2 4 1.16 0.27
    6 -2 4 143.8 6.02
    6 -2 4 151.62 6.1
    6 -2 4 140.99 6.12
    6 -2 4 141.81 6.02
    -6 -2 -4 151.09 6
    -6 2 -4 145.14 6.1
    6 2 4 144.75 6.2
    6 2 4 143.16 6.14
    7 -2 4 0.06 0.27
    7 -2 4 0.34 0.19
    -7 -2 -4 0.28 0.21
    7 -2 4 0.19 0.24
    7 -2 4 0.12 0.19
    7 2 4 1.5 0.39
    -7 2 -4 0.27 0.26
    7 2 4 1.37 0.4
    8 -2 4 42.73 1.95
    8 -2 4 42.02 2.01
    8 -2 4 42.07 2.13
    8 -2 4 40.25 1.94
    -8 -2 -4 40.38 1.9
    8 -2 4 42.82 2.06
    8 2 4 43.89 2.07
    8 2 4 31.06 2.08
    -9 -2 -4 1.07 0.38
    9 -2 4 0.16 0.24
    9 -2 4 0.45 0.21
    9 -2 4 0.74 0.41
    9 -2 4 0.54 0.33
    9 -2 4 0.47 0.38
    9 -2 4 0.47 0.31
    9 -2 4 0.21 0.31
    9 -2 4 0.44 0.35
    9 2 4 -0.02 0.33
    9 2 4 0.94 0.38
    9 2 4 0.15 0.3
    -9 2 -4 0.57 0.36
    10 -2 4 26.64 1.48
    -10 -2 -4 26.71 1.49
    10 -2 4 24.58 1.47
    10 -2 4 29.16 1.47
    10 -2 4 25.54 1.45
    10 -2 4 25.57 1.4
    10 2 4 26.12 1.48
    10 2 4 26.04 1.46
    -10 2 -4 26.74 1.44
    -10 2 -4 26.87 1.47
    10 2 4 25.57 1.49
    11 -2 4 4.84 0.5
    11 -2 4 4.45 0.55
    -11 -2 -4 5.47 0.59
    -11 2 -4 4.5 0.57
    11 2 4 4.52 0.61
    -11 2 -4 4.19 0.57
    11 2 4 4.36 0.57
    11 2 4 4.4 0.61
    12 -2 4 17.61 1.02
    -12 -2 -4 16.89 1.01
    -12 2 -4 16.39 1.01
    12 2 4 16.37 0.98
    12 2 4 16.26 1
    -13 -2 -4 3.57 0.35
    13 -2 4 2.99 0.35
    13 2 4 2.46 0.35
    -13 2 -4 3.7 0.42
    13 2 4 3.43 0.41
    14 -3 -4 6.52 0.45
    -14 -3 4 6.95 0.47
    -14 -3 4 8.07 0.59
    14 3 -4 6.93 0.51
    -14 3 4 6.81 0.46
    13 -3 -4 5.52 0.44
    -13 -3 4 5.32 0.46
    -13 -3 4 6.07 0.47
    -13 3 4 5.18 0.5
    -13 3 4 5.46 0.48
    13 3 -4 5.99 0.47
    -12 -3 4 41.99 1.99
    -12 -3 4 42.79 2.05
    12 -3 -4 44.01 2.01
    -12 3 4 44.15 2.1
    12 3 -4 43.95 2.07
    -12 3 4 40.53 2.03
    -12 3 4 39.17 2.1
    12 3 -4 43.42 2
    -11 -3 4 3.71 0.52
    -11 -3 4 2.57 0.39
    -11 -3 4 2.29 0.38
    11 -3 -4 3.37 0.46
    -11 -3 4 2.94 0.44
    -11 -3 4 3.71 0.53
    11 3 -4 3.12 0.44
    -11 3 4 2.62 0.47
    11 3 -4 3.38 0.54
    -11 3 4 3.61 0.58
    -11 3 4 3.65 0.56
    11 3 -4 4.06 0.49
    -11 3 4 3.14 0.46
    -10 -3 4 2.02 0.37
    10 -3 -4 1.54 0.37
    -10 -3 4 1.35 0.39
    -10 -3 4 1.68 0.35
    10 -3 -4 1.1 0.37
    -10 -3 4 1.53 0.37
    -10 -3 4 1.16 0.39
    -10 -3 4 1.55 0.43
    10 -3 -4 1.27 0.37
    -10 -3 4 1.21 0.37
    10 3 -4 1.96 0.42
    -10 3 4 1.95 0.35
    10 3 -4 1.51 0.37
    -10 3 4 2 0.48
    -10 3 4 2.44 0.48
    -10 3 4 1.81 0.42
    -9 -3 4 1.21 0.35
    -9 -3 4 1.66 0.38
    -9 -3 4 1.6 0.43
    9 -3 -4 1.54 0.36
    -9 -3 4 1.1 0.38
    -9 -3 4 1.54 0.37
    9 -3 -4 1.23 0.38
    9 -3 -4 1.04 0.38
    9 -3 -4 0.89 0.33
    -9 -3 4 0.79 0.36
    -9 -3 4 0.87 0.36
    -9 3 4 1.11 0.38
    -9 3 4 1.23 0.44
    -9 3 4 1.65 0.38
    9 3 -4 1.87 0.43
    9 3 -4 1.03 0.39
    8 -3 -4 26.1 1.65
    -8 -3 4 27.29 1.63
    8 -3 -4 34.29 1.6
    -8 -3 4 30.55 1.58
    -8 -3 4 32.14 1.63
    -8 -3 4 30.15 1.59
    -8 -3 4 28.03 1.65
    8 -3 -4 28.47 1.7
    -8 -3 4 26.86 1.62
    -8 -3 4 33.94 1.61
    -8 3 4 28.55 1.74
    8 3 -4 33.07 1.73
    -8 3 4 26.33 1.69
    -8 3 4 31.99 1.57
    7 -3 -4 15.22 1.2
    -7 -3 4 20.49 1.12
    -7 -3 4 19.74 1.22
    7 -3 -4 19.83 1.11
    7 3 -4 18.31 1.29
    -7 3 4 18.29 1.04
    7 3 -4 18.84 1.23
    -7 3 4 19.32 1.1
    -7 3 4 20.87 1.29
    -7 3 4 19.14 1.26
    6 -3 -4 24.99 1.43
    -6 -3 4 28.03 1.51
    -6 -3 4 26.77 1.41
    6 -3 -4 25.94 1.4
    -6 3 4 28.36 1.56
    6 3 -4 28.6 1.58
    -6 3 4 28.37 1.38
    -6 3 4 28.02 1.48
    -6 3 4 28.4 1.42
    6 3 -4 31.21 1.55
    -5 -3 4 13.05 0.85
    5 -3 -4 11.39 0.78
    5 -3 -4 12.81 0.78
    -5 -3 4 11.69 0.8
    -5 -3 4 13.27 0.79
    5 3 -4 13.58 0.83
    -5 3 4 12.44 0.86
    -5 3 4 13.43 0.78
    -5 3 4 11.9 0.78
    -5 3 4 11.86 0.82
    5 3 -4 12.93 0.85
    -4 -3 4 230.6 9.44
    4 -3 -4 227.36 9.42
    4 -3 -4 230.9 9.45
    -4 -3 4 235.52 9.5
    -4 -3 4 236.62 9.47
    4 3 -4 236.89 9.53
    -4 3 4 231.65 9.45
    -4 3 4 237.42 9.45
    -4 3 4 228.49 9.5
    -4 3 4 226.51 9.52
    -3 -3 4 0.53 0.19
    3 -3 -4 0.05 0.13
    -3 -3 4 -0.02 0.15
    -3 -3 4 0.1 0.16
    3 -3 -4 -0.06 0.14
    -3 3 4 0.1 0.18
    -3 3 4 0.16 0.17
    -3 3 4 0.09 0.17
    -3 3 4 0.11 0.18
    3 3 -4 0.46 0.2
    -2 -3 4 43.72 1.85
    2 -3 -4 41.01 1.87
    2 -3 -4 39.39 1.79
    2 -3 -4 38.89 1.81
    -2 -3 4 39.55 1.85
    -2 -3 4 39.81 1.82
    -2 3 4 41.61 1.84
    2 3 -4 40.82 1.87
    -2 3 4 39.19 1.82
    -2 3 4 40.15 1.84
    -1 -3 4 14.31 0.81
    -1 -3 4 14.73 0.82
    -1 -3 4 15.52 0.85
    1 -3 -4 14.35 0.78
    1 -3 -4 15 0.79
    1 3 -4 16.04 0.86
    -1 3 4 15.62 0.81
    -1 3 4 14.83 0.81
    -1 3 4 16.33 0.82
    0 -3 4 195.83 8.53
    0 -3 4 220.85 8.6
    0 -3 -4 207.74 8.54
    0 -3 -4 201.61 8.52
    0 -3 4 213.04 8.59
    0 -3 4 216.76 8.57
    0 3 4 205.65 8.57
    0 3 4 210.11 8.53
    0 3 4 222 8.58
    0 3 4 216.55 8.52
    -1 -3 -4 94.32 3.98
    -1 -3 -4 99.54 3.97
    1 -3 4 89.04 4
    1 -3 4 100.32 4
    1 -3 4 89.21 3.98
    1 -3 4 94.2 3.96
    1 -3 4 96.62 4.02
    -1 3 -4 95.86 3.97
    1 3 4 93.96 3.99
    1 3 4 99.73 4.03
    2 -3 4 4.8 0.45
    -2 -3 -4 8.13 0.48
    2 -3 4 5.74 0.44
    2 -3 4 5.38 0.46
    2 -3 4 5.54 0.45
    2 -3 4 5.69 0.47
    -2 -3 -4 6.17 0.48
    -2 3 -4 6.03 0.43
    2 3 4 6.03 0.46
    2 3 4 5.99 0.49
    3 -3 4 1.57 0.28
    3 -3 4 1.83 0.3
    -3 -3 -4 1.46 0.24
    -3 -3 -4 1.56 0.3
    3 -3 4 1.49 0.28
    3 -3 4 1.35 0.22
    3 -3 4 1.46 0.26
    3 3 4 1.49 0.31
    3 3 4 2.18 0.35
    -3 3 -4 1.36 0.27
    3 3 4 1.58 0.27
    4 -3 4 71.07 3.03
    4 -3 4 66.08 3.09
    -4 -3 -4 70.14 3.02
    4 -3 4 67.55 3.05
    4 -3 4 71.07 3.07
    4 -3 4 74.49 3.08
    4 3 4 70.17 3.15
    -4 3 -4 71.61 3.07
    4 3 4 70.74 3.02
    4 3 4 69.11 3.19
    -4 3 -4 67.8 3.06
    5 -3 4 0.11 0.2
    5 -3 4 -0.08 0.21
    5 -3 4 0.45 0.23
    5 -3 4 -0.24 0.15
    -5 -3 -4 0.14 0.17
    -5 3 -4 0.12 0.22
    5 3 4 0.29 0.29
    5 3 4 0.06 0.25
    -6 -3 -4 3.47 0.37
    6 -3 4 3.63 0.42
    6 -3 4 4.22 0.45
    6 -3 4 3.52 0.54
    6 -3 4 3.38 0.48
    6 3 4 3.42 0.58
    -6 3 -4 2.88 0.42
    6 3 4 3.42 0.53
    7 -3 4 0.13 0.4
    7 -3 4 0.56 0.35
    7 -3 4 0.41 0.36
    7 -3 4 0.27 0.25
    -7 -3 -4 0.62 0.25
    7 -3 4 0.39 0.22
    7 -3 4 0.05 0.35
    7 -3 4 0.45 0.2
    -7 -3 -4 0.31 0.35
    7 3 4 0.32 0.34
    7 3 4 0.16 0.33
    7 3 4 0.07 0.27
    8 -3 4 54.42 2.61
    8 -3 4 55.44 2.56
    -8 -3 -4 55 2.49
    8 -3 4 56.83 2.54
    8 -3 4 54.71 2.61
    8 -3 4 56.87 2.52
    -8 -3 -4 45.32 2.55
    8 -3 4 47.9 2.6
    8 -3 4 52.22 2.66
    8 -3 4 55.84 2.51
    8 3 4 58.75 2.63
    8 3 4 52.5 2.56
    8 3 4 56.78 2.65
    9 -3 4 5.06 0.62
    9 -3 4 5.81 0.69
    9 -3 4 5.33 0.55
    9 -3 4 6.06 0.58
    9 -3 4 4.95 0.71
    9 -3 4 5.21 0.66
    -9 -3 -4 5.56 0.58
    9 -3 4 4.98 0.61
    9 -3 4 4.89 0.61
    -9 -3 -4 5.25 0.66
    9 3 4 5.81 0.68
    9 3 4 6.49 0.72
    9 3 4 6.4 0.68
    -9 3 -4 5.95 0.62
    10 -3 4 8.01 0.67
    10 -3 4 7.47 0.73
    10 -3 4 7.8 0.7
    -10 -3 -4 8.74 0.74
    10 -3 4 7.66 0.72
    10 -3 4 8.01 0.66
    10 -3 4 6.52 0.66
    -10 3 -4 7.51 0.65
    -10 3 -4 8.36 0.69
    10 3 4 7.4 0.72
    10 3 4 8.33 0.72
    10 3 4 6.66 0.72
    10 3 4 7.7 0.67
    11 -3 4 0.18 0.26
    11 -3 4 0.27 0.21
    11 -3 4 -0.06 0.19
    -11 -3 -4 0.07 0.26
    11 -3 4 -0.05 0.3
    11 3 4 0.5 0.31
    -11 3 -4 -0.09 0.26
    11 3 4 0.12 0.21
    -12 -3 -4 4.65 0.41
    12 -3 4 3.96 0.4
    12 -3 4 3.41 0.38
    -12 3 -4 4.6 0.42
    12 3 4 4.21 0.41
    12 3 4 4.59 0.51
    -12 3 -4 4.2 0.41
    -13 -3 -4 0.09 0.11
    13 -3 4 0.12 0.17
    -13 3 -4 0.1 0.13
    13 3 4 0.16 0.2
    -13 -4 4 0.69 0.16
    -13 -4 4 0.89 0.18
    -13 4 4 0.48 0.16
    -12 -4 4 21.2 1.05
    -12 -4 4 20.97 1.09
    -12 -4 4 20.44 1.05
    12 4 -4 19.9 1.05
    12 4 -4 20.78 1.09
    -12 4 4 18.34 1.08
    -12 4 4 20.24 1.06
    -11 -4 4 0.09 0.17
    11 -4 -4 0.14 0.17
    -11 -4 4 0.41 0.27
    -11 -4 4 0.4 0.21
    11 4 -4 0.2 0.28
    -11 4 4 0.36 0.28
    -11 4 4 0.19 0.25
    -11 4 4 0.37 0.29
    -10 -4 4 49.02 2.39
    10 -4 -4 49.37 2.38
    -10 -4 4 50.87 2.42
    10 -4 -4 54.56 2.52
    -10 -4 4 54.28 2.49
    -10 -4 4 47.51 2.46
    -10 -4 4 51.81 2.38
    -10 -4 4 49.38 2.34
    -10 -4 4 52.83 2.4
    -10 4 4 52.81 2.49
    10 4 -4 49.52 2.5
    -10 4 4 49.5 2.48
    10 4 -4 53.45 2.44
    -10 4 4 52.12 2.56
    -9 -4 4 4.97 0.62
    9 -4 -4 4.51 0.65
    9 -4 -4 4.75 0.59
    -9 -4 4 4.24 0.57
    -9 -4 4 5.06 0.59
    -9 -4 4 3.8 0.54
    -9 -4 4 4.68 0.56
    -9 -4 4 4.49 0.59
    -9 -4 4 4.25 0.52
    -9 -4 4 4.91 0.63
    -9 -4 4 3.47 0.48
    -9 4 4 3.48 0.57
    9 4 -4 4.86 0.7
    9 4 -4 3.97 0.52
    -9 4 4 3.68 0.66
    -9 4 4 4.49 0.55
    -8 -4 4 24.85 1.51
    -8 -4 4 24.98 1.47
    -8 -4 4 25.09 1.38
    -8 -4 4 24.94 1.39
    -8 -4 4 25.75 1.44
    8 -4 -4 26.63 1.44
    -8 -4 4 26.08 1.42
    -8 -4 4 24.14 1.48
    8 -4 -4 23.93 1.51
    -8 -4 4 26.43 1.43
    -8 -4 4 25.72 1.41
    8 4 -4 26.59 1.57
    -8 4 4 25.42 1.36
    -8 4 4 22.42 1.55
    -8 4 4 23.19 1.54
    -8 4 4 25.84 1.4
    -7 -4 4 3.55 0.49
    -7 -4 4 3.14 0.48
    -7 -4 4 3.59 0.49
    7 -4 -4 3.46 0.5
    -7 -4 4 3.49 0.54
    7 -4 -4 3.25 0.55
    -7 -4 4 3.1 0.5
    7 -4 -4 4.07 0.58
    7 -4 -4 2.86 0.53
    -7 -4 4 3.94 0.5
    -7 -4 4 3.69 0.54
    -7 -4 4 3.07 0.47
    7 -4 -4 2.65 0.47
    -7 -4 4 2.61 0.45
    7 4 -4 3.21 0.56
    -7 4 4 3.48 0.48
    -7 4 4 2.67 0.54
    -7 4 4 2.82 0.39
    -6 -4 4 75.72 3.39
    6 -4 -4 73.41 3.46
    6 -4 -4 70.18 3.35
    -6 -4 4 74.78 3.43
    6 -4 -4 71.93 3.39
    -6 -4 4 68.93 3.36
    6 -4 -4 83.98 3.57
    -6 -4 4 78.11 3.38
    -6 -4 4 77.96 3.45
    -6 -4 4 72.79 3.37
    -6 -4 4 69.6 3.35
    -6 -4 4 82.9 3.52
    6 -4 -4 85.56 3.62
    -6 4 4 75.92 3.35
    -6 4 4 75.38 3.53
    -6 4 4 73.69 3.36
    6 4 -4 77.42 3.51
    -5 -4 4 29.42 1.53
    -5 -4 4 29.76 1.56
    5 -4 -4 27.3 1.49
    -5 -4 4 32.03 1.61
    5 4 -4 33.55 1.65
    -5 4 4 29.77 1.63
    -5 4 4 21.91 1.61
    -5 4 4 29.5 1.51
    -5 4 4 31.27 1.54
    -4 -4 4 -0.08 0.19
    -4 -4 4 -0.01 0.2
    -4 -4 4 0.04 0.14
    4 -4 -4 0.25 0.22
    -4 4 4 -0.12 0.18
    -4 4 4 0.34 0.23
    4 4 -4 0.31 0.29
    -4 4 4 0.08 0.24
    -4 4 4 -0.19 0.2
    3 -4 -4 4.28 0.47
    3 -4 -4 3.86 0.43
    -3 -4 4 4.86 0.49
    -3 -4 4 4.92 0.49
    -3 -4 4 3.87 0.47
    -3 4 4 4.85 0.52
    -3 4 4 3.59 0.47
    -3 4 4 3.95 0.47
    -3 4 4 4.18 0.47
    3 4 -4 4.91 0.54
    -2 -4 4 147.09 5.93
    2 -4 -4 139.21 5.95
    -2 -4 4 137.4 5.89
    -2 -4 4 139 5.94
    2 -4 -4 141.83 5.88
    -2 4 4 140.15 5.96
    -2 4 4 143.12 5.92
    -2 4 4 136.96 5.92
    2 4 -4 141.96 5.98
    -2 4 4 147.27 5.9
    1 -4 -4 0.44 0.21
    -1 -4 4 0.29 0.2
    1 -4 -4 0.58 0.24
    -1 -4 4 0.51 0.23
    -1 4 4 0.83 0.25
    -1 4 4 0.45 0.22
    1 4 -4 0.43 0.23
    -1 4 4 0.39 0.23
    0 -4 4 0.19 0.17
    0 -4 -4 0.41 0.25
    0 -4 4 -0.22 0.15
    0 -4 4 -0.16 0.16
    0 -4 -4 -0.02 0.19
    0 -4 -4 0.04 0.15
    0 4 4 0.6 0.24
    0 4 -4 -0.17 0.16
    0 4 4 -0.23 0.17
    1 -4 4 20.55 1.12
    1 -4 4 21.73 1.17
    1 -4 4 21.35 1.13
    -1 -4 -4 21.97 1.16
    1 -4 4 21.83 1.15
    -1 -4 -4 19.82 1.07
    -1 -4 -4 19.63 1.13
    1 4 4 22.18 1.12
    1 4 4 20.57 1.16
    2 -4 4 41.78 1.99
    2 -4 4 39.42 1.92
    -2 -4 -4 41.89 1.96
    2 -4 4 39.48 1.98
    2 -4 4 42.97 1.97
    -2 -4 -4 41.18 1.91
    2 -4 4 40.89 1.96
    -2 -4 -4 41.42 1.97
    2 4 4 43.04 1.96
    2 4 4 42.81 2.05
    -3 -4 -4 0.5 0.18
    -3 -4 -4 0.66 0.29
    3 -4 4 1.04 0.3
    3 -4 4 0.61 0.24
    3 -4 4 0.75 0.24
    3 -4 4 0.71 0.27
    3 -4 4 0.43 0.25
    3 4 4 1.24 0.37
    3 4 4 1.52 0.33
    3 4 4 0.64 0.29
    -4 -4 -4 4.72 0.47
    4 -4 4 4.28 0.47
    4 -4 4 4 0.49
    4 -4 4 4.83 0.53
    4 -4 4 4.08 0.52
    -4 4 -4 4.69 0.54
    4 4 4 4.23 0.67
    4 4 4 3.69 0.46
    4 4 4 4.87 0.61
    -4 4 -4 3.43 0.53
    5 -4 4 13.86 1
    5 -4 4 14.18 0.96
    5 -4 4 15.02 0.94
    5 -4 4 13.21 1.03
    5 -4 4 14.62 1
    5 -4 4 15.49 0.9
    -5 -4 -4 14.95 0.91
    5 -4 4 14.86 1.01
    5 4 4 15.02 1.01
    5 4 4 13.71 1.05
    -5 4 -4 14.41 0.98
    6 -4 4 20.75 1.3
    6 -4 4 18.3 1.21
    -6 -4 -4 20.35 1.18
    6 -4 4 21.73 1.23
    -6 -4 -4 21.23 1.14
    -6 -4 -4 23 1.26
    6 -4 4 19.61 1.26
    6 -4 4 20.36 1.14
    6 -4 4 21.15 1.17
    6 -4 4 18.36 1.24
    -6 4 -4 19.83 1.14
    6 4 4 18.75 1.31
    6 4 4 20.16 1.25
    6 4 4 21.31 1.24
    7 -4 4 0.04 0.22
    -7 -4 -4 -0.3 0.26
    7 -4 4 -0.3 0.22
    7 -4 4 -0.09 0.19
    7 -4 4 -0.1 0.31
    7 -4 4 0.31 0.34
    -7 -4 -4 0.01 0.22
    7 -4 4 -0.07 0.28
    7 -4 4 0.37 0.33
    7 4 4 0.03 0.22
    7 4 4 0.48 0.34
    7 4 4 -0.12 0.31
    -7 4 -4 0.22 0.25
    -8 -4 -4 1.23 0.36
    8 -4 4 1.58 0.45
    8 -4 4 1.32 0.42
    -8 -4 -4 1.5 0.39
    8 -4 4 0.97 0.39
    8 -4 4 1.11 0.32
    8 -4 4 0.99 0.35
    8 -4 4 1.05 0.33
    8 4 4 2.31 0.43
    8 4 4 2.28 0.44
    8 4 4 1.91 0.38
    -8 4 -4 2.03 0.36
    9 -4 4 10.6 0.79
    -9 -4 -4 8.34 0.77
    -9 -4 -4 9.6 0.74
    9 -4 4 8.55 0.74
    9 -4 4 9.7 0.85
    9 -4 4 10.2 0.7
    9 -4 4 8.76 0.75
    9 -4 4 9.93 0.81
    9 4 4 11.12 0.78
    9 4 4 9.45 0.77
    -9 4 -4 9.74 0.73
    9 4 4 10.13 0.81
    -10 -4 -4 16.72 1.01
    10 -4 4 16.75 0.99
    10 -4 4 16.13 1.01
    10 -4 4 14.79 0.97
    10 4 4 14.8 0.98
    10 4 4 15.54 1.02
    -10 4 -4 17.74 1.05
    11 -4 4 0.4 0.19
    11 -4 4 0.09 0.23
    11 -4 4 0.3 0.18
    -11 -4 -4 0.17 0.15
    -11 4 -4 0.18 0.24
    11 4 4 -0.01 0.24
    11 4 4 -0.08 0.16
    -12 -4 -4 7.38 0.46
    12 -4 4 7.22 0.49
    12 4 4 6.81 0.49
    -12 4 -4 7.43 0.48
    11 -5 -4 17.3 0.88
    -11 -5 4 18.57 0.95
    -11 -5 4 16.79 0.89
    -11 -5 4 16.64 0.88
    -11 5 4 16.03 0.92
    11 5 -4 15.83 0.92
    11 5 -4 16.37 0.89
    -11 5 4 19.02 0.96
    -10 -5 4 17.37 0.95
    -10 -5 4 17.51 1.01
    -10 -5 4 19.92 1.09
    10 -5 -4 18.99 1.03
    -10 -5 4 18.89 1.04
    -10 -5 4 18.71 1.03
    -10 5 4 18 1.06
    10 5 -4 18.49 1.06
    -10 5 4 19.15 1.08
    9 -5 -4 4.83 0.54
    -9 -5 4 4.91 0.46
    -9 -5 4 3.72 0.45
    -9 -5 4 4.01 0.47
    -9 -5 4 5.5 0.55
    -9 -5 4 4.08 0.43
    -9 -5 4 4.92 0.51
    -9 -5 4 3.44 0.53
    9 -5 -4 4.37 0.53
    -9 -5 4 3.39 0.49
    -9 5 4 4 0.65
    -9 5 4 3.57 0.5
    9 5 -4 3.93 0.48
    -9 5 4 4.7 0.55
    9 5 -4 3.11 0.69
    -8 -5 4 26.34 1.4
    -8 -5 4 26.26 1.34
    -8 -5 4 25.53 1.39
    -8 -5 4 21.81 1.41
    -8 -5 4 27.24 1.38
    8 -5 -4 24.7 1.37
    8 -5 -4 25.33 1.48
    -8 -5 4 23.62 1.43
    8 -5 -4 25.61 1.36
    -8 -5 4 24.94 1.37
    -8 -5 4 27.81 1.41
    8 5 -4 24.57 1.48
    -8 5 4 24.74 1.36
    -8 5 4 21.45 1.47
    -8 5 4 22.95 1.32
    8 5 -4 24.41 1.36
    -8 5 4 20.22 1.51
    -7 -5 4 7.97 0.7
    -7 -5 4 7.41 0.75
    -7 -5 4 7.55 0.72
    -7 -5 4 9.32 0.74
    -7 -5 4 8.25 0.73
    -7 -5 4 8.03 0.72
    7 -5 -4 8.1 0.8
    7 -5 -4 9.68 0.78
    7 -5 -4 7.22 0.71
    7 -5 -4 7.32 0.72
    -7 -5 4 8.73 0.77
    -7 -5 4 8.85 0.75
    -7 5 4 7.83 0.79
    -7 5 4 8.63 0.67
    -7 5 4 7.31 0.87
    -7 5 4 8.1 0.79
    -7 5 4 7.58 0.68
    7 5 -4 7.29 0.78
    -6 -5 4 9.13 0.79
    -6 -5 4 10.21 0.89
    -6 -5 4 8.04 0.75
    6 -5 -4 8.88 0.81
    6 -5 -4 9.67 0.85
    -6 -5 4 8.86 0.71
    -6 -5 4 9.34 0.76
    -6 -5 4 7.74 0.77
    6 -5 -4 10.02 0.87
    -6 -5 4 9.88 0.79
    -6 -5 4 9.48 0.78
    6 -5 -4 8.4 0.73
    -6 5 4 7.91 0.71
    6 5 -4 9.59 0.9
    -6 5 4 9.72 0.71
    -6 5 4 9.64 0.93
    -6 5 4 9.62 0.76
    5 -5 -4 4.44 0.62
    -5 -5 4 3.68 0.55
    5 -5 -4 4.15 0.61
    5 -5 -4 5.21 0.64
    -5 -5 4 3.65 0.48
    -5 -5 4 4.35 0.62
    -5 -5 4 4.71 0.57
    -5 -5 4 4.82 0.6
    -5 -5 4 5.19 0.59
    -5 -5 4 3.96 0.57
    5 -5 -4 5.24 0.58
    -5 -5 4 5.07 0.54
    -5 -5 4 4.45 0.56
    -5 5 4 4.99 0.65
    -5 5 4 5.31 0.7
    5 5 -4 5.52 0.6
    -5 5 4 4.24 0.54
    -5 5 4 4.15 0.55
    -4 -5 4 114.07 4.88
    4 -5 -4 114.88 4.95
    -4 -5 4 111.89 4.89
    4 -5 -4 103.12 4.81
    -4 -5 4 109.59 4.83
    4 -5 -4 114.95 4.92
    -4 -5 4 112.86 4.88
    4 -5 -4 103.02 4.87
    -4 -5 4 113 4.86
    -4 -5 4 107.66 4.87
    -4 -5 4 116.53 4.96
    4 -5 -4 115.92 4.94
    -4 -5 4 112.78 4.82
    -4 -5 4 114.24 4.92
    -4 5 4 112.18 4.86
    -4 5 4 123.8 4.93
    -4 5 4 120.17 5.03
    -4 5 4 111.74 4.87
    -3 -5 4 24.72 1.39
    3 -5 -4 25.42 1.34
    -3 -5 4 24.19 1.3
    -3 -5 4 23.74 1.35
    -3 -5 4 25.56 1.37
    -3 -5 4 24.38 1.34
    3 -5 -4 21.87 1.36
    -3 -5 4 22.02 1.3
    -3 -5 4 23.76 1.35
    3 -5 -4 24.65 1.34
    3 -5 -4 22.7 1.34
    3 -5 -4 24.08 1.38
    3 -5 -4 25.8 1.45
    -3 -5 4 23.54 1.33
    -3 5 4 23.54 1.35
    -3 5 4 22.95 1.32
    -3 5 4 27.76 1.48
    -2 -5 4 0.16 0.19
    2 -5 -4 0.06 0.28
    -2 -5 4 0.29 0.18
    -2 -5 4 -0.33 0.2
    -2 -5 4 0.13 0.26
    -2 -5 4 -0.05 0.22
    2 -5 -4 -0.16 0.24
    -2 -5 4 0.22 0.26
    2 -5 -4 0.39 0.34
    2 -5 -4 0.02 0.26
    -2 -5 4 0.05 0.23
    2 -5 -4 0.19 0.28
    2 -5 -4 1.6 0.45
    -2 5 4 0.35 0.35
    -2 5 4 0 0.17
    -2 5 4 0.36 0.23
    1 -5 -4 0.21 0.3
    -1 -5 4 0.19 0.23
    -1 -5 4 -0.08 0.29
    1 -5 -4 0.15 0.27
    1 -5 -4 0.44 0.28
    1 -5 -4 0.29 0.27
    1 -5 -4 0.05 0.32
    1 -5 -4 0.17 0.24
    -1 -5 4 0.24 0.25
    -1 -5 4 0.4 0.2
    -1 -5 4 0.06 0.24
    -1 -5 4 0.43 0.27
    -1 -5 4 0.34 0.23
    -1 5 4 0.2 0.26
    -1 5 4 0.29 0.26
    -1 5 4 0.35 0.32
    0 -5 -4 83.91 3.6
    0 -5 4 86.97 3.69
    0 -5 -4 78.06 3.62
    0 -5 -4 83.65 3.64
    0 -5 -4 76.31 3.57
    0 -5 4 76.25 3.54
    0 -5 -4 82 3.73
    0 -5 4 83.37 3.63
    0 -5 -4 87.71 3.7
    0 -5 4 83.58 3.64
    0 -5 4 78.91 3.62
    0 -5 4 80.58 3.62
    0 5 4 86.89 3.65
    -1 -5 -4 1.67 0.36
    -1 -5 -4 1.96 0.37
    1 -5 4 1.43 0.34
    1 -5 4 1.44 0.45
    1 -5 4 1.49 0.34
    1 -5 4 1.91 0.39
    -1 -5 -4 1.76 0.39
    1 -5 4 1.68 0.36
    1 -5 4 1.79 0.35
    -1 -5 -4 1.61 0.37
    1 -5 4 2.45 0.38
    1 -5 4 1.7 0.34
    -1 -5 -4 2.1 0.4
    -1 -5 -4 2.11 0.38
    -1 -5 -4 1.69 0.32
    -1 -5 -4 1.89 0.46
    -1 5 -4 1.64 0.35
    1 5 4 1.72 0.36
    2 -5 4 7.29 0.65
    2 -5 4 8.07 0.7
    2 -5 4 7.92 0.69
    -2 -5 -4 7.4 0.78
    -2 -5 -4 8.41 0.69
    2 -5 4 8.85 0.71
    2 -5 4 7.14 0.68
    -2 -5 -4 7.64 0.65
    -2 -5 -4 7.74 0.71
    -2 -5 -4 7.79 0.68
    2 -5 4 8.38 0.72
    -2 -5 -4 7.17 0.61
    -2 -5 -4 8.21 0.69
    2 -5 4 6.72 0.8
    2 5 4 8.28 0.67
    2 5 4 6.99 0.72
    3 -5 4 8.8 0.73
    3 -5 4 7.8 0.73
    3 -5 4 8.84 0.76
    -3 -5 -4 7.88 0.69
    -3 -5 -4 10 0.87
    3 -5 4 10 0.78
    -3 -5 -4 7.85 0.69
    3 -5 4 7.92 0.67
    3 -5 4 8.02 0.74
    -3 -5 -4 8.57 0.71
    -3 -5 -4 8.49 0.67
    3 -5 4 10.56 0.79
    3 -5 4 9.15 0.85
    3 5 4 9.05 0.81
    3 5 4 8.38 0.76
    3 5 4 8.27 0.68
    4 -5 4 26.22 1.61
    4 -5 4 29.2 1.57
    4 -5 4 31.14 1.57
    -4 -5 -4 27.43 1.47
    -4 -5 -4 27.66 1.5
    -4 -5 -4 29.12 1.49
    4 -5 4 29.04 1.54
    4 -5 4 27.92 1.56
    4 -5 4 29.92 1.56
    4 -5 4 25.54 1.53
    4 5 4 29.9 1.68
    4 5 4 28.53 1.55
    -4 5 -4 30.31 1.62
    5 -5 4 10.4 0.82
    -5 -5 -4 9.77 0.75
    -5 -5 -4 8.45 0.71
    5 -5 4 9.8 0.73
    5 -5 4 9.05 0.79
    5 -5 4 9.68 0.81
    -5 -5 -4 8.91 0.75
    5 -5 4 9.7 0.8
    5 -5 4 8.74 0.79
    5 5 4 8.71 0.79
    5 5 4 8.88 0.91
    -5 5 -4 8.55 0.7
    -5 5 -4 8.99 0.83
    -6 -5 -4 1.97 0.35
    6 -5 4 2.14 0.43
    6 -5 4 1.79 0.39
    6 -5 4 0.95 0.38
    -6 -5 -4 1.34 0.35
    -6 -5 -4 1.28 0.33
    6 -5 4 1.72 0.36
    6 -5 4 2.4 0.46
    6 -5 4 2.31 0.42
    6 5 4 1.68 0.4
    6 5 4 2.1 0.53
    -6 5 -4 2 0.42
    7 -5 4 1.15 0.32
    7 -5 4 0.8 0.36
    7 -5 4 1.16 0.31
    7 -5 4 1.36 0.3
    -7 -5 -4 1.05 0.28
    7 -5 4 1.01 0.39
    7 -5 4 1.69 0.43
    -7 -5 -4 1.15 0.35
    -7 -5 -4 1.07 0.26
    7 5 4 0.96 0.47
    7 5 4 1.31 0.46
    7 5 4 1.38 0.38
    -7 5 -4 0.96 0.35
    7 5 4 1.22 0.36
    8 -5 4 17.15 1.11
    -8 -5 -4 17.68 1.06
    8 -5 4 17.13 1.11
    -8 -5 -4 17.18 1
    8 -5 4 16.35 1.07
    8 -5 4 16.82 1.02
    8 -5 4 18.85 1.11
    8 -5 4 17.69 1.03
    8 5 4 18.78 1.08
    8 5 4 18 1.08
    -8 5 -4 14.99 1.05
    9 -5 4 2.05 0.35
    9 -5 4 1.93 0.36
    9 -5 4 2.66 0.36
    9 -5 4 1.74 0.32
    -9 -5 -4 1.59 0.32
    9 5 4 1.99 0.37
    9 5 4 2.17 0.38
    10 -5 4 5.82 0.47
    10 -5 4 5.45 0.45
    -10 -5 -4 6.52 0.5
    10 -5 4 6.84 0.48
    10 5 4 5.72 0.46
    10 5 4 5.36 0.45
    -10 5 -4 6.45 0.53
    -9 -6 4 1.29 0.25
    -9 -6 4 1.13 0.21
    -9 -6 4 1.06 0.2
    9 -6 -4 0.98 0.26
    -9 -6 4 2.16 0.29
    9 -6 -4 1.5 0.31
    -9 6 4 1.17 0.25
    -9 6 4 1.2 0.28
    9 6 -4 1.2 0.24
    -8 -6 4 1.11 0.24
    8 -6 -4 1.19 0.3
    8 -6 -4 1.11 0.25
    -8 -6 4 0.96 0.24
    -8 -6 4 1.47 0.33
    8 -6 -4 1 0.28
    -8 -6 4 1.48 0.28
    -8 -6 4 0.93 0.23
    -8 -6 4 1.32 0.29
    8 6 -4 1.43 0.28
    -8 6 4 0.92 0.33
    -7 -6 4 3.41 0.44
    -7 -6 4 4.46 0.52
    7 -6 -4 5.06 0.53
    -7 -6 4 3.98 0.49
    -7 -6 4 3.92 0.45
    -7 -6 4 3.9 0.47
    7 -6 -4 4.27 0.52
    7 -6 -4 3.69 0.52
    -7 -6 4 4.24 0.42
    -7 6 4 4.24 0.53
    -7 6 4 3.08 0.53
    6 -6 -4 14.64 0.93
    -6 -6 4 13.6 0.9
    -6 -6 4 14.27 1.04
    -6 -6 4 13.15 0.94
    6 -6 -4 12 0.91
    -6 -6 4 14.98 0.96
    -6 -6 4 12.61 0.99
    6 -6 -4 14.39 0.91
    -6 -6 4 13.61 0.89
    -6 -6 4 15.03 0.93
    6 -6 -4 13.9 0.98
    -6 -6 4 12.96 0.9
    -6 6 4 15.34 1.02
    6 6 -4 12.09 0.98
    -6 6 4 12.12 0.93
    -6 6 4 12.25 0.87
    -6 6 4 12.25 1
    -5 -6 4 2.27 0.38
    -5 -6 4 2.44 0.4
    -5 -6 4 2.45 0.43
    5 -6 -4 2.73 0.47
    -5 -6 4 2.34 0.38
    5 -6 -4 2.64 0.48
    -5 -6 4 2.15 0.4
    5 -6 -4 1.83 0.39
    5 -6 -4 1.89 0.41
    -5 -6 4 1.74 0.39
    -5 -6 4 2.74 0.42
    -5 -6 4 2.84 0.46
    -5 6 4 1.66 0.38
    -5 6 4 3.26 0.49
    5 6 -4 1.79 0.49
    -5 6 4 2.86 0.56
    -4 -6 4 1.98 0.35
    -4 -6 4 1.41 0.34
    4 -6 -4 1.89 0.36
    -4 -6 4 1.51 0.4
    -4 -6 4 1.52 0.32
    4 -6 -4 2.12 0.42
    -4 -6 4 1.72 0.37
    -4 -6 4 0.98 0.3
    4 -6 -4 1.5 0.32
    -4 -6 4 1.39 0.36
    4 -6 -4 2.1 0.4
    -4 6 4 1.61 0.36
    4 6 -4 2.01 0.47
    -4 6 4 1.94 0.42
    -3 -6 4 2.89 0.45
    -3 -6 4 3.04 0.4
    3 -6 -4 2.86 0.5
    -3 -6 4 2.72 0.42
    3 -6 -4 4.03 0.56
    3 -6 -4 3.06 0.48
    -3 -6 4 2.52 0.46
    -3 -6 4 2.98 0.44
    3 -6 -4 2.37 0.42
    3 -6 -4 2.39 0.43
    -3 -6 4 3.46 0.54
    -3 -6 4 3.45 0.49
    -3 6 4 3.64 0.5
    -3 6 4 3.07 0.44
    -3 6 4 2.59 0.51
    -2 -6 4 78.29 3.44
    2 -6 -4 74.08 3.44
    2 -6 -4 80.03 3.51
    2 -6 -4 82.09 3.55
    2 -6 -4 78.51 3.6
    -2 -6 4 78.6 3.51
    -2 -6 4 77.48 3.5
    -2 -6 4 82.44 3.46
    -2 -6 4 78.58 3.52
    -2 -6 4 75.46 3.54
    -2 -6 4 74.19 3.51
    -2 6 4 79.75 3.49
    -2 6 4 76.02 3.51
    -2 6 4 82.02 3.62
    -1 -6 4 4.29 0.5
    -1 -6 4 3.82 0.5
    1 -6 -4 3.95 0.51
    1 -6 -4 3.48 0.54
    -1 -6 4 5.54 0.56
    1 -6 -4 4.3 0.64
    -1 -6 4 4.26 0.56
    -1 -6 4 5 0.59
    -1 -6 4 4.5 0.53
    -1 -6 4 3.45 0.52
    -1 6 4 4.08 0.59
    -1 6 4 4.22 0.56
    -1 6 4 4.89 0.58
    0 -6 -4 0.08 0.17
    0 -6 4 0.33 0.28
    0 -6 -4 0.16 0.26
    0 -6 4 0.1 0.26
    0 -6 4 0.14 0.23
    0 -6 4 0.26 0.25
    0 -6 -4 0.16 0.23
    0 -6 4 -0.01 0.22
    0 -6 -4 0.29 0.27
    0 -6 4 0.08 0.16
    0 6 4 0.06 0.3
    0 6 4 -0.28 0.26
    0 6 4 0.23 0.23
    1 -6 4 0.11 0.26
    1 -6 4 0.08 0.32
    -1 -6 -4 0.69 0.3
    -1 -6 -4 -0.11 0.23
    -1 -6 -4 0.07 0.22
    1 -6 4 0.12 0.26
    -1 -6 -4 0.25 0.25
    1 -6 4 0.29 0.29
    1 -6 4 0.52 0.28
    1 -6 4 0.28 0.28
    -1 -6 -4 0.17 0.25
    1 -6 4 0.24 0.25
    1 6 4 0.04 0.3
    1 6 4 0.45 0.22
    1 6 4 0.27 0.29
    2 -6 4 61.13 2.95
    -2 -6 -4 67.13 2.9
    -2 -6 -4 61.78 2.88
    2 -6 4 63.47 2.98
    2 -6 4 66.63 2.95
    2 -6 4 68.42 3.05
    -2 -6 -4 65.38 3.03
    2 -6 4 62.35 2.96
    -2 -6 -4 64.59 2.91
    2 -6 4 66.49 2.97
    -2 6 -4 60.88 2.94
    2 6 4 64.96 2.95
    3 -6 4 0.9 0.32
    -3 -6 -4 -0.13 0.22
    -3 -6 -4 0.07 0.27
    3 -6 4 0 0.29
    3 -6 4 -0.1 0.31
    -3 -6 -4 -0.03 0.31
    -3 -6 -4 0.18 0.26
    3 -6 4 -0.17 0.23
    -3 -6 -4 0.12 0.18
    3 -6 4 0.13 0.2
    -3 6 -4 0.13 0.32
    3 6 4 0.35 0.28
    3 6 4 0.02 0.29
    -3 6 -4 0.04 0.3
    -4 -6 -4 0.41 0.28
    4 -6 4 1.08 0.35
    4 -6 4 0.98 0.3
    4 -6 4 1.1 0.4
    4 -6 4 0.76 0.26
    -4 -6 -4 0.72 0.3
    4 -6 4 1.22 0.31
    -4 -6 -4 1.15 0.29
    -4 -6 -4 0.45 0.25
    4 -6 4 1.34 0.41
    -4 6 -4 1.13 0.33
    4 6 4 1.14 0.28
    -4 6 -4 0.75 0.38
    4 6 4 1.06 0.27
    5 -6 4 2.92 0.45
    5 -6 4 1.95 0.35
    -5 -6 -4 2.06 0.35
    -5 -6 -4 1.56 0.32
    5 -6 4 2.19 0.4
    -5 -6 -4 2.06 0.34
    5 -6 4 2.52 0.44
    5 -6 4 1.8 0.42
    5 -6 4 1.27 0.35
    5 6 4 2.02 0.34
    -5 6 -4 1.94 0.52
    5 6 4 2.44 0.37
    -5 6 -4 1.88 0.42
    6 -6 4 3.73 0.47
    -6 -6 -4 3.38 0.46
    6 -6 4 4.15 0.45
    6 -6 4 4.16 0.48
    6 -6 4 4.26 0.56
    6 6 4 3.88 0.51
    6 6 4 4.04 0.46
    -7 -6 -4 -0.15 0.22
    7 -6 4 -0.14 0.19
    7 -6 4 -0.09 0.24
    7 -6 4 0.02 0.23
    7 -6 4 0.2 0.19
    7 6 4 -0.14 0.17
    7 6 4 0.01 0.18
    8 -6 4 11.78 0.72
    -8 -6 -4 13.09 0.75
    8 -6 4 12.06 0.76
    8 -6 4 13.45 0.77
    8 -6 4 13.61 0.79
    8 6 4 13.6 0.75
    8 6 4 12.66 0.78
    -6 -7 4 1.12 0.26
    -6 -7 4 1.67 0.24
    6 -7 -4 0.88 0.2
    -6 -7 4 1.14 0.22
    -6 -7 4 1.11 0.24
    -6 -7 4 1.24 0.27
    6 -7 -4 1.04 0.24
    -6 7 4 1.15 0.29
    -5 -7 4 1.17 0.29
    5 -7 -4 1.17 0.28
    -5 -7 4 0.59 0.21
    5 -7 -4 0.88 0.24
    5 -7 -4 0.68 0.21
    -5 -7 4 1.03 0.27
    -5 -7 4 0.6 0.24
    -5 -7 4 1.01 0.26
    -5 7 4 1.23 0.28
    -5 7 4 1.17 0.25
    4 -7 -4 14.22 0.82
    -4 -7 4 13.48 0.81
    4 -7 -4 11.83 0.79
    -4 -7 4 12.59 0.8
    -4 -7 4 13.62 0.81
    -4 -7 4 11.13 0.75
    -4 -7 4 13.56 0.8
    -4 7 4 12.41 0.81
    3 -7 -4 0.19 0.19
    3 -7 -4 0.39 0.21
    -3 -7 4 0.3 0.19
    -3 -7 4 0.36 0.24
    -3 -7 4 0.31 0.23
    -3 -7 4 0.07 0.15
    -3 -7 4 0.29 0.18
    -3 7 4 0.21 0.27
    -2 -7 4 0.28 0.23
    2 -7 -4 0.12 0.26
    2 -7 -4 0.41 0.27
    -2 -7 4 0.16 0.21
    -2 -7 4 0.22 0.24
    -2 -7 4 0.42 0.27
    -2 -7 4 0.18 0.18
    -2 7 4 0.01 0.24
    -1 -7 4 0.24 0.18
    1 -7 -4 0.37 0.23
    -1 -7 4 0.19 0.23
    1 -7 -4 0.08 0.18
    1 -7 -4 0.6 0.24
    -1 -7 4 0.18 0.19
    -1 -7 4 0.04 0.23
    -1 7 4 -0.21 0.24
    -1 7 4 0.08 0.25
    0 -7 -4 10.7 0.68
    0 -7 -4 9.44 0.68
    0 -7 4 11.66 0.77
    0 -7 -4 9.39 0.73
    0 -7 4 10.96 0.66
    0 -7 4 10.98 0.72
    0 -7 4 10.86 0.73
    0 7 4 10.12 0.68
    0 7 4 11.21 0.71
    -1 -7 -4 0.07 0.26
    1 -7 4 0.08 0.25
    1 -7 4 0.09 0.16
    -1 -7 -4 0.06 0.21
    1 -7 4 -0.12 0.13
    -1 -7 -4 -0.5 0.19
    1 -7 4 0.29 0.19
    1 7 4 -0.09 0.15
    -2 -7 -4 -0.01 0.15
    2 -7 4 0.08 0.17
    2 -7 4 0.21 0.18
    -2 -7 -4 0.12 0.28
    2 -7 4 0.05 0.23
    2 -7 4 0.2 0.26
    2 7 4 -0.43 0.22
    3 -7 4 0.95 0.23
    3 -7 4 0.65 0.26
    3 -7 4 1.43 0.28
    -3 -7 -4 0.67 0.26
    3 -7 4 0.76 0.29
    3 7 4 0.93 0.23
    4 -7 4 18.37 1.04
    4 -7 4 19.19 1.03
    -4 -7 -4 19.94 0.99
    4 -7 4 22.04 1.11
    4 -7 4 18.48 1.04
    4 7 4 19.2 0.99
    4 7 4 20.87 1.07
    5 -7 4 0.43 0.18
    5 -7 4 0.46 0.24
    5 -7 4 0.36 0.23
    5 -7 4 0.23 0.25
    5 7 4 0.37 0.18
    -5 7 -4 0.21 0.23
    15 0 -5 3.43 0.33
    -15 0 5 2.68 0.29
    15 0 -5 2.43 0.32
    14 0 -5 0.08 0.18
    14 0 -5 -0.25 0.15
    -14 0 5 -0.06 0.13
    -13 0 5 28.48 1.48
    -13 0 5 28.46 1.49
    13 0 -5 28.83 1.47
    13 0 -5 28.21 1.45
    -12 0 5 0.06 0.27
    12 0 -5 -0.08 0.19
    -12 0 5 -0.16 0.28
    12 0 -5 -0.03 0.2
    12 0 -5 0.01 0.21
    -12 0 5 0.17 0.19
    11 0 -5 1.52 0.4
    11 0 -5 1.12 0.35
    -11 0 5 0.91 0.32
    -11 0 5 2.09 0.43
    11 0 -5 1.59 0.37
    -11 0 5 1.36 0.36
    10 0 -5 0.15 0.32
    10 0 -5 0.27 0.25
    -10 0 5 -0.37 0.24
    -10 0 5 0.03 0.25
    10 0 -5 -0.04 0.29
    -10 0 5 0.03 0.26
    -9 0 5 33.88 1.75
    9 0 -5 33.97 1.66
    9 0 -5 31.97 1.7
    8 0 -5 -0.02 0.19
    -8 0 5 -0.17 0.19
    8 0 -5 -0.05 0.19
    7 0 -5 188.91 8.02
    -7 0 5 209.07 8.06
    -7 0 5 192.32 8.13
    7 0 -5 195.51 8.07
    6 0 -5 0.11 0.21
    6 0 -5 0.27 0.15
    -6 0 5 0.05 0.21
    -6 0 5 -0.08 0.18
    -6 0 5 0.04 0.13
    -5 0 5 66.56 2.84
    5 0 -5 66.99 2.85
    -4 0 5 0 0.13
    4 0 -5 0.08 0.14
    -3 0 5 682.1 27.71
    3 0 -5 712.11 27.67
    -2 0 5 -0.02 0.12
    2 0 -5 0.1 0.07
    -1 0 5 158.12 6.38
    0 0 5 -0.02 0.04
    0 0 5 -0.01 0.11
    1 0 5 687.61 26.95
    1 0 5 669.49 26.89
    2 0 5 0.04 0.09
    2 0 5 0.04 0.11
    3 0 5 3.15 0.29
    -4 0 -5 0.05 0.14
    4 0 5 -0.09 0.11
    4 0 5 -0.14 0.13
    4 0 5 -0.2 0.13
    4 0 5 0.12 0.13
    5 0 5 98.97 4.23
    -5 0 -5 106.62 4.27
    5 0 5 106.97 4.32
    5 0 5 92.75 4.25
    5 0 5 102.03 4.21
    6 0 5 0.01 0.18
    6 0 5 0.24 0.17
    -6 0 -5 0.17 0.17
    6 0 5 0.11 0.21
    6 0 5 -0.19 0.14
    7 0 5 7.26 0.61
    7 0 5 6.16 0.52
    7 0 5 5.81 0.51
    7 0 5 5.81 0.61
    -7 0 -5 6.43 0.55
    8 0 5 0.11 0.22
    8 0 5 0.06 0.24
    8 0 5 -0.03 0.32
    9 0 5 103.72 4.62
    9 0 5 103.85 4.6
    -9 0 -5 107.11 4.66
    9 0 5 111.84 4.69
    -10 0 -5 -0.22 0.27
    10 0 5 0.03 0.28
    10 0 5 -0.26 0.29
    10 0 5 -0.41 0.26
    -11 0 -5 0.99 0.35
    11 0 5 1.02 0.3
    11 0 5 0.96 0.29
    11 0 5 1.4 0.38
    12 0 5 0.01 0.27
    12 0 5 -0.06 0.29
    -12 0 -5 0.31 0.26
    12 0 5 -0.14 0.19
    13 0 5 24.6 1.2
    13 0 5 22.95 1.2
    -13 0 -5 24.23 1.22
    -14 0 -5 0.18 0.17
    14 0 5 -0.05 0.18
    15 -1 -5 16.32 0.81
    -15 -1 5 16.09 0.82
    -15 1 5 14.43 0.8
    15 1 -5 15.52 0.81
    14 -1 -5 1.31 0.25
    14 -1 -5 1.96 0.32
    -14 -1 5 1.68 0.28
    14 1 -5 1.5 0.3
    -14 1 5 1.11 0.28
    13 -1 -5 11.49 0.78
    -13 -1 5 11.44 0.81
    -13 -1 5 10.7 0.73
    13 -1 -5 11.29 0.79
    13 1 -5 11.87 0.78
    -13 1 5 11.52 0.82
    -13 1 5 10.64 0.78
    13 1 -5 11.62 0.77
    -12 -1 5 2.99 0.45
    -12 -1 5 2.69 0.49
    -12 -1 5 3.58 0.46
    12 -1 -5 2.56 0.38
    -12 -1 5 3.73 0.54
    12 -1 -5 3.48 0.49
    -12 -1 5 1.87 0.36
    -12 1 5 3.28 0.43
    12 1 -5 3.51 0.54
    12 1 -5 2.66 0.45
    -12 1 5 3.09 0.44
    -12 1 5 3.31 0.54
    12 1 -5 3.53 0.46
    12 1 -5 3.11 0.41
    -11 -1 5 7.51 0.68
    11 -1 -5 7.56 0.68
    11 -1 -5 7.4 0.69
    -11 -1 5 8.48 0.7
    -11 -1 5 6.23 0.65
    -11 -1 5 7.45 0.64
    -11 -1 5 7.41 0.72
    11 -1 -5 7.97 0.73
    -11 1 5 7.41 0.69
    -11 1 5 7.42 0.74
    11 1 -5 6.99 0.71
    -11 1 5 6.34 0.67
    11 1 -5 7.12 0.69
    11 1 -5 7.81 0.71
    -10 -1 5 37.51 1.93
    -10 -1 5 35.81 1.92
    10 -1 -5 39.9 1.92
    -10 -1 5 40.59 2
    -10 -1 5 38.2 1.91
    10 -1 -5 39.78 1.88
    -10 -1 5 38.23 1.92
    10 -1 -5 35.93 1.9
    -10 1 5 36.28 1.95
    -10 1 5 40.84 2.02
    -10 1 5 37.15 1.93
    10 1 -5 37.75 1.92
    10 1 -5 39.39 1.93
    10 1 -5 36.23 1.88
    9 -1 -5 54.99 2.54
    -9 -1 5 59.83 2.7
    -9 1 5 55.44 2.67
    -9 1 5 51.37 2.6
    9 1 -5 56.99 2.6
    -8 -1 5 -0.14 0.22
    8 -1 -5 0.03 0.25
    -8 -1 5 -0.1 0.19
    8 -1 -5 -0.14 0.19
    8 1 -5 -0.04 0.24
    -8 1 5 0.07 0.16
    -8 1 5 -0.05 0.21
    8 1 -5 0.21 0.24
    -7 -1 5 77.28 3.28
    7 -1 -5 73.92 3.17
    -7 -1 5 72.21 3.1
    7 -1 -5 72.91 3.13
    -7 1 5 68.14 3.09
    -7 1 5 72.66 3.19
    7 1 -5 72.56 3.21
    7 1 -5 68.75 3.17
    -7 1 5 72.42 3.26
    -6 -1 5 -0.09 0.14
    6 -1 -5 0.19 0.15
    -6 1 5 0.06 0.2
    -6 1 5 0.19 0.17
    6 1 -5 -0.07 0.16
    6 1 -5 0.18 0.23
    -6 1 5 0.39 0.18
    -5 -1 5 505.2 20.38
    5 -1 -5 522.75 20.39
    -5 -1 5 511.38 20.35
    5 1 -5 477.78 20.43
    -5 1 5 536.98 20.44
    -5 1 5 509.21 20.37
    -4 -1 5 3.85 0.3
    4 -1 -5 3.77 0.29
    -4 1 5 5.37 0.4
    4 1 -5 3.5 0.34
    -3 -1 5 48.76 2.07
    3 -1 -5 49.05 2.04
    3 1 -5 49.3 2.1
    -3 1 5 49.94 2.14
    2 -1 -5 3.46 0.19
    -2 -1 5 2.82 0.23
    2 1 -5 3.4 0.25
    -2 1 5 3.47 0.31
    -1 -1 5 669.5 26.31
    -1 1 5 675.81 26.34
    -1 1 5 614.6 26.22
    1 1 -5 690.94 26.28
    0 -1 5 3.15 0.25
    0 -1 5 2.73 0.22
    0 1 5 3.18 0.26
    0 1 5 2.35 0.19
    1 -1 5 20.67 0.94
    1 -1 5 20.32 0.91
    1 1 5 18.45 0.91
    1 1 5 20.75 0.93
    2 -1 5 0.09 0.13
    2 -1 5 0.03 0.1
    2 1 5 -0.02 0.11
    2 1 5 0 0.1
    3 -1 5 107.84 4.77
    3 -1 5 115.56 4.74
    3 -1 5 111.49 4.74
    3 -1 5 114.25 4.73
    -3 1 -5 119.88 4.76
    3 1 5 119.46 4.71
    3 1 5 115.16 4.77
    4 -1 5 26.64 1.34
    4 -1 5 30.78 1.4
    -4 -1 -5 28.7 1.32
    4 -1 5 28.04 1.36
    4 -1 5 29.03 1.34
    -4 1 -5 31.15 1.4
    4 1 5 27.88 1.34
    4 1 5 31.63 1.45
    4 1 5 28.97 1.33
    5 -1 5 5.79 0.47
    5 -1 5 5.17 0.46
    5 -1 5 5.01 0.42
    -5 -1 -5 5.32 0.4
    -5 -1 -5 4.88 0.39
    5 -1 5 4.5 0.4
    5 1 5 5.59 0.52
    5 1 5 4.82 0.42
    -5 1 -5 5.09 0.45
    5 1 5 4.44 0.47
    6 -1 5 2.7 0.33
    6 -1 5 2.41 0.4
    6 -1 5 2.66 0.39
    -6 -1 -5 2.45 0.31
    6 -1 5 2.58 0.33
    -6 1 -5 2.67 0.34
    6 1 5 2.49 0.34
    6 1 5 2.27 0.39
    6 1 5 2.79 0.38
    7 -1 5 101.9 4.9
    7 -1 5 119.7 4.81
    7 -1 5 113.67 4.89
    7 -1 5 118.75 4.82
    7 1 5 117.22 4.98
    7 1 5 118.01 4.91
    7 1 5 115.77 4.8
    -7 1 -5 108.41 4.87
    8 -1 5 7.15 0.66
    8 -1 5 6.09 0.56
    8 -1 5 6.3 0.57
    8 1 5 6.31 0.65
    9 -1 5 13.89 0.94
    9 -1 5 13.11 0.85
    9 -1 5 11.39 0.92
    -9 -1 -5 13.67 0.99
    9 -1 5 13.79 1.01
    9 -1 5 12.78 0.95
    9 -1 5 13.83 0.87
    9 -1 5 13.95 0.96
    9 1 5 14.22 0.97
    9 1 5 13.94 0.96
    9 1 5 12.28 0.96
    9 1 5 14.26 0.97
    -10 -1 -5 2.07 0.4
    10 -1 5 1.93 0.39
    10 -1 5 1.67 0.41
    10 -1 5 1.36 0.38
    10 -1 5 1.72 0.4
    10 1 5 1.72 0.37
    10 1 5 1.31 0.42
    -10 1 -5 1.76 0.39
    10 1 5 1.58 0.4
    10 1 5 1.5 0.41
    -11 -1 -5 26.65 1.42
    11 -1 5 23.45 1.4
    11 -1 5 25.31 1.36
    11 -1 5 26.88 1.42
    11 1 5 24.79 1.42
    11 1 5 26.46 1.42
    -11 1 -5 25.23 1.4
    11 1 5 23.52 1.4
    12 -1 5 0.53 0.23
    12 -1 5 1.34 0.31
    -12 -1 -5 0.7 0.22
    12 1 5 1.02 0.33
    -12 1 -5 0.6 0.27
    12 1 5 1.17 0.34
    13 -1 5 2.61 0.33
    -13 -1 -5 3.31 0.36
    13 -1 5 3.61 0.42
    13 1 5 2.68 0.36
    -13 1 -5 3.72 0.37
    14 -2 -5 2.66 0.31
    -14 -2 5 2.42 0.35
    14 2 -5 2.86 0.39
    -14 2 5 2.46 0.31
    14 2 -5 2.33 0.32
    -13 -2 5 24.2 1.29
    -13 -2 5 23.55 1.24
    13 -2 -5 25.51 1.29
    -13 2 5 25.18 1.3
    -13 2 5 25.83 1.34
    13 2 -5 25.18 1.3
    13 2 -5 22.89 1.26
    -12 -2 5 4.12 0.5
    -12 -2 5 4.05 0.53
    -12 -2 5 2.65 0.43
    -12 -2 5 3.36 0.45
    12 -2 -5 3.26 0.43
    -12 -2 5 2.34 0.45
    12 2 -5 2.65 0.44
    -12 2 5 3.94 0.62
    -12 2 5 2.92 0.45
    12 2 -5 5.19 0.57
    12 2 -5 2.88 0.49
    -12 2 5 3.43 0.48
    -11 -2 5 18.98 1.2
    11 -2 -5 17.41 1.07
    -11 -2 5 17.41 1.12
    -11 -2 5 15.93 1.1
    -11 -2 5 18.15 1.09
    -11 -2 5 18.67 1.15
    -11 2 5 17.72 1.14
    -11 2 5 19.46 1.24
    11 2 -5 17.67 1.15
    11 2 -5 19.05 1.14
    -11 2 5 17.8 1.15
    10 -2 -5 0.73 0.34
    -10 -2 5 0.31 0.32
    -10 -2 5 0.35 0.22
    -10 -2 5 0.74 0.3
    -10 -2 5 0.61 0.25
    -10 -2 5 0.63 0.36
    -10 -2 5 0.59 0.29
    10 2 -5 0.61 0.37
    -10 2 5 0.45 0.36
    -10 2 5 0.45 0.33
    -10 2 5 0.21 0.32
    10 2 -5 1.07 0.35
    -10 2 5 0.8 0.31
    9 -2 -5 28.16 1.87
    -9 -2 5 37.15 1.86
    -9 -2 5 36.69 1.79
    9 -2 -5 35.78 1.83
    -9 -2 5 43.76 2.03
    -9 -2 5 36.9 1.84
    -9 -2 5 36.29 1.9
    -9 -2 5 36.79 1.89
    -9 -2 5 39.16 1.97
    -9 2 5 37.26 1.8
    9 2 -5 37.32 1.86
    -9 2 5 34.39 1.88
    -9 2 5 36.25 1.93
    9 2 -5 36.58 1.89
    -9 2 5 35.88 1.96
    8 -2 -5 7.32 0.73
    -8 -2 5 7.66 0.75
    -8 -2 5 8.9 0.66
    -8 2 5 7.21 0.68
    8 2 -5 7.62 0.78
    8 2 -5 8.04 0.72
    -8 2 5 7.92 0.63
    -8 2 5 7.44 0.77
    -7 -2 5 33.51 1.89
    -7 -2 5 41.33 1.81
    -7 2 5 37.59 1.77
    7 2 -5 39.68 1.9
    -7 2 5 33.32 1.91
    -7 2 5 38.05 1.84
    7 2 -5 38.29 1.94
    6 -2 -5 8.82 0.61
    -6 -2 5 8.12 0.66
    -6 -2 5 9.11 0.62
    -6 2 5 9.09 0.61
    -6 2 5 7.34 0.7
    -6 2 5 8.7 0.62
    6 2 -5 8.9 0.71
    6 2 -5 9.25 0.72
    -5 -2 5 7.1 0.52
    -5 -2 5 7.06 0.58
    5 -2 -5 6.82 0.5
    -5 2 5 7.33 0.53
    -5 2 5 7.58 0.52
    5 2 -5 7.33 0.58
    5 2 -5 6.95 0.57
    -5 2 5 6.31 0.47
    -5 2 5 6.54 0.6
    -4 -2 5 22.96 1.18
    -4 -2 5 26.49 1.26
    -4 -2 5 23.93 1.18
    4 -2 -5 23.65 1.14
    -4 2 5 25.17 1.23
    -4 2 5 25.16 1.28
    -4 2 5 24.26 1.19
    4 2 -5 25.1 1.21
    -4 2 5 22.34 1.14
    3 -2 -5 323.64 12.6
    -3 -2 5 304.05 12.64
    -3 2 5 317.67 12.68
    -3 2 5 299.01 12.64
    3 2 -5 328.9 12.67
    -2 -2 5 44.78 1.93
    2 -2 -5 45.94 1.95
    -2 2 5 46.55 2.03
    2 2 -5 47.51 2.01
    -1 -2 5 3.05 0.27
    -1 -2 5 2.82 0.24
    -1 2 5 2.62 0.28
    1 2 -5 3.21 0.28
    -1 2 5 2.42 0.22
    0 -2 5 32.14 1.42
    0 2 5 32.92 1.41
    0 2 5 29.77 1.38
    -1 -2 -5 172.64 7.26
    1 -2 5 185.06 7.3
    1 -2 5 183.92 7.29
    1 2 5 186.05 7.26
    1 2 5 180.01 7.29
    1 2 5 169.87 7.29
    -1 2 -5 180.71 7.29
    2 -2 5 35.15 1.51
    -2 -2 -5 31.36 1.46
    2 -2 5 31.46 1.51
    2 -2 5 33.24 1.51
    2 -2 5 31.28 1.47
    2 2 5 33 1.44
    2 2 5 34.6 1.54
    -2 2 -5 33.19 1.51
    2 2 5 31.58 1.49
    -3 -2 -5 31.41 1.48
    3 -2 5 32.39 1.49
    3 -2 5 33.49 1.53
    3 -2 5 30.74 1.49
    3 -2 5 34.66 1.53
    3 2 5 32.21 1.5
    -3 2 -5 33.98 1.54
    4 -2 5 4.14 0.41
    4 -2 5 3.7 0.38
    4 -2 5 4.15 0.37
    -4 -2 -5 4.06 0.36
    4 -2 5 3.57 0.38
    4 2 5 3.33 0.47
    -4 2 -5 4.06 0.38
    4 2 5 4.31 0.49
    4 2 5 3.67 0.37
    -5 -2 -5 248.79 9.77
    5 -2 5 248.51 9.84
    5 -2 5 237.3 9.79
    5 -2 5 238.54 9.86
    5 -2 5 234.41 9.8
    5 2 5 229.47 9.88
    5 2 5 244.49 9.78
    5 2 5 248.55 9.97
    -5 2 -5 239.56 9.86
    6 -2 5 66.15 3.16
    6 -2 5 73.02 3.09
    6 -2 5 68.45 3.07
    -6 -2 -5 71.38 3.05
    6 -2 5 72.66 3.15
    6 2 5 67.93 3.06
    6 2 5 73.46 3.21
    -6 2 -5 70.81 3.17
    6 2 5 71.59 3.26
    -7 -2 -5 2.5 0.35
    7 -2 5 2.31 0.42
    7 -2 5 3.81 0.44
    7 -2 5 2.92 0.41
    7 -2 5 2.65 0.43
    7 2 5 2.81 0.48
    7 2 5 3.17 0.49
    8 -2 5 1.76 0.4
    8 -2 5 1.05 0.35
    8 -2 5 0.59 0.39
    8 -2 5 1.58 0.43
    8 -2 5 1.49 0.32
    8 -2 5 1.67 0.43
    8 -2 5 1.96 0.34
    -8 -2 -5 1.2 0.4
    8 2 5 1.31 0.43
    8 2 5 1.85 0.42
    8 2 5 2.17 0.45
    9 -2 5 91.5 4.07
    9 -2 5 89.36 4.04
    9 -2 5 92.16 3.95
    9 -2 5 89.29 3.99
    9 -2 5 88.32 4.02
    9 -2 5 89.62 4.01
    -9 -2 -5 86.5 4.04
    9 -2 5 95.68 3.98
    9 2 5 93.47 4.01
    9 2 5 96.85 4.09
    9 2 5 86.54 4.03
    10 -2 5 18.87 1.13
    10 -2 5 16.87 1.1
    10 -2 5 17.35 1.08
    10 -2 5 16 1.05
    -10 -2 -5 17.08 1.1
    10 -2 5 16.39 1.09
    10 -2 5 17.27 1.03
    10 -2 5 16.69 1.02
    -10 2 -5 16.49 1.05
    10 2 5 15.51 1.06
    10 2 5 15.33 1.09
    10 2 5 17.2 1.11
    11 -2 5 8.12 0.7
    11 -2 5 9.16 0.7
    -11 -2 -5 10.81 0.78
    11 -2 5 9.49 0.75
    11 2 5 9.61 0.77
    -11 2 -5 10.25 0.74
    11 2 5 10.77 0.76
    11 2 5 8.54 0.76
    12 -2 5 2.69 0.36
    -12 -2 -5 2.78 0.37
    12 2 5 2.25 0.4
    12 2 5 2.67 0.37
    -12 2 -5 2.99 0.44
    13 -2 5 16.46 0.87
    -13 -2 -5 14.48 0.85
    13 2 5 17.25 0.9
    13 2 5 17.76 0.9
    -13 2 -5 17.04 0.9
    14 -3 -5 2.75 0.31
    -14 -3 5 3.19 0.32
    14 3 -5 3.15 0.33
    -14 3 5 3.43 0.34
    -13 -3 5 11.21 0.69
    -13 -3 5 11.06 0.66
    13 -3 -5 11.2 0.69
    -13 3 5 11.36 0.71
    13 3 -5 10.44 0.66
    -13 3 5 10.1 0.68
    13 3 -5 10.67 0.69
    12 -3 -5 0.56 0.29
    -12 -3 5 1.2 0.27
    -12 -3 5 0.82 0.3
    -12 -3 5 1.08 0.27
    -12 3 5 1.02 0.42
    -12 3 5 1.07 0.28
    12 3 -5 0.91 0.34
    -12 3 5 0.74 0.3
    12 3 -5 1.8 0.35
    11 -3 -5 51.97 2.46
    -11 -3 5 54.26 2.45
    -11 -3 5 50.49 2.44
    -11 -3 5 55.53 2.54
    -11 -3 5 54.34 2.57
    -11 -3 5 54.59 2.51
    -11 -3 5 53.67 2.5
    -11 -3 5 51.53 2.43
    -11 3 5 52.83 2.47
    11 3 -5 52.04 2.45
    -11 3 5 54.48 2.57
    11 3 -5 51.92 2.5
    -11 3 5 52.96 2.62
    -11 3 5 53.57 2.55
    -10 -3 5 2.69 0.38
    10 -3 -5 2.38 0.43
    10 -3 -5 1.82 0.4
    -10 -3 5 2.25 0.43
    -10 -3 5 1.92 0.47
    -10 -3 5 2.12 0.36
    -10 -3 5 2.05 0.41
    -10 -3 5 2.23 0.44
    -10 -3 5 1.71 0.38
    -10 3 5 1.95 0.43
    -10 3 5 2.39 0.53
    10 3 -5 1.36 0.45
    -10 3 5 2.38 0.42
    -10 3 5 2.38 0.41
    10 3 -5 1.99 0.43
    -9 -3 5 67.61 3.08
    -9 -3 5 68.74 3.05
    -9 -3 5 67.19 3.11
    9 -3 -5 65.13 3.06
    -9 -3 5 71.61 3.26
    -9 -3 5 66.12 3.06
    9 -3 -5 67.05 3.08
    -9 -3 5 69.05 3.18
    -9 -3 5 66.78 3.06
    -9 -3 5 66.52 3.05
    -9 -3 5 67.49 3.17
    9 -3 -5 70.44 3.2
    -9 3 5 68.59 3.3
    -9 3 5 62.19 3.14
    9 3 -5 70.68 3.22
    -9 3 5 67.27 3.23
    -9 3 5 70.26 3.09
    9 3 -5 69.06 3.1
    -8 -3 5 0.36 0.33
    -8 -3 5 0.15 0.31
    -8 -3 5 -0.07 0.32
    -8 -3 5 0.45 0.26
    -8 -3 5 0.47 0.34
    -8 -3 5 0.3 0.25
    -8 -3 5 0.72 0.33
    8 -3 -5 0.4 0.34
    -8 -3 5 0.52 0.28
    8 -3 -5 -0.06 0.27
    -8 -3 5 0.41 0.3
    8 3 -5 0.99 0.39
    -8 3 5 0.36 0.21
    -8 3 5 0.36 0.27
    -8 3 5 0.57 0.39
    8 3 -5 0.7 0.4
    -7 -3 5 21.05 1.35
    -7 -3 5 24.41 1.25
    -7 3 5 21.27 1.37
    -7 3 5 21.54 1.2
    -7 3 5 24.2 1.26
    7 3 -5 23.41 1.39
    -6 -3 5 23.34 1.25
    -6 -3 5 23.78 1.35
    6 3 -5 23.7 1.35
    -6 3 5 22.24 1.36
    -6 3 5 23.1 1.3
    -6 3 5 24.8 1.23
    6 3 -5 24.48 1.42
    -6 3 5 23.22 1.26
    -5 -3 5 234.38 9.62
    -5 -3 5 236.32 9.65
    -5 -3 5 238.75 9.71
    5 3 -5 237.9 9.73
    -5 3 5 235.2 9.62
    -5 3 5 231.57 9.67
    -5 3 5 223.58 9.73
    -5 3 5 233.46 9.58
    5 3 -5 248.23 9.69
    4 -3 -5 0.1 0.17
    -4 -3 5 0.7 0.23
    -4 -3 5 0.09 0.18
    -4 -3 5 0.24 0.2
    -4 3 5 0.59 0.23
    -4 3 5 0.12 0.19
    -4 3 5 -0.09 0.18
    4 3 -5 0.57 0.25
    -4 3 5 0.44 0.21
    -3 -3 5 16.07 0.89
    3 -3 -5 15.07 0.84
    -3 -3 5 15.09 0.9
    -3 -3 5 15.44 0.87
    3 3 -5 17.12 0.92
    -3 3 5 15.99 0.91
    -3 3 5 17.9 0.9
    -3 3 5 15.42 0.93
    -3 3 5 15.19 0.87
    2 -3 -5 1.61 0.24
    -2 -3 5 1.46 0.26
    -2 -3 5 1.31 0.26
    -2 -3 5 1.37 0.26
    2 -3 -5 1.56 0.29
    -2 3 5 1.51 0.24
    -2 3 5 1.66 0.27
    2 3 -5 1.49 0.26
    -2 3 5 1.46 0.27
    -2 3 5 1.24 0.23
    -2 3 5 1.6 0.26
    -1 -3 5 163.04 6.56
    1 -3 -5 156.28 6.51
    -1 -3 5 158.9 6.58
    -1 -3 5 143.83 6.52
    1 -3 -5 160.96 6.59
    -1 3 5 156.09 6.56
    -1 3 5 164.6 6.55
    -1 3 5 160 6.54
    1 3 -5 172.7 6.62
    -1 3 5 162.72 6.55
    0 -3 -5 6.11 0.45
    0 -3 5 6.7 0.48
    0 -3 5 6.41 0.5
    0 -3 5 6.73 0.5
    0 -3 5 6.64 0.47
    0 3 5 7.41 0.51
    0 3 5 6.64 0.44
    0 3 5 6.32 0.47
    0 3 5 7.33 0.48
    1 -3 5 26.84 1.26
    1 -3 5 26.47 1.28
    1 -3 5 24.6 1.26
    1 -3 5 25.36 1.22
    1 -3 5 23.5 1.24
    -1 -3 -5 26.96 1.24
    -1 3 -5 26.1 1.23
    1 3 5 27.21 1.28
    1 3 5 23.9 1.24
    -2 -3 -5 0.12 0.19
    2 -3 5 0.01 0.15
    -2 -3 -5 0.19 0.15
    2 -3 5 -0.12 0.13
    2 -3 5 -0.08 0.13
    2 -3 5 0.02 0.17
    -2 3 -5 -0.09 0.14
    2 3 5 0.03 0.17
    -3 -3 -5 175.35 6.9
    3 -3 5 172.67 6.9
    3 -3 5 157.59 6.93
    3 -3 5 164.17 6.94
    3 -3 5 174.27 6.95
    3 -3 5 167.37 6.91
    -3 3 -5 164.14 6.92
    3 3 5 173.54 6.91
    3 3 5 162.6 6.97
    3 3 5 167.54 7.02
    4 -3 5 5.57 0.5
    4 -3 5 5.69 0.47
    -4 -3 -5 4.91 0.45
    4 -3 5 4.41 0.48
    4 -3 5 5.18 0.48
    4 3 5 4.61 0.57
    4 3 5 4.68 0.59
    4 3 5 5.23 0.48
    -4 3 -5 4.54 0.47
    5 -3 5 0.73 0.28
    -5 -3 -5 0.55 0.22
    5 -3 5 0.79 0.25
    5 -3 5 0.57 0.25
    5 -3 5 0.62 0.24
    5 3 5 0.6 0.24
    -5 3 -5 0.66 0.27
    5 3 5 0.65 0.31
    5 3 5 0.91 0.34
    6 -3 5 3.26 0.46
    6 -3 5 2.36 0.37
    -6 -3 -5 3.15 0.42
    6 -3 5 2.47 0.39
    6 3 5 2.24 0.53
    6 3 5 2.53 0.49
    7 -3 5 44.36 2.29
    7 -3 5 46.94 2.15
    7 -3 5 50.61 2.26
    7 -3 5 44.16 2.15
    7 -3 5 43.96 2.16
    -7 -3 -5 45.81 2.24
    7 -3 5 40.49 2.26
    -7 -3 -5 46.27 2.13
    7 -3 5 43.69 2.27
    7 -3 5 44.25 2.22
    7 3 5 45.71 2.25
    7 3 5 48.07 2.31
    7 3 5 44.62 2.21
    8 -3 5 7.92 0.63
    8 -3 5 9.15 0.74
    -8 -3 -5 7.94 0.78
    8 -3 5 7.96 0.82
    8 -3 5 8.79 0.76
    8 -3 5 9.01 0.83
    8 -3 5 7.49 0.67
    -8 -3 -5 8.69 0.66
    8 -3 5 9.38 0.78
    8 -3 5 7.67 0.86
    8 3 5 9.22 0.82
    8 3 5 8.62 0.79
    8 3 5 8.07 0.79
    9 -3 5 10.3 0.77
    9 -3 5 10.58 0.79
    9 -3 5 9.59 0.88
    9 -3 5 9.01 0.83
    9 -3 5 9.84 0.8
    -9 -3 -5 9.34 0.82
    -9 -3 -5 8.96 0.73
    9 -3 5 10.02 0.74
    9 -3 5 10.28 0.85
    9 -3 5 9.75 0.82
    9 3 5 11.07 0.87
    -9 3 -5 9.49 0.85
    9 3 5 9.42 0.82
    -9 3 -5 9.89 0.79
    9 3 5 10.23 0.78
    10 -3 5 3.96 0.52
    10 -3 5 4.17 0.55
    10 -3 5 4 0.49
    10 -3 5 3.21 0.45
    -10 -3 -5 2.81 0.42
    10 -3 5 2.97 0.49
    10 -3 5 4.03 0.52
    10 3 5 3.24 0.46
    10 3 5 3.69 0.5
    -10 3 -5 3.02 0.47
    -10 3 -5 2.86 0.47
    10 3 5 2.84 0.48
    -11 -3 -5 22.69 1.22
    11 -3 5 21.42 1.21
    11 -3 5 21.6 1.19
    11 -3 5 22.54 1.21
    11 -3 5 21.09 1.19
    11 3 5 21.85 1.18
    11 3 5 22.91 1.25
    -12 -3 -5 -0.02 0.14
    12 -3 5 0.04 0.21
    12 -3 5 0.08 0.22
    12 3 5 0.23 0.18
    12 3 5 0.13 0.23
    -12 3 -5 0.09 0.15
    -13 -4 5 2.36 0.26
    -13 4 5 2.61 0.27
    13 4 -5 3.09 0.37
    -12 -4 5 3.12 0.39
    -12 -4 5 2.45 0.32
    -12 -4 5 2.62 0.34
    -12 4 5 3.06 0.35
    12 4 -5 2.35 0.32
    -12 4 5 3.3 0.36
    12 4 -5 3.21 0.44
    -11 -4 5 33.36 1.61
    -11 -4 5 32.45 1.6
    11 -4 -5 32.45 1.61
    -11 -4 5 36.47 1.71
    -11 -4 5 31.88 1.62
    -11 4 5 32.22 1.77
    -11 4 5 34.12 1.71
    -11 4 5 34.02 1.71
    11 4 -5 33.71 1.67
    -10 -4 5 1.18 0.34
    -10 -4 5 1.47 0.28
    -10 -4 5 1.04 0.34
    -10 -4 5 0.83 0.39
    -10 -4 5 1.01 0.33
    10 -4 -5 0.48 0.28
    -10 -4 5 1.33 0.37
    -10 -4 5 1.07 0.31
    -10 -4 5 1.21 0.33
    -10 4 5 0.96 0.35
    -10 4 5 1.07 0.33
    10 4 -5 1.74 0.38
    -10 4 5 1 0.35
    -10 4 5 1.05 0.35
    10 4 -5 1.01 0.41
    -9 -4 5 21.34 1.22
    -9 -4 5 21.1 1.21
    -9 -4 5 22.06 1.22
    -9 -4 5 22.28 1.24
    -9 -4 5 22.41 1.25
    -9 -4 5 22.91 1.29
    9 -4 -5 21.52 1.24
    -9 -4 5 19.53 1.28
    9 -4 -5 20.67 1.33
    -9 -4 5 22.12 1.3
    -9 -4 5 21.02 1.36
    9 4 -5 20.33 1.31
    -9 4 5 21.52 1.44
    -9 4 5 20.46 1.32
    -9 4 5 20.95 1.23
    -8 -4 5 8.43 0.81
    -8 -4 5 8.63 0.75
    8 -4 -5 9.89 0.8
    -8 -4 5 8.22 0.74
    -8 -4 5 8.84 0.74
    -8 -4 5 9.44 0.77
    -8 -4 5 9.62 0.76
    -8 -4 5 8.94 0.79
    8 -4 -5 8.73 0.87
    -8 -4 5 7.71 0.83
    -8 -4 5 8.78 0.76
    -8 4 5 7.02 0.85
    -8 4 5 8.82 0.73
    8 4 -5 8.58 0.87
    -8 4 5 6.22 0.86
    -8 4 5 10.48 0.75
    -7 -4 5 13.91 1
    7 -4 -5 14.38 0.98
    7 -4 -5 14.22 1.02
    -7 -4 5 13.26 0.96
    -7 -4 5 13.89 0.96
    7 -4 -5 13.78 1.06
    -7 -4 5 14.37 1.07
    7 -4 -5 13.01 1.07
    -7 -4 5 13.94 0.92
    -7 -4 5 13.55 0.96
    -7 -4 5 12.86 1.02
    -7 -4 5 14.09 1.01
    -7 -4 5 17.43 1.02
    -7 4 5 13.47 1.04
    -7 4 5 16.12 0.97
    -7 4 5 15.38 0.94
    7 4 -5 17.22 1.15
    -7 4 5 12.82 1.1
    -7 4 5 14.25 1.1
    6 -4 -5 5.28 0.65
    -6 -4 5 5.72 0.63
    6 -4 -5 5.9 0.63
    -6 -4 5 6.6 0.66
    -6 -4 5 6.94 0.74
    6 -4 -5 5.67 0.73
    -6 -4 5 5.39 0.53
    -6 -4 5 5.38 0.65
    -6 -4 5 6.4 0.65
    -6 -4 5 6.62 0.65
    -6 -4 5 4.73 0.61
    6 -4 -5 5.13 0.69
    -6 -4 5 5.34 0.65
    6 4 -5 6.45 0.71
    -6 4 5 6.22 0.59
    -6 4 5 5.71 0.64
    -6 4 5 5.15 0.71
    -6 4 5 5.64 0.56
    -5 -4 5 67.41 3.15
    -5 -4 5 69.4 3.21
    -5 -4 5 70.32 3.13
    -5 4 5 67.73 3.1
    -5 4 5 71.62 3.27
    -5 4 5 69.45 3.12
    5 4 -5 71.92 3.22
    -4 -4 5 0.04 0.2
    -4 -4 5 -0.12 0.14
    -4 -4 5 0.44 0.25
    4 4 -5 -0.12 0.27
    -4 4 5 0.52 0.26
    -4 4 5 0.19 0.2
    -4 4 5 0.55 0.26
    -4 4 5 0.42 0.24
    -3 -4 5 71.24 3.15
    -3 -4 5 71.37 3.16
    -3 -4 5 66.67 3.17
    3 4 -5 69.85 3.22
    -3 4 5 72.98 3.23
    -3 4 5 70.67 3.15
    -3 4 5 76.17 3.18
    -2 -4 5 1.12 0.29
    -2 -4 5 1.38 0.28
    -2 -4 5 1.4 0.3
    -2 4 5 1.58 0.32
    -2 4 5 1.26 0.28
    -2 4 5 1.63 0.31
    2 4 -5 0.95 0.33
    -1 -4 5 19.79 1.05
    1 -4 -5 18.04 1.07
    -1 -4 5 18.13 1.05
    -1 4 5 16.86 1
    -1 4 5 18.29 1.04
    1 4 -5 19.21 1.1
    -1 4 5 18.65 1.08
    0 -4 5 15.24 0.91
    0 -4 5 14.14 0.85
    0 -4 -5 13.45 0.88
    0 -4 5 14.53 0.88
    0 -4 -5 14.89 0.84
    0 4 -5 15.31 0.95
    0 4 5 15.31 0.9
    1 -4 5 106.77 4.46
    -1 -4 -5 109.63 4.59
    1 -4 5 107.14 4.49
    1 -4 5 98.1 4.48
    -1 -4 -5 102.72 4.41
    1 -4 5 101.6 4.44
    1 4 5 108.85 4.47
    -1 4 -5 103.18 4.52
    2 -4 5 -0.17 0.18
    2 -4 5 -0.04 0.19
    -2 -4 -5 -0.33 0.14
    2 -4 5 -0.09 0.18
    2 -4 5 0.08 0.16
    -2 -4 -5 0.13 0.24
    2 -4 5 0.19 0.21
    2 4 5 -0.05 0.19
    3 -4 5 12.14 0.77
    3 -4 5 11.33 0.74
    3 -4 5 10.78 0.77
    -3 -4 -5 10.82 0.7
    3 -4 5 11.46 0.78
    3 -4 5 7.07 0.79
    3 4 5 11.61 0.75
    3 4 5 8.95 0.81
    4 -4 5 21.13 1.18
    4 -4 5 18.39 1.16
    4 -4 5 20.44 1.13
    4 -4 5 19.96 1.17
    -4 -4 -5 21.74 1.14
    4 4 5 19.67 1.27
    -4 4 -5 22.36 1.22
    4 4 5 20.56 1.14
    5 -4 5 117.69 4.69
    5 -4 5 106.17 4.69
    5 -4 5 99.64 4.65
    5 -4 5 105.32 4.73
    -5 -4 -5 106.68 4.59
    5 -4 5 106 4.66
    5 -4 5 113.58 4.62
    -5 -4 -5 106.39 4.61
    -5 -4 -5 108.39 4.59
    5 -4 5 115.8 4.67
    5 4 5 102.47 4.62
    5 4 5 102.33 4.74
    5 4 5 103.72 4.64
    -6 -4 -5 2.49 0.36
    6 -4 5 1.91 0.42
    -6 -4 -5 1.1 0.35
    6 -4 5 1.21 0.41
    6 -4 5 2.51 0.45
    6 -4 5 2.38 0.46
    6 -4 5 1.84 0.37
    -6 -4 -5 0.71 0.34
    6 -4 5 1.24 0.41
    6 -4 5 1.39 0.33
    6 4 5 1.79 0.46
    6 4 5 2.17 0.45
    6 4 5 1.97 0.43
    7 -4 5 18.51 1.24
    -7 -4 -5 20.6 1.2
    7 -4 5 20.94 1.23
    7 -4 5 17.62 1.22
    7 -4 5 18.36 1.18
    7 -4 5 19.81 1.15
    7 -4 5 18.33 1.12
    7 -4 5 18.75 1.25
    -7 -4 -5 18.93 1.08
    7 4 5 19.38 1.26
    7 4 5 18.65 1.2
    -7 4 -5 18.67 1.13
    7 4 5 19.27 1.19
    8 -4 5 -0.28 0.16
    8 -4 5 -0.16 0.31
    -8 -4 -5 0.13 0.28
    8 -4 5 0.15 0.29
    -8 -4 -5 -0.14 0.24
    8 -4 5 -0.03 0.31
    8 -4 5 0.37 0.29
    8 -4 5 0.18 0.35
    8 4 5 0.42 0.33
    -8 4 -5 -0.24 0.24
    8 4 5 0.43 0.36
    8 4 5 -0.06 0.31
    -9 -4 -5 29.99 1.6
    9 -4 5 33.53 1.7
    9 -4 5 33.79 1.73
    9 -4 5 30.91 1.6
    9 -4 5 34.01 1.65
    9 -4 5 32.31 1.7
    -9 -4 -5 30.68 1.63
    9 4 5 33.32 1.68
    9 4 5 34.37 1.7
    9 4 5 29.48 1.64
    10 -4 5 0.47 0.29
    10 -4 5 0.54 0.26
    -10 -4 -5 0.41 0.26
    10 -4 5 0.57 0.23
    10 4 5 0.86 0.27
    10 4 5 0.02 0.26
    -10 4 -5 0.47 0.29
    -11 -4 -5 5.28 0.43
    11 -4 5 5.43 0.48
    11 -4 5 6.41 0.5
    11 -4 5 5.4 0.48
    11 4 5 4.95 0.48
    11 4 5 5.2 0.46
    11 -5 -5 4.91 0.4
    -11 -5 5 5.34 0.42
    -11 -5 5 5.4 0.46
    -11 -5 5 4.89 0.46
    -11 5 5 5.73 0.45
    11 5 -5 6.42 0.51
    11 5 -5 5.78 0.47
    -11 5 5 4.98 0.43
    -10 -5 5 -0.12 0.15
    -10 -5 5 0.19 0.23
    10 -5 -5 0.13 0.22
    -10 -5 5 0.09 0.14
    -10 -5 5 -0.05 0.15
    -10 -5 5 0.04 0.15
    -10 5 5 -0.09 0.17
    10 5 -5 -0.16 0.25
    -10 5 5 0.5 0.22
    -9 -5 5 17.39 1.03
    -9 -5 5 20.02 1.16
    9 -5 -5 20.24 1.2
    -9 -5 5 19.52 1.15
    -9 -5 5 19.02 1.08
    -9 -5 5 21.68 1.12
    -9 -5 5 19.63 1.09
    9 -5 -5 18.06 1.1
    -9 -5 5 17.63 1.2
    -9 5 5 17.86 1.3
    9 5 -5 20.22 1.16
    -9 5 5 20.11 1.18
    -9 5 5 19.75 1.23
    8 -5 -5 11.1 0.81
    -8 -5 5 8.49 0.79
    -8 -5 5 11.99 0.79
    8 -5 -5 10.12 0.8
    8 -5 -5 9.82 0.85
    -8 -5 5 10.82 0.75
    -8 -5 5 10.87 0.75
    -8 -5 5 9.3 0.88
    -8 -5 5 10.74 0.75
    -8 -5 5 10.88 0.82
    -8 -5 5 9.66 0.83
    -8 -5 5 10.28 0.79
    -8 5 5 8.73 0.88
    8 5 -5 10.88 0.98
    -8 5 5 9.86 0.74
    -8 5 5 11.02 0.73
    -8 5 5 9.2 0.84
    8 5 -5 10.92 0.82
    7 -5 -5 24.84 1.32
    -7 -5 5 22.87 1.34
    -7 -5 5 20.83 1.35
    -7 -5 5 25 1.34
    -7 -5 5 22.74 1.31
    7 -5 -5 23.4 1.35
    -7 -5 5 24.13 1.33
    7 -5 -5 22.84 1.4
    -7 -5 5 22.46 1.31
    -7 -5 5 22.22 1.39
    7 -5 -5 23.52 1.38
    -7 -5 5 23.53 1.31
    -7 5 5 22.3 1.26
    7 5 -5 26.96 1.55
    7 5 -5 20.57 1.39
    -7 5 5 17.33 1.3
    -7 5 5 23.7 1.26
    -7 5 5 21.73 1.42
    -7 5 5 24.78 1.5
    -6 -5 5 1.15 0.35
    -6 -5 5 0.68 0.32
    6 -5 -5 0.73 0.38
    -6 -5 5 0.86 0.38
    -6 -5 5 1.04 0.33
    6 -5 -5 0.81 0.34
    6 -5 -5 0.99 0.37
    -6 -5 5 0.48 0.29
    -6 -5 5 0.28 0.29
    6 -5 -5 0.56 0.32
    -6 -5 5 0.86 0.34
    -6 -5 5 0.6 0.26
    -6 5 5 1.16 0.41
    -6 5 5 0.7 0.3
    -6 5 5 1.26 0.35
    -6 5 5 0.96 0.4
    6 5 -5 0.89 0.36
    5 -5 -5 15.8 1.05
    5 -5 -5 16.79 1.16
    -5 -5 5 18 1.1
    -5 -5 5 16.84 1.09
    5 -5 -5 17.17 1.14
    -5 -5 5 17.59 1.1
    -5 -5 5 18.29 1.13
    -5 -5 5 15.74 1.08
    -5 -5 5 17.47 1.08
    -5 -5 5 19.11 1.2
    5 -5 -5 16.19 1.13
    -5 -5 5 16.69 1.09
    -5 5 5 17.34 1.08
    -5 5 5 17.82 1.24
    -5 5 5 17.08 1.14
    5 5 -5 16.92 1.17
    -5 5 5 16.2 1.05
    4 -5 -5 15.96 1.03
    -4 -5 5 17.36 1.08
    -4 -5 5 14.84 1.03
    -4 -5 5 18.17 1.09
    4 -5 -5 14.96 1.08
    -4 -5 5 15.78 1.05
    4 -5 -5 17.5 1.09
    -4 -5 5 16.17 1.01
    4 -5 -5 16.85 1.12
    -4 -5 5 16.07 1.02
    4 -5 -5 14.93 1.08
    -4 -5 5 16.05 1.07
    -4 -5 5 16.43 1.04
    -4 -5 5 19.12 1.15
    -4 5 5 16.08 1.02
    -4 5 5 16.11 1.15
    -4 5 5 16.31 1.05
    -4 5 5 18.21 1.07
    -3 -5 5 6.71 0.65
    -3 -5 5 6.82 0.64
    3 -5 -5 6.68 0.72
    -3 -5 5 7.39 0.66
    3 -5 -5 5.72 0.63
    -3 -5 5 7.94 0.67
    -3 -5 5 6.23 0.63
    -3 -5 5 6.12 0.65
    3 -5 -5 5.92 0.7
    3 -5 -5 6.46 0.68
    -3 -5 5 5.95 0.61
    -3 -5 5 7.26 0.63
    -3 5 5 6.75 0.65
    -3 5 5 6.22 0.62
    -3 5 5 6.54 0.71
    -2 -5 5 2.05 0.4
    2 -5 -5 2.52 0.49
    2 -5 -5 2.92 0.47
    -2 -5 5 2.11 0.36
    -2 -5 5 2.95 0.41
    -2 -5 5 2.03 0.4
    2 -5 -5 2.14 0.49
    2 -5 -5 2.68 0.42
    -2 -5 5 1.82 0.37
    -2 -5 5 1.86 0.39
    -2 -5 5 2.37 0.41
    -2 5 5 1.71 0.38
    -2 5 5 2.68 0.46
    -2 5 5 2.24 0.44
    1 -5 -5 51.09 2.47
    -1 -5 5 52.06 2.46
    -1 -5 5 54.98 2.49
    1 -5 -5 55.04 2.52
    -1 -5 5 50.91 2.45
    -1 -5 5 47.53 2.37
    1 -5 -5 52.65 2.43
    -1 -5 5 54.45 2.51
    1 -5 -5 51.84 2.53
    -1 -5 5 51.49 2.46
    -1 5 5 50.83 2.45
    -1 5 5 53.25 2.47
    -1 5 5 53.77 2.52
    0 -5 -5 0.28 0.3
    0 -5 -5 0.22 0.26
    0 -5 5 0.17 0.24
    0 -5 5 -0.02 0.24
    0 -5 -5 0.11 0.25
    0 -5 -5 -0.08 0.31
    0 -5 5 -0.04 0.24
    0 -5 5 0.05 0.24
    0 -5 5 -0.04 0.25
    0 -5 -5 0.34 0.27
    0 -5 5 0.39 0.28
    0 5 5 0.3 0.25
    0 5 5 0.23 0.3
    0 5 5 -0.11 0.25
    -1 -5 -5 0.97 0.32
    1 -5 5 0.76 0.3
    -1 -5 -5 0.93 0.28
    1 -5 5 1.03 0.32
    1 -5 5 0.78 0.3
    -1 -5 -5 0.68 0.37
    1 -5 5 0.94 0.31
    1 -5 5 1.25 0.33
    1 -5 5 1.27 0.33
    1 -5 5 1.17 0.43
    1 -5 5 0.62 0.31
    -1 -5 -5 0.42 0.29
    -1 5 -5 1.06 0.32
    1 5 5 1.36 0.35
    1 5 5 1.44 0.37
    2 -5 5 5.15 0.69
    2 -5 5 5 0.57
    2 -5 5 4.04 0.56
    2 -5 5 3.74 0.52
    2 -5 5 3.67 0.5
    -2 -5 -5 4.33 0.54
    2 -5 5 4.73 0.57
    -2 -5 -5 4.33 0.51
    2 -5 5 4.98 0.58
    -2 -5 -5 4.3 0.6
    -2 -5 -5 3.37 0.5
    2 5 5 5.45 0.64
    2 5 5 3.73 0.5
    -3 -5 -5 59.87 2.69
    3 -5 5 57.1 2.74
    -3 -5 -5 58.36 2.82
    3 -5 5 58.94 2.77
    3 -5 5 54.82 2.74
    3 -5 5 61.13 2.74
    3 -5 5 55.97 2.75
    3 -5 5 58.42 2.8
    3 -5 5 59.79 2.73
    -3 -5 -5 59.69 2.69
    -3 -5 -5 62.24 2.7
    3 5 5 57.75 2.73
    3 5 5 59.77 2.71
    -4 -5 -5 0.35 0.34
    -4 -5 -5 0.76 0.3
    4 -5 5 0.98 0.34
    -4 -5 -5 0.85 0.28
    -4 -5 -5 0.48 0.29
    4 -5 5 0.66 0.26
    4 -5 5 1.01 0.38
    4 -5 5 0.89 0.35
    4 -5 5 0.6 0.32
    4 -5 5 0.62 0.33
    4 -5 5 0.82 0.35
    4 5 5 0.91 0.35
    -4 5 -5 0.4 0.3
    -4 5 -5 1.23 0.37
    5 -5 5 0.47 0.26
    -5 -5 -5 0.1 0.23
    5 -5 5 0.07 0.33
    -5 -5 -5 0.19 0.28
    5 -5 5 0.56 0.31
    5 -5 5 0.59 0.31
    -5 -5 -5 0.28 0.26
    5 -5 5 0.25 0.31
    5 -5 5 -0.15 0.26
    -5 5 -5 0.21 0.19
    5 5 5 0.24 0.3
    5 5 5 0.15 0.29
    6 -5 5 0.09 0.29
    -6 -5 -5 0.34 0.19
    6 -5 5 -0.11 0.2
    6 -5 5 -0.38 0.24
    -6 -5 -5 0.21 0.26
    -6 -5 -5 0.49 0.31
    6 -5 5 0.32 0.33
    6 -5 5 -0.47 0.26
    6 -5 5 -0.3 0.26
    6 5 5 0.01 0.29
    -6 5 -5 0 0.28
    6 5 5 0.1 0.22
    7 -5 5 13.51 0.89
    7 -5 5 11.81 0.87
    -7 -5 -5 11.51 0.82
    7 -5 5 12.2 0.93
    7 -5 5 11.43 0.84
    7 -5 5 11.87 0.92
    7 -5 5 10.38 0.82
    -7 -5 -5 12.88 0.85
    7 5 5 11.49 0.82
    7 5 5 11.81 0.84
    -7 5 -5 12.75 0.89
    7 5 5 10.62 0.93
    8 -5 5 2.47 0.42
    8 -5 5 1.4 0.32
    -8 -5 -5 2.5 0.36
    8 -5 5 1.65 0.36
    8 -5 5 2.04 0.37
    8 5 5 2.48 0.37
    8 5 5 2.58 0.38
    9 -5 5 3.55 0.4
    9 -5 5 2.29 0.35
    -9 -5 -5 2.5 0.33
    9 -5 5 2.06 0.32
    9 -5 5 2.26 0.35
    9 5 5 2.66 0.37
    9 5 5 2.38 0.36
    -9 5 -5 2.37 0.36
    10 -5 5 1.32 0.26
    -10 -5 -5 1.12 0.23
    10 -5 5 0.81 0.24
    10 -5 5 0.88 0.25
    10 5 5 1.17 0.23
    10 5 5 0.88 0.26
    -10 5 -5 0.92 0.25
    -9 -6 5 7.4 0.5
    -9 -6 5 7.09 0.52
    -9 -6 5 8.65 0.51
    -9 -6 5 7.64 0.5
    -9 -6 5 7.08 0.49
    9 -6 -5 7.55 0.54
    -9 -6 5 7.74 0.5
    -9 6 5 7.53 0.55
    -9 6 5 8.29 0.61
    9 6 -5 6.88 0.51
    -8 -6 5 3.16 0.4
    8 -6 -5 3.24 0.36
    -8 -6 5 2.83 0.36
    8 -6 -5 2.73 0.37
    8 -6 -5 2.97 0.39
    -8 -6 5 3.31 0.39
    -8 -6 5 3.03 0.43
    -8 -6 5 3.02 0.35
    -8 -6 5 3.06 0.34
    -8 6 5 2.8 0.37
    8 6 -5 3.25 0.39
    -8 6 5 3.5 0.43
    7 -6 -5 9.27 0.66
    -7 -6 5 7.89 0.72
    -7 -6 5 10.23 0.73
    -7 -6 5 8.25 0.67
    -7 -6 5 10.36 0.68
    -7 -6 5 10.1 0.67
    7 -6 -5 9.24 0.76
    -7 -6 5 9.41 0.65
    7 -6 -5 10.57 0.69
    -7 6 5 9.5 0.75
    -7 6 5 9.3 0.76
    -6 -6 5 5.27 0.59
    -6 -6 5 4.99 0.66
    -6 -6 5 4.76 0.57
    -6 -6 5 4.96 0.58
    6 -6 -5 5.99 0.63
    6 -6 -5 4.64 0.62
    -6 -6 5 5.37 0.59
    6 -6 -5 4.53 0.62
    -6 -6 5 5.84 0.53
    -6 -6 5 5.01 0.55
    6 -6 -5 5.34 0.51
    -6 6 5 6.01 0.7
    -6 6 5 5.46 0.77
    -6 6 5 5.23 0.56
    -5 -6 5 0.37 0.21
    -5 -6 5 0.35 0.21
    -5 -6 5 -0.05 0.29
    5 -6 -5 0.7 0.34
    -5 -6 5 0.46 0.26
    5 -6 -5 0.11 0.29
    5 -6 -5 -0.11 0.31
    -5 -6 5 0.22 0.29
    -5 -6 5 0.48 0.22
    -5 -6 5 0.37 0.29
    -5 -6 5 0.09 0.27
    5 -6 -5 0.4 0.29
    -5 6 5 0.18 0.2
    -5 6 5 0.3 0.39
    5 6 -5 0.13 0.29
    -5 6 5 0.57 0.31
    -5 6 5 0.03 0.3
    4 -6 -5 4.54 0.59
    -4 -6 5 4.81 0.58
    -4 -6 5 4.35 0.56
    -4 -6 5 4.65 0.6
    -4 -6 5 4.92 0.64
    4 -6 -5 4.73 0.62
    -4 -6 5 4.6 0.55
    -4 -6 5 5.34 0.58
    4 -6 -5 5.03 0.63
    -4 -6 5 5.51 0.59
    -4 6 5 3.9 0.61
    -4 6 5 4.1 0.48
    4 6 -5 5.16 0.69
    -4 6 5 3.9 0.55
    -3 -6 5 0.18 0.22
    3 -6 -5 0.15 0.32
    3 -6 -5 -0.07 0.18
    -3 -6 5 0.49 0.31
    -3 -6 5 0.49 0.21
    3 -6 -5 -0.28 0.3
    -3 -6 5 0.66 0.25
    -3 -6 5 0.23 0.26
    3 -6 -5 0.32 0.31
    -3 -6 5 0.39 0.32
    -3 -6 5 0.04 0.24
    -3 6 5 -0.11 0.28
    -3 6 5 -0.29 0.35
    -3 6 5 -0.1 0.29
    -2 -6 5 6.74 0.63
    -2 -6 5 7.69 0.65
    2 -6 -5 8.16 0.79
    -2 -6 5 8.65 0.76
    -2 -6 5 7.52 0.69
    -2 -6 5 8.25 0.66
    2 -6 -5 8.34 0.67
    -2 -6 5 8.5 0.62
    -2 -6 5 7.92 0.71
    2 -6 -5 7.75 0.64
    -2 6 5 7.99 0.72
    -2 6 5 8.05 0.73
    -2 6 5 7.64 0.67
    -2 6 5 7.25 0.64
    1 -6 -5 0.86 0.25
    -1 -6 5 0.67 0.33
    -1 -6 5 0.08 0.22
    1 -6 -5 0.02 0.2
    -1 -6 5 0.76 0.27
    -1 -6 5 0.7 0.27
    -1 -6 5 0.51 0.2
    1 -6 -5 0.56 0.35
    -1 -6 5 0.74 0.31
    -1 6 5 0.21 0.28
    -1 6 5 0.62 0.27
    -1 6 5 0.49 0.3
    0 -6 5 3.45 0.43
    0 -6 5 3.21 0.5
    0 -6 -5 5.07 0.53
    0 -6 -5 4.46 0.63
    0 -6 5 3.21 0.46
    0 -6 5 3.51 0.53
    0 -6 -5 3.59 0.52
    0 -6 5 3.55 0.48
    0 -6 5 3.88 0.54
    0 6 5 3.82 0.59
    0 6 5 3.18 0.45
    0 6 5 3.4 0.5
    1 -6 5 18.32 1.16
    1 -6 5 19.78 1.17
    1 -6 5 18.42 1.05
    -1 -6 -5 17.32 1.21
    -1 -6 -5 18.92 1.06
    1 -6 5 17.97 1.13
    1 -6 5 19.5 1.12
    1 -6 5 17.69 1.32
    1 -6 5 17.13 1.08
    1 6 5 18.6 1.13
    1 6 5 19.11 1.13
    2 -6 5 -0.05 0.18
    2 -6 5 -0.03 0.26
    2 -6 5 -0.03 0.24
    2 -6 5 0.11 0.34
    -2 -6 -5 0.16 0.25
    2 -6 5 0.18 0.26
    2 -6 5 0.32 0.31
    -2 -6 -5 0.3 0.33
    -2 6 -5 0.23 0.33
    2 6 5 -0.18 0.16
    2 6 5 0.42 0.31
    -2 6 -5 -0.27 0.28
    3 -6 5 0.24 0.22
    3 -6 5 0.03 0.2
    -3 -6 -5 0.38 0.27
    -3 -6 -5 0.05 0.3
    3 -6 5 0.33 0.28
    3 -6 5 -0.07 0.21
    3 -6 5 0.07 0.18
    -3 -6 -5 -0.12 0.26
    -3 6 -5 0.19 0.31
    3 6 5 0.01 0.21
    -3 6 -5 -0.41 0.27
    3 6 5 0.01 0.27
    4 -6 5 2.13 0.44
    4 -6 5 2.23 0.4
    4 -6 5 2.22 0.37
    -4 -6 -5 2.23 0.35
    4 -6 5 3 0.48
    -4 -6 -5 2.88 0.43
    -4 -6 -5 1.9 0.34
    4 -6 5 2.36 0.4
    4 6 5 2.96 0.41
    4 6 5 2.43 0.38
    -4 6 -5 2.42 0.48
    -4 6 -5 1.93 0.37
    5 -6 5 46.61 2.24
    5 -6 5 45.83 2.25
    5 -6 5 44.71 2.21
    5 -6 5 44.64 2.15
    -5 -6 -5 47.86 2.15
    5 6 5 47.88 2.2
    5 6 5 47.01 2.17
    6 -6 5 0.32 0.19
    6 -6 5 0.18 0.27
    -6 -6 -5 -0.09 0.2
    6 -6 5 0.05 0.21
    6 -6 5 -0.06 0.19
    6 6 5 0.1 0.19
    6 6 5 -0.17 0.18
    7 -6 5 3.23 0.41
    7 -6 5 3.83 0.39
    7 -6 5 3.6 0.42
    7 -6 5 3.62 0.47
    -7 -6 -5 3.3 0.35
    7 6 5 3.72 0.44
    7 6 5 3.01 0.4
    8 -6 5 1.38 0.24
    8 -6 5 1.1 0.23
    8 -6 5 1.75 0.28
    8 -6 5 1.38 0.25
    8 6 5 1.42 0.24
    -8 6 -5 1.35 0.24
    -6 -7 5 0.57 0.17
    -6 -7 5 0.54 0.17
    -6 -7 5 0.81 0.19
    -6 -7 5 0.62 0.17
    6 -7 -5 0.38 0.2
    6 -7 -5 0.38 0.14
    -6 -7 5 0.55 0.2
    -6 7 5 0.23 0.18
    -6 7 5 0.51 0.23
    5 -7 -5 13.13 0.77
    -5 -7 5 11.84 0.75
    5 -7 -5 13.52 0.74
    -5 -7 5 14.2 0.75
    -5 -7 5 11.98 0.77
    -5 -7 5 11.17 0.73
    -5 -7 5 11.41 0.73
    -5 7 5 11.11 0.75
    -5 7 5 11.21 0.76
    4 -7 -5 2.26 0.35
    -4 -7 5 2.29 0.34
    4 -7 -5 2.64 0.38
    -4 -7 5 2.86 0.36
    -4 -7 5 2.87 0.42
    -4 -7 5 2.74 0.38
    -4 -7 5 2.5 0.36
    -4 7 5 3.21 0.41
    -4 7 5 2.5 0.35
    -3 -7 5 2.68 0.34
    -3 -7 5 2.46 0.35
    3 -7 -5 3.12 0.45
    -3 -7 5 2.83 0.37
    3 -7 -5 2.43 0.38
    -3 -7 5 2.6 0.34
    -3 -7 5 2.94 0.43
    -3 7 5 3.21 0.38
    -2 -7 5 0.46 0.2
    -2 -7 5 0.69 0.21
    -2 -7 5 0.75 0.22
    2 -7 -5 0.8 0.29
    2 -7 -5 0.82 0.24
    -2 -7 5 0.72 0.28
    -2 7 5 1.12 0.25
    1 -7 -5 16.28 1.02
    -1 -7 5 17.66 1.01
    -1 -7 5 18.53 1.04
    -1 -7 5 17.59 0.95
    1 -7 -5 17.05 0.98
    -1 -7 5 17.21 1.01
    -1 7 5 17.94 0.99
    -1 7 5 18.88 1.03
    0 -7 5 1.74 0.31
    0 -7 5 1.58 0.28
    0 -7 5 1.62 0.28
    0 -7 -5 1.02 0.28
    0 -7 5 1.66 0.32
    0 -7 -5 1.36 0.29
    0 7 5 1.1 0.31
    0 7 5 1.33 0.26
    -1 -7 -5 0.04 0.21
    -1 -7 -5 0.1 0.27
    1 -7 5 0.21 0.19
    1 -7 5 -0.06 0.15
    1 -7 5 0.16 0.16
    1 7 5 0.12 0.24
    1 7 5 0 0.22
    -2 -7 -5 4.04 0.39
    2 -7 5 3.67 0.41
    -2 -7 -5 3.42 0.48
    2 -7 5 4.19 0.4
    2 -7 5 3.97 0.47
    2 7 5 2.99 0.37
    2 7 5 3.98 0.4
    3 -7 5 10.69 0.75
    3 -7 5 12.93 0.75
    3 -7 5 12.46 0.75
    3 -7 5 9.05 0.7
    -3 -7 -5 12.57 0.73
    3 7 5 11.96 0.74
    3 7 5 13.08 0.77
    4 -7 5 0.52 0.25
    4 -7 5 0.58 0.26
    4 -7 5 0.59 0.24
    4 -7 5 0.06 0.23
    4 7 5 0.98 0.27
    5 -7 5 0.32 0.16
    5 -7 5 0.27 0.21
    5 -7 5 0.04 0.21
    5 7 5 0.11 0.21
    -15 0 6 -0.12 0.11
    15 0 -6 0.26 0.14
    15 0 -6 0.09 0.18
    14 0 -6 23.77 1.22
    14 0 -6 25.54 1.23
    -14 0 6 23.52 1.19
    -14 0 6 23.99 1.26
    13 0 -6 0.2 0.27
    -13 0 6 -0.08 0.22
    -13 0 6 -0.06 0.33
    13 0 -6 0.14 0.24
    -13 0 6 0.16 0.24
    -12 0 6 3.26 0.49
    12 0 -6 4.89 0.58
    -12 0 6 4.33 0.47
    12 0 -6 5.68 0.58
    -12 0 6 4.3 0.53
    11 0 -6 0.06 0.29
    11 0 -6 -0.02 0.28
    -11 0 6 -0.03 0.26
    -11 0 6 -0.39 0.26
    -11 0 6 -0.24 0.17
    -10 0 6 14.88 0.99
    -10 0 6 15.85 1.01
    10 0 -6 14.69 1.01
    -10 0 6 14.23 0.99
    10 0 -6 14.4 0.98
    -10 0 6 15.5 1.04
    9 0 -6 0.32 0.33
    -9 0 6 -0.08 0.23
    -8 0 6 6.29 0.61
    7 0 -6 -0.03 0.15
    -7 0 6 0.06 0.17
    -7 0 6 0.03 0.19
    -6 0 6 191.33 8.1
    -6 0 6 198.79 8.26
    -6 0 6 207.14 8.18
    6 0 -6 203.52 8.16
    -5 0 6 -0.02 0.16
    5 0 -6 0.03 0.11
    -5 0 6 0.02 0.14
    4 0 -6 1.93 0.21
    -4 0 6 1.66 0.26
    3 0 -6 -0.07 0.09
    -3 0 6 0.06 0.13
    2 0 -6 207.18 8.33
    -2 0 6 213.58 8.48
    -1 0 6 -0.01 0.11
    0 0 6 522.26 20.29
    0 0 6 496.98 20.16
    1 0 6 0.07 0.07
    1 0 6 0.01 0.12
    2 0 6 208.19 8.53
    2 0 6 217.63 8.6
    3 0 6 -0.07 0.14
    3 0 6 0.03 0.13
    3 0 6 0.05 0.11
    3 0 6 -0.06 0.11
    4 0 6 225.73 9.06
    4 0 6 233.06 9.11
    4 0 6 211.34 9.07
    4 0 6 226.9 9.1
    5 0 6 -0.39 0.14
    5 0 6 0.04 0.16
    -5 0 -6 0.13 0.17
    5 0 6 0.17 0.17
    5 0 6 0.12 0.19
    6 0 6 24.9 1.33
    6 0 6 25.02 1.32
    6 0 6 26.58 1.29
    -6 0 -6 24.5 1.29
    6 0 6 25.95 1.26
    7 0 6 0.01 0.25
    7 0 6 -0.19 0.15
    7 0 6 0.53 0.25
    7 0 6 0.08 0.2
    -7 0 -6 0.11 0.21
    8 0 6 32.85 1.61
    8 0 6 32.02 1.69
    9 0 6 0.36 0.33
    9 0 6 0.01 0.27
    -9 0 -6 0.96 0.34
    9 0 6 0.15 0.29
    10 0 6 3.29 0.51
    10 0 6 3.51 0.55
    10 0 6 2.43 0.45
    -10 0 -6 4.01 0.55
    11 0 6 -0.22 0.27
    11 0 6 -0.1 0.29
    11 0 6 -0.13 0.18
    -11 0 -6 0.17 0.25
    12 0 6 4.06 0.46
    12 0 6 4.63 0.51
    -12 0 -6 4.92 0.52
    13 0 6 -0.06 0.21
    13 0 6 -0.04 0.22
    -13 0 -6 -0.07 0.19
    15 -1 -6 0.45 0.19
    -15 -1 6 0.4 0.17
    -15 1 6 0.4 0.17
    15 1 -6 0.23 0.21
    14 -1 -6 2.54 0.31
    14 -1 -6 2.03 0.32
    -14 -1 6 2.69 0.33
    -14 1 6 2.75 0.34
    14 1 -6 2.27 0.33
    -14 1 6 2.75 0.39
    -13 -1 6 0.2 0.25
    -13 -1 6 0.39 0.26
    -13 -1 6 0.54 0.26
    13 -1 -6 -0.05 0.27
    13 -1 -6 0.38 0.21
    13 1 -6 0.23 0.27
    -13 1 6 0.6 0.28
    -13 1 6 0.73 0.38
    13 1 -6 0.32 0.2
    -13 1 6 0.56 0.26
    -12 -1 6 48.84 2.36
    12 -1 -6 53.39 2.37
    -12 -1 6 49.91 2.38
    -12 -1 6 49.9 2.38
    12 -1 -6 49.7 2.37
    12 1 -6 50.05 2.38
    12 1 -6 48.98 2.36
    -12 1 6 49.69 2.41
    12 1 -6 48.76 2.34
    -12 1 6 51.7 2.41
    -12 1 6 53.03 2.49
    -11 -1 6 15.21 1.03
    11 -1 -6 13.94 0.96
    -11 -1 6 14.5 0.97
    -11 -1 6 13.72 0.96
    11 -1 -6 13.99 0.95
    -11 -1 6 14.51 0.98
    -11 1 6 14.23 0.95
    -11 1 6 14.06 0.98
    -11 1 6 14.04 0.99
    11 1 -6 14.44 0.97
    11 1 -6 14.81 0.96
    11 1 -6 12.54 0.94
    10 -1 -6 23.61 1.33
    -10 -1 6 25.78 1.43
    -10 -1 6 21.83 1.34
    -10 -1 6 23.77 1.34
    10 -1 -6 23.94 1.36
    -10 -1 6 23.54 1.37
    -10 -1 6 24.03 1.36
    -10 1 6 24.56 1.43
    -10 1 6 22.33 1.38
    10 1 -6 24.11 1.36
    -10 1 6 22.95 1.37
    10 1 -6 24.23 1.34
    10 1 -6 24.62 1.34
    -9 -1 6 -0.04 0.26
    -9 1 6 -0.18 0.26
    9 1 -6 0.39 0.28
    -8 -1 6 131.08 5.57
    -8 -1 6 142.46 5.78
    -8 1 6 128.34 5.66
    8 1 -6 134.55 5.64
    8 1 -6 133.65 5.7
    -8 1 6 134.29 5.76
    -7 -1 6 2.79 0.44
    -7 -1 6 2.79 0.36
    7 1 -6 3 0.43
    -7 1 6 2.81 0.35
    7 1 -6 2.42 0.37
    -7 1 6 1.79 0.3
    -7 1 6 3.57 0.42
    -6 -1 6 27.83 1.38
    -6 -1 6 33.02 1.55
    6 1 -6 27.58 1.42
    -6 1 6 28.03 1.37
    -6 1 6 28.63 1.51
    -6 1 6 29.73 1.45
    6 1 -6 30 1.46
    -5 -1 6 51.47 2.22
    5 -1 -6 53.43 2.23
    -5 -1 6 52.09 2.24
    -5 -1 6 49.91 2.35
    -5 1 6 51.32 2.24
    -5 1 6 54.1 2.3
    -5 1 6 48.83 2.35
    5 1 -6 48.81 2.27
    -4 -1 6 50.92 2.12
    -4 -1 6 47.38 2.13
    4 -1 -6 49.57 2.07
    4 1 -6 48.64 2.15
    -4 1 6 52.57 2.19
    -4 1 6 45.06 2.17
    -3 -1 6 7.75 0.46
    -3 1 6 6.64 0.48
    3 1 -6 7.31 0.44
    -2 -1 6 34.7 1.52
    -2 1 6 34.71 1.56
    2 1 -6 34.86 1.49
    -1 -1 6 14.13 0.71
    1 1 -6 14.09 0.66
    -1 1 6 14.31 0.74
    0 -1 6 216.56 8.96
    0 -1 6 225.08 9.02
    0 1 6 231.68 9.04
    1 -1 6 22.9 1.01
    1 -1 6 22.56 1.06
    1 1 6 22.71 1.05
    1 1 6 21.61 0.99
    2 -1 6 189.67 7.66
    2 -1 6 188.09 7.71
    2 1 6 194.74 7.69
    2 1 6 187.44 7.67
    3 -1 6 2.1 0.27
    -3 -1 -6 2.31 0.25
    3 -1 6 2.28 0.26
    3 -1 6 2.72 0.3
    3 -1 6 2.11 0.3
    3 1 6 2.45 0.3
    3 1 6 2.03 0.28
    3 1 6 2.46 0.27
    3 1 6 2.35 0.29
    4 -1 6 43.77 1.88
    4 -1 6 39.38 1.84
    -4 -1 -6 41.24 1.82
    4 -1 6 38.05 1.83
    4 -1 6 40.73 1.86
    -4 1 -6 42.39 1.91
    4 1 6 41.51 1.84
    4 1 6 41.75 1.91
    4 1 6 42.37 1.82
    4 1 6 40.95 1.85
    5 -1 6 75.2 3.37
    5 -1 6 79.66 3.37
    5 -1 6 75.64 3.38
    5 -1 6 80.68 3.43
    -5 -1 -6 80.48 3.32
    -5 1 -6 78.74 3.43
    5 1 6 84.23 3.48
    5 1 6 75.43 3.4
    5 1 6 78.48 3.37
    5 1 6 80.18 3.33
    -6 -1 -6 119.71 4.79
    6 -1 6 113.29 4.8
    6 -1 6 112.83 4.76
    6 -1 6 118.86 4.77
    6 -1 6 106.24 4.82
    6 1 6 119.41 4.9
    -6 1 -6 107.59 4.82
    6 1 6 113.25 4.76
    6 1 6 108.47 4.81
    7 -1 6 9.26 0.66
    7 -1 6 9.92 0.73
    7 -1 6 8.7 0.76
    7 -1 6 9.33 0.66
    7 1 6 8.69 0.78
    7 1 6 10.22 0.7
    7 1 6 8.78 0.72
    -7 1 -6 8.07 0.72
    8 -1 6 0.31 0.23
    8 -1 6 0.37 0.36
    8 -1 6 0.13 0.22
    -8 -1 -6 0.53 0.43
    8 -1 6 0.32 0.21
    8 -1 6 0.53 0.36
    8 -1 6 0.27 0.31
    8 1 6 0.51 0.32
    8 1 6 0.61 0.37
    8 1 6 -0.07 0.33
    9 -1 6 1.58 0.42
    9 -1 6 1.86 0.43
    9 -1 6 1.93 0.41
    9 -1 6 1.56 0.4
    9 -1 6 1.45 0.34
    9 -1 6 2.31 0.48
    -9 -1 -6 1.73 0.42
    9 -1 6 2.01 0.38
    9 -1 6 1.9 0.44
    9 1 6 0.83 0.39
    9 1 6 2.78 0.46
    9 1 6 2.52 0.46
    9 1 6 2 0.43
    10 -1 6 23.62 1.34
    10 -1 6 24.23 1.41
    10 -1 6 25.93 1.39
    -10 -1 -6 21.94 1.35
    10 -1 6 25.82 1.42
    10 -1 6 22.87 1.36
    10 1 6 24.92 1.42
    10 1 6 23.62 1.4
    10 1 6 23.91 1.33
    10 1 6 23.31 1.38
    -10 1 -6 24.36 1.38
    11 -1 6 8.97 0.78
    11 -1 6 9.57 0.77
    11 -1 6 10.25 0.79
    -11 -1 -6 8.44 0.74
    11 1 6 9.07 0.72
    -11 1 -6 10.67 0.79
    11 1 6 10.17 0.75
    11 1 6 9.84 0.79
    12 -1 6 7.7 0.66
    12 -1 6 8.76 0.67
    -12 -1 -6 8.81 0.63
    12 1 6 7.91 0.67
    12 1 6 9.53 0.65
    -12 1 -6 8.18 0.62
    -13 -1 -6 0.6 0.18
    13 -1 6 0.3 0.17
    13 -1 6 1.05 0.25
    -13 1 -6 0.53 0.17
    13 1 6 0.8 0.21
    14 -2 -6 10.89 0.63
    -14 -2 6 10.54 0.67
    -14 2 6 10.71 0.65
    14 2 -6 9.95 0.65
    -14 2 6 10.45 0.64
    14 2 -6 10.46 0.64
    -13 -2 6 5.7 0.51
    13 -2 -6 5.97 0.5
    -13 -2 6 6.48 0.51
    13 2 -6 6.3 0.52
    13 2 -6 6.78 0.6
    -13 2 6 6.91 0.59
    -13 2 6 7.01 0.6
    -12 -2 6 0.64 0.34
    -12 -2 6 0.32 0.3
    12 -2 -6 0.61 0.28
    -12 -2 6 0.81 0.25
    -12 -2 6 0.77 0.3
    12 2 -6 0.81 0.32
    -12 2 6 0.83 0.39
    12 2 -6 0.63 0.32
    -12 2 6 0.89 0.25
    12 2 -6 0.7 0.37
    -12 2 6 0.5 0.29
    11 -2 -6 12.95 0.89
    -11 -2 6 12.98 0.9
    -11 -2 6 12.33 0.95
    -11 -2 6 11.77 0.88
    -11 -2 6 10.24 0.85
    11 2 -6 11.92 0.92
    -11 2 6 11.41 0.89
    11 2 -6 12.59 0.86
    -11 2 6 12.79 0.94
    -11 2 6 13.44 0.91
    -10 -2 6 95.45 4.27
    10 -2 -6 94.27 4.31
    -10 -2 6 109.59 4.49
    -10 -2 6 102.08 4.39
    -10 -2 6 96.78 4.27
    -10 -2 6 95.39 4.31
    -10 -2 6 100.7 4.39
    -10 -2 6 101.98 4.35
    -10 2 6 100.41 4.41
    -10 2 6 107.16 4.52
    10 2 -6 99.75 4.38
    -10 2 6 97.74 4.4
    -10 2 6 83.43 4.6
    10 2 -6 100.68 4.34
    -9 -2 6 3.06 0.48
    -9 -2 6 2.92 0.43
    -9 -2 6 2.43 0.45
    -9 -2 6 2.37 0.44
    -9 -2 6 3.56 0.53
    -9 -2 6 2.33 0.44
    -9 -2 6 2.65 0.42
    9 -2 -6 2.78 0.47
    -9 -2 6 3.05 0.47
    -9 2 6 2.48 0.49
    -9 2 6 2.4 0.44
    9 2 -6 2.47 0.46
    -9 2 6 2.91 0.51
    -9 2 6 2.44 0.4
    -8 -2 6 37.08 1.94
    -8 -2 6 37.61 1.78
    8 2 -6 36.53 1.86
    -8 2 6 35.69 1.76
    -8 2 6 34.25 1.94
    -7 -2 6 0.93 0.33
    -7 -2 6 1.66 0.31
    -7 2 6 0.81 0.35
    7 2 -6 0.8 0.35
    -7 2 6 1.02 0.3
    7 2 -6 0.39 0.31
    -7 2 6 0.86 0.26
    -6 -2 6 63.21 3.39
    -6 -2 6 81.27 3.34
    6 2 -6 75.62 3.44
    -6 2 6 82.59 3.33
    -6 2 6 80.06 3.39
    6 2 -6 78.27 3.41
    -5 -2 6 10.77 0.68
    -5 -2 6 10.32 0.75
    -5 2 6 10.14 0.7
    5 2 -6 11.55 0.75
    -5 2 6 9.81 0.78
    -5 2 6 10.65 0.67
    -5 2 6 12.01 0.72
    5 2 -6 11.35 0.74
    -4 -2 6 177.26 7.6
    -4 -2 6 191.02 7.69
    -4 -2 6 181.4 7.61
    -4 2 6 178.09 7.71
    4 2 -6 197.16 7.66
    -4 2 6 183.41 7.58
    -4 2 6 194.67 7.62
    -4 2 6 190.16 7.67
    -3 -2 6 111.6 4.57
    -3 2 6 108.38 4.57
    -3 2 6 107.84 4.55
    3 2 -6 110.66 4.57
    -3 2 6 111.6 4.61
    -2 -2 6 10.57 0.56
    -2 -2 6 10.12 0.62
    -2 2 6 11.06 0.64
    -2 2 6 10.12 0.62
    -2 2 6 9.66 0.59
    2 2 -6 11.14 0.6
    -1 -2 6 0.05 0.12
    1 2 -6 0.15 0.13
    -1 2 6 0 0.14
    -1 2 6 0.27 0.16
    -1 2 6 0.17 0.14
    0 -2 6 283.88 10.94
    0 -2 6 284.27 10.94
    0 -2 -6 259.84 10.91
    0 2 6 277.08 10.94
    0 2 6 266.68 10.93
    0 2 6 259.49 10.95
    1 -2 6 184.17 8.28
    1 -2 6 216.47 8.29
    -1 -2 -6 203.73 8.26
    1 -2 6 213.67 8.28
    1 -2 6 196.72 8.25
    1 2 6 211.72 8.26
    1 2 6 205.21 8.28
    1 2 6 202.74 8.29
    -2 -2 -6 0.45 0.15
    2 -2 6 0.7 0.2
    2 -2 6 0.69 0.22
    2 -2 6 0.67 0.18
    2 -2 6 0.68 0.17
    2 2 6 0.99 0.19
    2 2 6 0.99 0.17
    2 2 6 0.66 0.21
    -2 2 -6 0.6 0.19
    3 -2 6 1.14 0.23
    3 -2 6 1.22 0.23
    -3 -2 -6 0.96 0.2
    3 -2 6 1.42 0.27
    3 -2 6 1.04 0.23
    -3 2 -6 1.08 0.21
    3 2 6 0.84 0.22
    3 2 6 1.2 0.27
    3 2 6 0.96 0.23
    3 2 6 1.07 0.2
    -4 -2 -6 161.64 6.41
    4 -2 6 153.36 6.42
    4 -2 6 154.98 6.46
    4 -2 6 157.73 6.45
    4 -2 6 153.72 6.41
    -4 2 -6 155.13 6.48
    4 2 6 155.84 6.42
    5 -2 6 58.21 2.54
    5 -2 6 57.35 2.53
    5 -2 6 55.73 2.5
    5 -2 6 55.37 2.56
    -5 -2 -6 55.82 2.48
    5 2 6 54.91 2.58
    5 2 6 57.76 2.65
    5 2 6 55.22 2.49
    -5 2 -6 55.93 2.57
    6 -2 6 0.06 0.18
    -6 -2 -6 0.07 0.18
    6 -2 6 0.02 0.19
    6 -2 6 0.46 0.25
    6 -2 6 0.31 0.25
    6 2 6 0.03 0.26
    6 2 6 -0.12 0.27
    -6 2 -6 0 0.25
    6 2 6 -0.09 0.19
    7 -2 6 0.65 0.25
    -7 -2 -6 0.7 0.25
    7 -2 6 0.63 0.27
    7 -2 6 0.84 0.31
    7 2 6 0.88 0.35
    8 -2 6 51.65 2.3
    -8 -2 -6 43.68 2.34
    8 -2 6 50.57 2.37
    8 -2 6 48.34 2.29
    8 -2 6 47.52 2.25
    8 -2 6 46.49 2.31
    8 -2 6 50.52 2.41
    8 -2 6 46.45 2.36
    8 2 6 50.27 2.32
    8 2 6 48.42 2.36
    8 2 6 49.53 2.37
    9 -2 6 16.99 1.06
    9 -2 6 18.02 1.16
    9 -2 6 18.1 1.14
    9 -2 6 19.52 1.14
    9 -2 6 18.59 1.04
    -9 -2 -6 17.46 1.16
    9 -2 6 17.08 1.17
    9 -2 6 17.01 1.09
    9 2 6 18.68 1.14
    9 2 6 19.16 1.17
    9 2 6 17.67 1.16
    -10 -2 -6 1.59 0.38
    10 -2 6 1.96 0.42
    10 -2 6 1.64 0.38
    10 -2 6 1.88 0.34
    10 -2 6 1.85 0.42
    10 -2 6 1.75 0.41
    10 -2 6 2.11 0.4
    10 -2 6 2.03 0.41
    10 2 6 2.06 0.43
    10 2 6 2.41 0.46
    10 2 6 2.08 0.41
    11 -2 6 1.42 0.3
    11 -2 6 2.43 0.42
    -11 -2 -6 1.59 0.35
    11 -2 6 1.56 0.34
    11 -2 6 1.76 0.32
    11 -2 6 1.81 0.41
    -11 2 -6 1.73 0.35
    11 2 6 1.93 0.35
    11 2 6 2.21 0.41
    -12 -2 -6 20.96 1.08
    12 -2 6 17.86 1.05
    12 2 6 19.39 1.04
    12 2 6 19.5 1.1
    -12 2 -6 20.27 1.09
    -13 -2 -6 2.22 0.29
    13 -2 6 1.87 0.25
    -13 2 -6 1.43 0.25
    13 2 6 1.63 0.23
    13 2 6 1.28 0.22
    13 -3 -6 1.45 0.26
    -13 -3 6 1.32 0.25
    -13 3 6 1.06 0.24
    13 3 -6 1.59 0.3
    13 3 -6 1.34 0.26
    -13 3 6 1.77 0.3
    -12 -3 6 14.96 0.9
    12 -3 -6 16.69 0.97
    -12 -3 6 16.98 0.98
    -12 -3 6 17.3 0.96
    -12 -3 6 14.88 0.91
    -12 3 6 16.83 0.99
    12 3 -6 16.38 0.98
    12 3 -6 17.07 0.95
    -12 3 6 17.04 0.99
    -12 3 6 17.17 1.06
    -11 -3 6 0.09 0.32
    11 -3 -6 0.63 0.3
    -11 -3 6 0.18 0.26
    -11 -3 6 -0.05 0.28
    -11 -3 6 0.25 0.17
    -11 -3 6 0.06 0.21
    -11 -3 6 -0.08 0.25
    -11 -3 6 0.22 0.31
    -11 3 6 -0.02 0.29
    11 3 -6 0.09 0.34
    -11 3 6 0.01 0.27
    11 3 -6 0.31 0.28
    -11 3 6 0.17 0.37
    -11 3 6 0.41 0.3
    10 -3 -6 1.71 0.39
    -10 -3 6 1.86 0.42
    -10 -3 6 1.86 0.37
    -10 -3 6 2.52 0.5
    -10 -3 6 1.27 0.34
    -10 -3 6 1.51 0.39
    10 -3 -6 1.91 0.41
    -10 -3 6 1.47 0.37
    -10 -3 6 2.04 0.37
    -10 -3 6 2.24 0.38
    -10 3 6 1.59 0.39
    10 3 -6 1.42 0.45
    -10 3 6 0.87 0.36
    -10 3 6 1.47 0.41
    10 3 -6 2.16 0.44
    -10 3 6 2.09 0.4
    -9 -3 6 3.74 0.54
    -9 -3 6 3.77 0.52
    -9 -3 6 3.68 0.51
    -9 -3 6 3.83 0.56
    -9 -3 6 3.28 0.48
    -9 -3 6 3.75 0.51
    9 -3 -6 4.18 0.62
    -9 -3 6 4.53 0.59
    -9 -3 6 3.37 0.49
    -9 -3 6 3.37 0.58
    -9 -3 6 3.67 0.53
    9 -3 -6 3.48 0.49
    9 -3 -6 4.05 0.54
    -9 3 6 4.68 0.66
    9 3 -6 3.66 0.57
    9 3 -6 3.52 0.54
    -9 3 6 2.59 0.51
    -9 3 6 3.46 0.61
    -9 3 6 3.02 0.46
    8 -3 -6 43.44 2.08
    -8 -3 6 44.35 2.13
    -8 -3 6 44.01 2.09
    -8 -3 6 42.03 2.08
    -8 -3 6 45.18 2.1
    -8 -3 6 42.82 2.16
    8 -3 -6 43.55 2.21
    -8 -3 6 41.98 2.23
    -8 -3 6 44.54 2.09
    -8 -3 6 39.34 2.16
    -8 -3 6 42.15 2.08
    -8 -3 6 44.15 2.09
    -8 3 6 41.14 2.25
    -8 3 6 39.22 2.21
    -8 3 6 39.55 2.12
    8 3 -6 44.49 2.21
    -8 3 6 43.78 2.07
    -7 -3 6 11.17 0.79
    -7 -3 6 9.71 0.87
    -7 3 6 12.49 0.8
    7 3 -6 11.14 0.9
    -7 3 6 10.5 0.95
    -6 -3 6 47.01 2.31
    -6 -3 6 46.05 2.18
    -6 3 6 41.98 2.31
    6 3 -6 46.01 2.31
    -6 3 6 47.95 2.18
    -6 3 6 48.16 2.25
    6 3 -6 47.94 2.28
    -6 3 6 46.55 2.13
    -5 -3 6 7 0.58
    -5 -3 6 6.39 0.62
    -5 -3 6 6.68 0.58
    -5 3 6 6.75 0.57
    -5 3 6 6.36 0.66
    5 3 -6 6.86 0.61
    -5 3 6 6.82 0.6
    5 3 -6 7.4 0.65
    -5 3 6 6.23 0.54
    -4 -3 6 69.57 3.03
    -4 -3 6 68.55 3.01
    -4 -3 6 68.08 3.07
    -4 3 6 70.95 3.07
    -4 3 6 68.19 3.12
    -4 3 6 69.16 3.02
    4 3 -6 67.79 3.07
    -4 3 6 68.97 3
    -3 -3 6 0.64 0.19
    -3 -3 6 0.75 0.25
    -3 -3 6 0.63 0.22
    -3 3 6 0.94 0.25
    -3 3 6 0.91 0.25
    3 3 -6 0.42 0.21
    -3 3 6 0.66 0.25
    -3 3 6 0.85 0.24
    -2 -3 6 36.64 1.72
    -2 -3 6 35.23 1.75
    -2 -3 6 35.8 1.73
    2 3 -6 38.41 1.77
    -2 3 6 38.05 1.74
    -2 3 6 38.91 1.76
    -2 3 6 38.57 1.77
    -2 3 6 38.37 1.79
    -1 -3 6 0.51 0.2
    -1 -3 6 0.25 0.19
    1 -3 -6 0.38 0.17
    -1 -3 6 0.73 0.2
    -1 3 6 0.55 0.19
    -1 3 6 0.59 0.22
    -1 3 6 0.86 0.24
    1 3 -6 0.71 0.19
    -1 3 6 0.43 0.18
    0 -3 -6 16.32 0.84
    0 -3 6 14.67 0.83
    0 -3 6 14.52 0.85
    0 -3 6 15.02 0.83
    0 -3 6 15.67 0.86
    0 3 -6 16.12 0.89
    0 3 6 16.2 0.84
    0 3 6 14.82 0.81
    0 3 6 14.68 0.86
    1 -3 6 0.35 0.19
    1 -3 6 0.34 0.2
    1 -3 6 1.35 0.25
    -1 -3 -6 0.65 0.19
    1 -3 6 0.72 0.21
    1 -3 6 0.64 0.22
    -1 3 -6 0.32 0.15
    1 3 6 0.28 0.2
    1 3 6 0.43 0.18
    2 -3 6 102.21 4.34
    -2 -3 -6 105.77 4.35
    2 -3 6 97.92 4.38
    2 -3 6 104.2 4.36
    2 -3 6 106.42 4.4
    -2 3 -6 102.94 4.38
    2 3 6 105.95 4.38
    3 -3 6 1.37 0.28
    -3 -3 -6 1.66 0.26
    3 -3 6 1.6 0.28
    3 -3 6 1.94 0.31
    3 -3 6 1.91 0.33
    -3 3 -6 2.26 0.33
    3 3 6 1.92 0.32
    4 -3 6 22.6 1.17
    4 -3 6 22.25 1.14
    -4 -3 -6 20.01 1.07
    4 -3 6 19.41 1.14
    4 -3 6 18.81 1.07
    4 3 6 20.29 1.09
    -4 3 -6 19.12 1.12
    -5 -3 -6 12.39 0.74
    5 -3 6 11.08 0.8
    5 -3 6 11.65 0.8
    5 -3 6 12.99 0.82
    5 -3 6 12.49 0.78
    -5 3 -6 10.48 0.78
    5 3 6 11.35 0.77
    6 -3 6 107.86 4.5
    6 -3 6 110.16 4.53
    -6 -3 -6 105.77 4.45
    6 -3 6 103.61 4.46
    6 -3 6 99.57 4.51
    6 -3 6 98.52 4.58
    6 -3 6 95.26 4.56
    6 3 6 98.23 4.51
    6 3 6 123.96 4.77
    6 3 6 100.76 4.57
    7 -3 6 1.1 0.38
    -7 -3 -6 1.44 0.31
    7 -3 6 2.27 0.46
    7 -3 6 1.05 0.31
    7 -3 6 1.77 0.33
    7 -3 6 1.23 0.35
    7 -3 6 1.34 0.38
    7 -3 6 1.34 0.36
    -7 -3 -6 1.79 0.41
    7 3 6 1.54 0.4
    7 3 6 2.05 0.43
    7 3 6 2.11 0.46
    8 -3 6 0.83 0.4
    8 -3 6 1.69 0.33
    8 -3 6 1.7 0.37
    8 -3 6 1.41 0.42
    -8 -3 -6 1.12 0.36
    8 -3 6 1.29 0.34
    -8 -3 -6 1.54 0.32
    8 -3 6 1.27 0.34
    8 -3 6 1.89 0.41
    8 3 6 1.89 0.38
    8 3 6 1.9 0.43
    8 3 6 2.24 0.46
    9 -3 6 0.78 0.3
    9 -3 6 0.12 0.29
    9 -3 6 0.49 0.33
    9 -3 6 0.21 0.31
    9 -3 6 0.34 0.34
    9 -3 6 0.1 0.28
    -9 -3 -6 0.27 0.3
    9 -3 6 0.6 0.27
    9 3 6 0.5 0.28
    9 3 6 0.11 0.35
    9 3 6 0.4 0.32
    -10 -3 -6 51.58 2.48
    10 -3 6 53.69 2.52
    10 -3 6 54.24 2.52
    10 -3 6 58.79 2.52
    10 -3 6 56.13 2.5
    10 -3 6 49.29 2.52
    -10 3 -6 53.38 2.51
    10 3 6 53.14 2.49
    10 3 6 54.72 2.55
    11 -3 6 0.17 0.18
    11 -3 6 -0.2 0.16
    11 -3 6 -0.25 0.15
    11 -3 6 0.1 0.24
    -11 -3 -6 0.21 0.24
    -11 3 -6 0.32 0.19
    11 3 6 0.06 0.28
    11 3 6 0.07 0.21
    12 -3 6 1.15 0.26
    -12 -3 -6 1.21 0.24
    -12 3 -6 1.21 0.26
    12 3 6 1.41 0.26
    -12 -4 6 1.39 0.28
    -12 -4 6 2.53 0.34
    -12 -4 6 1.76 0.26
    -12 -4 6 2.2 0.31
    12 4 -6 1.77 0.29
    -12 4 6 2.04 0.33
    -12 4 6 2.75 0.39
    11 -4 -6 6.04 0.53
    -11 -4 6 5.45 0.5
    -11 -4 6 4.95 0.44
    -11 -4 6 5.83 0.55
    -11 -4 6 6.27 0.56
    -11 4 6 4.52 0.67
    -11 4 6 6.32 0.54
    11 4 -6 5.72 0.59
    -11 4 6 5.33 0.58
    -10 -4 6 30.34 1.51
    10 -4 -6 30.07 1.51
    -10 -4 6 29 1.54
    -10 -4 6 29.01 1.47
    -10 -4 6 28.69 1.46
    -10 -4 6 30.08 1.64
    -10 -4 6 27.93 1.53
    -10 -4 6 29.78 1.52
    -10 -4 6 29.07 1.48
    -10 -4 6 27.91 1.5
    -10 4 6 31.36 1.6
    -10 4 6 30.57 1.63
    -10 4 6 28.58 1.69
    -10 4 6 26.61 1.51
    10 4 -6 28.07 1.61
    -9 -4 6 0.57 0.29
    9 -4 -6 0.91 0.33
    9 -4 -6 0.4 0.38
    -9 -4 6 0.75 0.33
    -9 -4 6 0.36 0.29
    -9 -4 6 -0.04 0.28
    -9 -4 6 1.23 0.37
    -9 -4 6 0.49 0.28
    -9 -4 6 1.19 0.31
    -9 -4 6 0.78 0.33
    -9 -4 6 0.75 0.31
    -9 4 6 1.04 0.32
    -9 4 6 0.18 0.33
    -9 4 6 0.44 0.31
    9 4 -6 0.9 0.42
    -9 4 6 0.89 0.41
    -8 -4 6 10.7 0.79
    -8 -4 6 12.37 0.9
    -8 -4 6 10.06 0.9
    8 -4 -6 11.61 0.97
    8 -4 -6 12.72 0.89
    -8 -4 6 12.03 0.84
    -8 -4 6 11.21 0.85
    -8 -4 6 11.1 0.85
    -8 -4 6 12.07 0.87
    -8 -4 6 10.51 0.95
    -8 -4 6 12.4 0.91
    -8 4 6 10.47 1.02
    -8 4 6 10.53 0.93
    -8 4 6 10.64 0.83
    8 4 -6 11.56 0.98
    -8 4 6 9.84 0.95
    7 -4 -6 10.95 0.95
    -7 -4 6 13.41 0.89
    -7 -4 6 9.6 0.88
    7 -4 -6 10.52 0.89
    -7 -4 6 11.27 0.81
    -7 -4 6 9.89 0.81
    -7 -4 6 9.78 0.93
    7 -4 -6 12.76 0.89
    -7 -4 6 11.15 0.86
    -7 -4 6 13.31 0.88
    -7 -4 6 12.12 0.88
    -7 -4 6 12.9 0.92
    -7 4 6 12.54 0.82
    -7 4 6 11.46 1.02
    7 4 -6 10.4 0.89
    -7 4 6 10.03 0.76
    -7 4 6 11.01 0.99
    -7 4 6 9.33 0.91
    -6 -4 6 2.57 0.45
    -6 -4 6 1.93 0.42
    6 -4 -6 2.51 0.46
    -6 -4 6 2.87 0.47
    -6 -4 6 2.06 0.41
    6 -4 -6 2.63 0.54
    -6 -4 6 1.68 0.41
    -6 -4 6 2.95 0.44
    6 -4 -6 2.85 0.53
    -6 -4 6 2.67 0.51
    6 -4 -6 2.83 0.47
    -6 -4 6 2.34 0.43
    -6 -4 6 2.02 0.4
    -6 4 6 2.19 0.5
    6 4 -6 2.16 0.47
    -6 4 6 2.23 0.48
    -6 4 6 2.53 0.4
    -6 4 6 2.61 0.39
    -5 -4 6 10.97 0.81
    5 -4 -6 11.39 0.87
    -5 -4 6 8.13 0.85
    -5 -4 6 12.39 0.82
    -5 -4 6 11.11 0.86
    5 -4 -6 9.54 1.06
    -5 -4 6 9.75 0.91
    -5 -4 6 11 0.86
    -5 -4 6 11.13 0.86
    -5 4 6 12.26 0.94
    5 4 -6 12.3 0.89
    -5 4 6 11.63 0.8
    -5 4 6 11.39 0.77
    -4 -4 6 65.77 3
    -4 -4 6 64.03 2.95
    -4 -4 6 65.52 2.95
    -4 4 6 66.79 3.07
    -4 4 6 67.69 2.96
    -4 4 6 65.41 2.95
    -4 4 6 61.8 2.99
    -3 -4 6 0.78 0.28
    -3 -4 6 0.68 0.26
    -3 -4 6 0.83 0.29
    -3 4 6 0.6 0.29
    -3 4 6 0.45 0.24
    -3 4 6 0.72 0.26
    3 4 -6 1.01 0.33
    -2 -4 6 11.72 0.81
    -2 -4 6 12.78 0.8
    -2 -4 6 12.82 0.82
    2 4 -6 12.97 0.86
    -2 4 6 13.04 0.84
    -2 4 6 13.78 0.9
    -2 4 6 12.7 0.82
    -1 -4 6 0.37 0.22
    -1 -4 6 0.03 0.17
    1 -4 -6 0.21 0.19
    1 4 -6 -0.06 0.21
    -1 4 6 -0.08 0.2
    -1 4 6 0.16 0.19
    -1 4 6 0.22 0.21
    0 -4 6 53.32 2.45
    0 -4 6 54.37 2.43
    0 -4 -6 50.01 2.36
    0 -4 -6 55.41 2.5
    0 4 -6 53.59 2.49
    0 4 6 51.29 2.43
    1 -4 6 2.48 0.4
    1 -4 6 1.53 0.33
    -1 -4 -6 2.58 0.35
    1 -4 6 1.9 0.34
    1 -4 6 2.28 0.39
    -1 4 -6 1.85 0.38
    1 4 6 2.03 0.36
    2 -4 6 7.34 0.61
    2 -4 6 6.78 0.58
    2 -4 6 7.5 0.63
    2 -4 6 5.8 0.6
    2 -4 6 6.61 0.58
    -2 -4 -6 5.77 0.53
    2 4 6 6.86 0.55
    3 -4 6 5.67 0.55
    -3 -4 -6 6.56 0.49
    3 -4 6 5.48 0.53
    3 -4 6 2.75 0.59
    3 -4 6 5.38 0.53
    3 4 6 5.36 0.54
    4 -4 6 102.58 4.53
    4 -4 6 95.66 4.49
    4 -4 6 107.57 4.52
    -4 -4 -6 107.32 4.47
    4 -4 6 114.22 4.59
    4 -4 6 100.11 4.6
    -4 -4 -6 100.91 4.47
    -4 -4 -6 95.59 4.62
    4 -4 6 104.81 4.56
    4 -4 6 112.32 4.51
    4 4 6 105.65 4.53
    4 4 6 105.81 4.48
    -5 -4 -6 0.18 0.4
    5 -4 6 0.22 0.22
    5 -4 6 0.68 0.38
    5 -4 6 0.79 0.29
    5 -4 6 0 0.21
    5 -4 6 0.07 0.32
    -5 -4 -6 0.45 0.25
    -5 -4 -6 0.3 0.31
    5 -4 6 -0.36 0.27
    5 -4 6 0.43 0.28
    5 4 6 0.5 0.43
    5 4 6 0.19 0.33
    5 4 6 0.43 0.33
    5 4 6 -0.11 0.33
    -6 -4 -6 17.41 1.11
    6 -4 6 19.79 1.22
    6 -4 6 19.61 1.1
    6 -4 6 17.55 1.16
    6 -4 6 17.79 1.1
    6 -4 6 16.84 1.18
    6 -4 6 17.8 1.07
    -6 -4 -6 17.9 1.06
    6 -4 6 21.12 1.18
    -6 -4 -6 17.56 1.1
    6 4 6 18.76 1.16
    6 4 6 17.78 1.15
    6 4 6 16.04 1.15
    7 -4 6 0.35 0.27
    7 -4 6 0.62 0.34
    7 -4 6 0.32 0.22
    7 -4 6 0.13 0.25
    7 -4 6 0.1 0.31
    -7 -4 -6 0.78 0.32
    7 -4 6 -0.05 0.24
    -7 -4 -6 0.47 0.26
    7 -4 6 0.21 0.22
    7 4 6 0.61 0.26
    -7 4 -6 0.48 0.29
    7 4 6 0.42 0.34
    -8 -4 -6 29.8 1.48
    8 -4 6 30.32 1.6
    -8 -4 -6 28.82 1.51
    8 -4 6 27.04 1.54
    8 -4 6 28.45 1.48
    8 -4 6 28.18 1.45
    8 -4 6 26.7 1.58
    8 -4 6 27.35 1.54
    8 -4 6 28.03 1.52
    -8 4 -6 26.2 1.45
    8 4 6 28.52 1.51
    8 4 6 27.89 1.53
    9 -4 6 1.83 0.36
    -9 -4 -6 1.74 0.36
    9 -4 6 1.94 0.39
    9 -4 6 1.7 0.34
    9 -4 6 1.75 0.38
    9 -4 6 1.6 0.35
    -9 4 -6 1.4 0.36
    9 4 6 2.04 0.39
    9 4 6 1.65 0.34
    -9 4 -6 1.53 0.38
    10 -4 6 0.18 0.26
    -10 -4 -6 0.06 0.16
    10 -4 6 0.3 0.19
    10 -4 6 -0.02 0.16
    10 4 6 0.03 0.2
    10 4 6 0.13 0.17
    11 -4 6 0.24 0.15
    11 -4 6 0.13 0.19
    11 -4 6 0.08 0.15
    -11 -4 -6 -0.11 0.19
    11 4 6 -0.11 0.14
    -11 4 -6 0.3 0.17
    -11 -5 6 0.25 0.17
    11 -5 -6 0.17 0.19
    -11 -5 6 -0.01 0.12
    -11 -5 6 0.21 0.12
    -11 -5 6 -0.13 0.18
    -11 5 6 0.16 0.19
    11 5 -6 0.26 0.2
    11 5 -6 0.32 0.22
    -11 5 6 0.33 0.23
    10 -5 -6 6.46 0.52
    -10 -5 6 6.66 0.56
    -10 -5 6 5.52 0.52
    -10 -5 6 5.99 0.47
    -10 -5 6 5.48 0.5
    -10 -5 6 5.86 0.44
    -10 -5 6 5.79 0.49
    -10 5 6 6.7 0.55
    -10 5 6 4.92 0.48
    10 5 -6 4.79 0.48
    -9 -5 6 8.06 0.69
    9 -5 -6 7.82 0.71
    -9 -5 6 7.24 0.75
    -9 -5 6 7.98 0.62
    -9 -5 6 8.07 0.59
    -9 -5 6 7.79 0.59
    -9 -5 6 6.98 0.55
    9 -5 -6 6.95 0.63
    -9 -5 6 7.6 0.63
    9 5 -6 6.35 0.59
    -9 5 6 7.26 0.67
    -9 5 6 7.26 0.83
    -9 5 6 7.89 0.75
    -8 -5 6 26.92 1.33
    -8 -5 6 22.65 1.35
    8 -5 -6 24.64 1.34
    -8 -5 6 22.44 1.4
    8 -5 -6 23.84 1.39
    8 -5 -6 24.52 1.33
    -8 -5 6 25.97 1.35
    -8 -5 6 24.39 1.31
    -8 -5 6 26.53 1.34
    -8 -5 6 24.04 1.31
    -8 -5 6 24.27 1.32
    -8 -5 6 26.45 1.42
    -8 5 6 16.89 1.3
    -8 5 6 24.51 1.51
    -8 5 6 22.77 1.42
    8 5 -6 22.99 1.41
    8 5 -6 24.69 1.35
    -8 5 6 25.23 1.37
    -8 5 6 22.95 1.32
    -7 -5 6 11.94 0.96
    -7 -5 6 13.46 0.88
    -7 -5 6 14.3 0.93
    7 -5 -6 13.05 0.96
    7 -5 -6 15.14 1.03
    7 -5 -6 14.64 0.97
    -7 -5 6 15.99 0.98
    -7 -5 6 12.89 0.93
    -7 -5 6 13.38 0.98
    -7 -5 6 14.38 0.96
    -7 -5 6 12.59 1.04
    -7 5 6 13.11 0.88
    -7 5 6 14.06 0.9
    -7 5 6 13.79 1.08
    -7 5 6 11.74 1.1
    -7 5 6 10.74 0.95
    -6 -5 6 16.7 1.04
    -6 -5 6 15.48 1.08
    6 -5 -6 15.92 1.12
    -6 -5 6 16.21 1.04
    6 -5 -6 16.39 1.13
    -6 -5 6 15.76 1.04
    -6 -5 6 13.86 1.01
    6 -5 -6 15.35 1.05
    -6 -5 6 16.42 1.08
    -6 -5 6 15.01 1.02
    6 -5 -6 16.71 1.02
    -6 -5 6 16.11 1.14
    -6 5 6 16.51 1.01
    -6 5 6 16.32 0.99
    -6 5 6 14.84 1.13
    -6 5 6 14.66 1.08
    6 5 -6 14.19 1.14
    -6 5 6 16.17 1.23
    -5 -5 6 -0.2 0.26
    -5 -5 6 0.04 0.2
    -5 -5 6 0.25 0.21
    -5 -5 6 0.29 0.23
    -5 -5 6 -0.36 0.24
    -5 -5 6 -0.09 0.27
    5 -5 -6 -0.21 0.2
    -5 -5 6 0.3 0.22
    5 -5 -6 -0.12 0.31
    5 -5 -6 -0.4 0.26
    -5 -5 6 0.28 0.29
    -5 5 6 -0.02 0.23
    -5 5 6 0.21 0.35
    5 5 -6 0.12 0.36
    -5 5 6 0.17 0.2
    -5 5 6 0.01 0.25
    -4 -5 6 35.87 1.87
    -4 -5 6 38.27 1.87
    -4 -5 6 34.72 1.84
    -4 -5 6 37.25 1.88
    -4 -5 6 36.96 1.84
    -4 -5 6 39.73 1.96
    -4 -5 6 40.17 1.93
    4 -5 -6 36.87 1.91
    4 -5 -6 36.33 1.94
    -4 -5 6 36.64 1.88
    -4 -5 6 38.54 1.88
    4 -5 -6 34.72 1.91
    -4 5 6 37.47 2.02
    -4 5 6 36 1.86
    -4 5 6 36.81 1.87
    -4 5 6 37.84 1.92
    -3 -5 6 3.59 0.52
    -3 -5 6 3.47 0.43
    -3 -5 6 3.42 0.46
    3 -5 -6 3.03 0.51
    -3 -5 6 3.41 0.5
    3 -5 -6 2.39 0.42
    -3 -5 6 2.53 0.45
    3 -5 -6 3.42 0.51
    3 -5 -6 3.67 0.55
    -3 -5 6 2.94 0.44
    -3 -5 6 2.59 0.4
    -3 -5 6 2.34 0.4
    -3 5 6 3.56 0.51
    -3 5 6 3.22 0.46
    -3 5 6 2.66 0.5
    -3 5 6 4.68 0.61
    -3 5 6 3.35 0.51
    -2 -5 6 17.87 1.03
    2 -5 -6 17.08 1.14
    -2 -5 6 16.01 1
    -2 -5 6 15.04 1.02
    -2 -5 6 15.19 1.01
    2 -5 -6 16.03 1.02
    -2 -5 6 14.89 0.96
    -2 -5 6 16.77 1.04
    -2 -5 6 17.05 1.08
    2 -5 -6 15.98 1.06
    2 -5 -6 16.33 1.08
    -2 5 6 15.85 1.09
    -2 5 6 14.98 1.01
    -2 5 6 16.87 1.06
    -1 -5 6 2.77 0.44
    1 -5 -6 2.47 0.46
    1 -5 -6 2.05 0.39
    -1 -5 6 2.83 0.41
    1 -5 -6 2.1 0.48
    -1 -5 6 1.99 0.39
    -1 -5 6 1.73 0.37
    1 -5 -6 2.61 0.44
    -1 -5 6 1.65 0.36
    -1 -5 6 2 0.37
    -1 5 6 1.62 0.38
    -1 5 6 1.94 0.42
    -1 5 6 2.15 0.43
    0 -5 6 12.55 0.9
    0 -5 6 14.18 0.95
    0 -5 6 13.66 0.94
    0 -5 -6 14.35 0.93
    0 -5 6 12.55 0.85
    0 -5 -6 13.96 1.02
    0 -5 6 13.64 0.92
    0 -5 6 14.23 0.93
    0 5 6 13.97 0.95
    0 5 6 14.72 0.97
    1 -5 6 9.27 0.71
    1 -5 6 8.83 0.74
    1 -5 6 7.88 0.69
    -1 -5 -6 8.35 0.71
    -1 -5 -6 6.69 0.76
    1 -5 6 8.03 0.7
    -1 -5 -6 8.06 0.66
    1 -5 6 7.68 0.71
    1 -5 6 8.19 0.69
    1 5 6 7.99 0.71
    1 5 6 9.87 0.78
    2 -5 6 10.9 0.9
    -2 -5 -6 12.7 0.86
    -2 -5 -6 12.1 0.88
    2 -5 6 13.79 0.87
    2 -5 6 13.96 0.93
    2 -5 6 13.78 0.93
    2 -5 6 14.25 0.95
    2 -5 6 13.82 1.03
    -2 -5 -6 12.28 1
    2 -5 6 13.78 0.94
    -2 -5 -6 12.62 0.84
    2 5 6 12.39 0.88
    2 5 6 12.25 0.87
    2 5 6 12.87 0.93
    3 -5 6 10.43 0.83
    3 -5 6 9.34 0.77
    -3 -5 -6 9.84 0.77
    3 -5 6 9.97 0.77
    -3 -5 -6 9.17 0.71
    -3 -5 -6 9.72 0.87
    3 -5 6 9.71 0.81
    3 -5 6 9.29 0.81
    3 -5 6 9.33 0.78
    -3 -5 -6 8.55 0.75
    3 -5 6 9.35 0.78
    3 5 6 10.02 0.8
    3 5 6 7.7 0.77
    3 5 6 8.44 0.74
    4 -5 6 2.01 0.45
    4 -5 6 2.54 0.45
    -4 -5 -6 2.3 0.38
    4 -5 6 2.44 0.43
    4 -5 6 2.04 0.41
    4 -5 6 1.71 0.41
    -4 -5 -6 1.31 0.41
    4 -5 6 1.89 0.37
    -4 -5 -6 2.24 0.37
    4 5 6 2.11 0.37
    -4 5 -6 2.18 0.42
    4 5 6 2.04 0.38
    5 -5 6 1.11 0.29
    5 -5 6 1.22 0.37
    5 -5 6 1.18 0.37
    5 -5 6 0.5 0.33
    5 -5 6 0.53 0.37
    5 -5 6 0.99 0.37
    -5 -5 -6 1.26 0.31
    5 5 6 0.91 0.35
    5 5 6 1.05 0.36
    -5 5 -6 0.51 0.33
    -6 -5 -6 29.97 1.62
    6 -5 6 31.48 1.67
    6 -5 6 33.47 1.76
    6 -5 6 32.4 1.67
    6 -5 6 32.23 1.69
    6 -5 6 34.94 1.79
    6 -5 6 33.59 1.76
    6 5 6 34.69 1.7
    6 5 6 33.62 1.72
    -6 5 -6 31.15 1.68
    -7 -5 -6 1.28 0.27
    7 -5 6 1.62 0.34
    7 -5 6 1.46 0.39
    7 -5 6 1.26 0.39
    -7 -5 -6 1.68 0.35
    7 -5 6 1.68 0.42
    7 -5 6 2.07 0.35
    7 -5 6 2.09 0.35
    -7 5 -6 1.69 0.38
    7 5 6 0.98 0.28
    7 5 6 1.41 0.37
    8 -5 6 0.18 0.28
    8 -5 6 0.17 0.19
    -8 -5 -6 -0.11 0.16
    8 -5 6 0.13 0.24
    8 -5 6 0.08 0.28
    8 5 6 -0.25 0.19
    8 5 6 0.09 0.28
    -9 -5 -6 1.16 0.29
    9 -5 6 1.05 0.24
    9 -5 6 1.09 0.24
    9 -5 6 1.23 0.3
    9 5 6 0.88 0.24
    -9 5 -6 1.46 0.3
    9 5 6 1.33 0.25
    10 -5 6 7.65 0.53
    10 -5 6 7.37 0.51
    10 -5 6 8.38 0.55
    10 5 6 7.74 0.54
    10 5 6 8.06 0.63
    -9 -6 6 0.52 0.18
    -9 -6 6 0.85 0.18
    -9 -6 6 0.64 0.16
    -9 -6 6 0.78 0.18
    9 -6 -6 0.71 0.18
    -9 -6 6 0.68 0.19
    -9 -6 6 0.73 0.19
    -9 6 6 0.67 0.21
    9 6 -6 0.57 0.23
    -8 -6 6 2.15 0.31
    8 -6 -6 1.75 0.32
    8 -6 -6 2.52 0.38
    -8 -6 6 1.91 0.3
    -8 -6 6 2.28 0.34
    -8 -6 6 2.03 0.33
    -8 -6 6 2.21 0.31
    -8 6 6 2.69 0.38
    7 -6 -6 2.37 0.35
    -7 -6 6 0.91 0.29
    -7 -6 6 1.92 0.32
    -7 -6 6 2.14 0.33
    7 -6 -6 1.8 0.35
    -7 -6 6 1.81 0.3
    -7 -6 6 1.54 0.32
    -7 -6 6 1.82 0.31
    -7 6 6 2.36 0.36
    -7 6 6 1.16 0.32
    -6 -6 6 14.97 0.89
    -6 -6 6 12.51 0.94
    -6 -6 6 13.62 0.9
    6 -6 -6 16.27 0.91
    6 -6 -6 14.59 0.9
    -6 -6 6 13.84 0.94
    -6 -6 6 12.91 0.89
    -6 -6 6 16.06 0.93
    -6 -6 6 12.68 0.84
    6 -6 -6 11.92 0.9
    -6 6 6 12.42 1
    -6 6 6 13.82 0.98
    -6 6 6 14.93 0.93
    -5 -6 6 5.47 0.61
    -5 -6 6 6.19 0.57
    -5 -6 6 7.71 0.68
    -5 -6 6 6.18 0.58
    5 -6 -6 6.46 0.7
    5 -6 -6 5.97 0.57
    -5 -6 6 6.38 0.71
    -5 -6 6 6.56 0.62
    -5 -6 6 6.07 0.56
    5 -6 -6 6.62 0.59
    -5 6 6 6.84 0.57
    -5 6 6 6.03 0.8
    -5 6 6 6.88 0.62
    5 6 -6 7.24 0.8
    -5 6 6 7.41 0.77
    -4 -6 6 16.49 1.02
    -4 -6 6 16.31 1.03
    4 -6 -6 15.82 1.02
    -4 -6 6 14.68 0.99
    -4 -6 6 17.72 1.02
    4 -6 -6 15.19 1.04
    4 -6 -6 14.87 0.98
    -4 -6 6 16.94 1.04
    -4 -6 6 15.08 1.08
    4 6 -6 16.48 1.14
    -4 6 6 13.29 0.97
    -4 6 6 15.13 1.09
    -4 6 6 16.6 1.02
    3 -6 -6 16.37 1.04
    -3 -6 6 14.89 1.03
    -3 -6 6 17.08 1.04
    -3 -6 6 16.96 1.05
    -3 -6 6 16.08 1.03
    -3 -6 6 16.96 1.02
    -3 -6 6 14.52 1.07
    3 -6 -6 15.77 1.06
    -3 -6 6 17.38 1.02
    3 -6 -6 15.56 1.03
    -3 6 6 14.55 1
    -3 6 6 16.6 1.07
    -3 6 6 15.84 1.16
    2 -6 -6 0.81 0.34
    -2 -6 6 0.95 0.32
    -2 -6 6 1.02 0.3
    -2 -6 6 1.22 0.32
    -2 -6 6 0.56 0.33
    -2 -6 6 0.93 0.28
    2 -6 -6 0.74 0.31
    -2 -6 6 1.25 0.32
    -2 -6 6 0.72 0.31
    2 -6 -6 0.97 0.28
    2 -6 -6 1.45 0.33
    -2 6 6 1.24 0.36
    -2 6 6 0.48 0.32
    -2 6 6 0.84 0.33
    -2 6 6 0.93 0.35
    -1 -6 6 1.9 0.37
    -1 -6 6 1.95 0.38
    -1 -6 6 2.32 0.36
    1 -6 -6 2.16 0.38
    -1 -6 6 1.96 0.4
    1 -6 -6 2.95 0.47
    1 -6 -6 2.28 0.48
    -1 -6 6 2.2 0.43
    -1 -6 6 2.18 0.41
    -1 6 6 2.91 0.44
    -1 6 6 2.55 0.44
    -1 6 6 2.7 0.45
    0 -6 6 9.15 0.77
    0 -6 6 9.62 0.81
    0 -6 6 9.89 0.81
    0 -6 6 11.16 0.77
    0 -6 -6 10.59 0.89
    0 -6 -6 9.95 0.76
    0 -6 6 10 0.77
    0 -6 6 9.76 0.67
    0 6 6 10.98 0.81
    0 6 6 9.63 0.74
    -1 -6 -6 2.49 0.48
    1 -6 6 0.67 0.33
    1 -6 6 1.01 0.27
    1 -6 6 1.43 0.37
    -1 -6 -6 0.75 0.3
    1 -6 6 1.12 0.33
    1 -6 6 0.81 0.31
    1 6 6 0.87 0.34
    1 6 6 1.32 0.38
    -2 -6 -6 0.06 0.23
    2 -6 6 0.01 0.28
    2 -6 6 0.26 0.27
    2 -6 6 0.03 0.28
    2 -6 6 0.01 0.25
    -2 -6 -6 -0.11 0.26
    2 -6 6 0.42 0.31
    2 -6 6 -0.09 0.23
    -2 6 -6 0.1 0.3
    2 6 6 0.02 0.3
    2 6 6 0.1 0.19
    3 -6 6 4.58 0.53
    -3 -6 -6 3.7 0.51
    3 -6 6 4.53 0.55
    -3 -6 -6 4.26 0.57
    3 -6 6 3.84 0.56
    3 -6 6 4.19 0.57
    -3 -6 -6 4.36 0.57
    3 -6 6 3.65 0.49
    -3 6 -6 3.52 0.53
    3 6 6 4.02 0.55
    3 6 6 4.6 0.48
    -3 6 -6 4 0.58
    4 -6 6 16.19 1.01
    4 -6 6 16.21 1.03
    -4 -6 -6 16.9 1.06
    4 -6 6 16.27 1.03
    4 -6 6 18.33 1.09
    4 6 6 16.67 0.99
    4 6 6 16.37 0.97
    5 -6 6 19.7 1.13
    5 -6 6 16.94 1.05
    5 -6 6 15.88 1.02
    5 -6 6 17.58 1.01
    5 6 6 18.34 1.02
    5 6 6 18.54 1.02
    6 -6 6 5.98 0.54
    6 -6 6 5.19 0.57
    6 -6 6 4.93 0.45
    6 -6 6 5.97 0.61
    6 6 6 6.17 0.5
    6 6 6 6.28 0.58
    7 -6 6 -0.04 0.19
    7 -6 6 0.22 0.2
    7 -6 6 0.05 0.17
    7 -6 6 0.15 0.17
    7 6 6 0.35 0.19
    7 6 6 -0.16 0.24
    -6 -7 6 3.36 0.3
    5 -7 -6 0.25 0.2
    -5 -7 6 0.64 0.18
    -5 -7 6 0.27 0.17
    -5 -7 6 0.5 0.22
    -5 -7 6 0.24 0.15
    5 -7 -6 0.29 0.21
    -5 -7 6 0.32 0.16
    -5 7 6 0.35 0.18
    -5 7 6 0.47 0.2
    -4 -7 6 10.16 0.62
    4 -7 -6 9.03 0.65
    -4 -7 6 9.74 0.64
    -4 -7 6 11.47 0.69
    -4 -7 6 11.66 0.73
    -4 -7 6 11.36 0.7
    -4 7 6 8.88 0.67
    -4 7 6 9.5 0.7
    -3 -7 6 2.4 0.34
    3 -7 -6 2.07 0.37
    -3 -7 6 1.84 0.32
    3 -7 -6 2.11 0.32
    -3 -7 6 1.76 0.3
    -3 -7 6 2.07 0.3
    -3 -7 6 2.02 0.3
    -3 7 6 1.91 0.37
    -3 7 6 2.07 0.32
    -2 -7 6 7.67 0.62
    2 -7 -6 7.6 0.63
    -2 -7 6 7.72 0.55
    2 -7 -6 8.91 0.68
    -2 -7 6 7.39 0.58
    -2 -7 6 7.77 0.62
    -2 7 6 9.4 0.66
    -1 -7 6 0.31 0.22
    -1 -7 6 -0.02 0.17
    -1 -7 6 0.22 0.18
    1 -7 -6 0.28 0.22
    -1 -7 6 0.55 0.21
    -1 7 6 0.23 0.25
    -1 7 6 0.46 0.2
    0 -7 6 4.82 0.44
    0 -7 6 5.17 0.46
    0 -7 6 5.21 0.47
    0 -7 6 4.32 0.42
    0 -7 -6 4.39 0.48
    0 7 6 4.87 0.44
    0 7 6 4.92 0.45
    1 -7 6 1.82 0.28
    1 -7 6 1.56 0.32
    -1 -7 -6 0.84 0.27
    1 -7 6 1.15 0.25
    1 7 6 0.36 0.2
    1 7 6 1.37 0.31
    -2 -7 -6 0.89 0.3
    2 -7 6 0.96 0.3
    2 -7 6 1.35 0.24
    2 -7 6 0.89 0.24
    2 7 6 0.65 0.26
    2 7 6 1.24 0.25
    3 -7 6 0.16 0.19
    3 -7 6 -0.54 0.2
    3 -7 6 0.05 0.17
    3 -7 6 0.22 0.16
    3 7 6 0 0.23
    3 7 6 -0.01 0.23
    4 -7 6 -0.47 0.21
    4 -7 6 -0.02 0.21
    4 -7 6 0.07 0.17
    4 7 6 0.18 0.22
    15 0 -7 34.05 1.45
    -15 0 7 32.75 1.47
    15 0 -7 30.43 1.43
    14 0 -7 -0.02 0.22
    -14 0 7 0.03 0.14
    14 0 -7 -0.24 0.22
    -14 0 7 0.18 0.22
    -13 0 7 8.65 0.78
    -13 0 7 9.39 0.73
    -13 0 7 9.65 0.71
    13 0 -7 8.94 0.71
    13 0 -7 10.18 0.67
    12 0 -7 -0.08 0.27
    -12 0 7 0.07 0.25
    12 0 -7 -0.26 0.19
    -12 0 7 -0.39 0.2
    -12 0 7 -0.18 0.28
    -11 0 7 120.78 5.42
    11 0 -7 124.84 5.4
    -11 0 7 128.53 5.51
    11 0 -7 130.79 5.42
    -11 0 7 129.56 5.47
    -10 0 7 0.01 0.24
    10 0 -7 -0.12 0.28
    -10 0 7 0.12 0.23
    -10 0 7 -0.25 0.24
    -10 0 7 -0.06 0.27
    -9 0 7 47.97 2.36
    -8 0 7 -0.1 0.14
    -7 0 7 122.53 5.41
    -7 0 7 133.45 5.36
    -7 0 7 125.35 5.26
    -6 0 7 0.08 0.17
    -6 0 7 0.1 0.2
    -6 0 7 0.04 0.12
    -5 0 7 1.59 0.27
    -5 0 7 1.89 0.27
    -5 0 7 2.09 0.35
    -4 0 7 0.25 0.13
    -4 0 7 0.01 0.15
    -3 0 7 88.98 3.73
    -2 0 7 0.14 0.14
    -1 0 7 3.88 0.34
    0 0 7 0.11 0.13
    1 0 7 139.37 5.7
    2 0 7 0.16 0.16
    2 0 7 -0.1 0.13
    2 0 7 0.22 0.14
    3 0 7 150.67 5.98
    3 0 7 141.67 5.96
    3 0 7 143.25 5.93
    4 0 7 0.01 0.17
    4 0 7 -0.07 0.14
    4 0 7 -0.19 0.13
    4 0 7 0.1 0.14
    5 0 7 102.67 4.21
    5 0 7 96.67 4.25
    5 0 7 100.52 4.24
    -5 0 -7 100.47 4.27
    6 0 7 0.1 0.19
    6 0 7 0.09 0.2
    6 0 7 -0.09 0.21
    -6 0 -7 0.1 0.21
    6 0 7 -0.08 0.17
    7 0 7 74.84 3.11
    7 0 7 68.78 3.22
    7 0 7 74.04 3.13
    7 0 7 65.31 3.14
    -8 0 -7 -0.27 0.3
    8 0 7 0.31 0.25
    8 0 7 0.05 0.38
    8 0 7 0.03 0.36
    8 0 7 -0.13 0.29
    8 0 7 -0.03 0.3
    8 0 7 0.25 0.23
    8 0 7 0.01 0.25
    9 0 7 38.1 1.91
    9 0 7 37.03 1.86
    -9 0 -7 37.77 1.92
    9 0 7 36.12 1.91
    9 0 7 36.5 1.82
    9 0 7 36.33 1.85
    10 0 7 0.29 0.31
    10 0 7 0.27 0.31
    -10 0 -7 -0.04 0.28
    10 0 7 0.29 0.3
    11 0 7 16.67 0.99
    -11 0 -7 16.81 1
    11 0 7 16.86 1.02
    11 0 7 16.51 1.07
    12 0 7 0.34 0.27
    12 0 7 -0.07 0.17
    -12 0 -7 0.09 0.22
    -13 0 -7 0.76 0.21
    13 0 7 0.57 0.21
    13 0 7 0.38 0.17
    -14 -1 7 0.25 0.2
    14 -1 -7 0.05 0.16
    -14 -1 7 -0.02 0.21
    -14 1 7 -0.04 0.14
    14 1 -7 -0.14 0.15
    -14 1 7 -0.05 0.15
    13 -1 -7 48.69 2.3
    -13 -1 7 50.88 2.41
    13 -1 -7 50.61 2.32
    -13 -1 7 51.63 2.36
    -13 -1 7 52.74 2.36
    -13 1 7 55.65 2.39
    -13 1 7 48.4 2.42
    13 1 -7 50.65 2.31
    13 1 -7 48.2 2.33
    -13 1 7 52.48 2.4
    -12 -1 7 2.95 0.4
    -12 -1 7 2.41 0.46
    -12 -1 7 2.28 0.4
    12 -1 -7 2.17 0.4
    -12 -1 7 2.98 0.43
    12 -1 -7 3.04 0.45
    -12 1 7 2.92 0.52
    12 1 -7 2.47 0.41
    -12 1 7 1.65 0.38
    12 1 -7 2.29 0.37
    -12 1 7 1.83 0.38
    -11 -1 7 0.78 0.37
    11 -1 -7 1.15 0.38
    11 -1 -7 1.66 0.39
    -11 -1 7 1.1 0.34
    -11 -1 7 1.46 0.39
    -11 -1 7 0.86 0.33
    11 1 -7 1.97 0.37
    -11 1 7 1.92 0.44
    11 1 -7 1.3 0.37
    -11 1 7 0.79 0.32
    -11 1 7 1.65 0.38
    -10 -1 7 0.88 0.29
    -10 -1 7 1.19 0.33
    -10 -1 7 1.05 0.31
    10 -1 -7 1.37 0.37
    10 -1 -7 0.94 0.38
    -10 -1 7 0.95 0.33
    -10 -1 7 0.85 0.36
    10 1 -7 1.55 0.39
    -10 1 7 1.32 0.37
    -10 1 7 1.17 0.36
    -10 1 7 1.14 0.36
    -10 1 7 0.65 0.34
    -9 -1 7 166.25 7.37
    -9 -1 7 185.32 7.31
    -9 -1 7 170.38 7.32
    -9 1 7 170.36 7.34
    -8 -1 7 0.36 0.23
    -8 -1 7 0.19 0.26
    -8 1 7 0.17 0.24
    -8 1 7 -0.03 0.22
    -7 -1 7 21.9 1.15
    -7 -1 7 21.91 1.27
    -7 1 7 22.88 1.3
    -7 1 7 22.88 1.21
    -7 1 7 21.82 1.14
    -6 -1 7 10.34 0.75
    -6 -1 7 10.49 0.64
    -6 1 7 9.41 0.63
    -6 1 7 9.62 0.67
    -6 1 7 9.58 0.74
    -5 -1 7 220.83 9.42
    -5 -1 7 234.86 9.31
    -5 -1 7 231.54 9.32
    -5 1 7 236.36 9.32
    -5 1 7 226.7 9.45
    -5 1 7 244.84 9.4
    5 1 -7 218.37 9.33
    -5 1 7 226.29 9.29
    -4 -1 7 0.33 0.17
    -4 -1 7 0.26 0.14
    -4 1 7 0.18 0.17
    -4 1 7 0.26 0.17
    4 1 -7 0.17 0.14
    -4 1 7 0.08 0.16
    -3 -1 7 1.15 0.2
    -3 -1 7 0.83 0.21
    3 1 -7 1.41 0.21
    -3 1 7 1.38 0.24
    -3 1 7 1.39 0.24
    -2 -1 7 0.19 0.12
    -2 1 7 0.22 0.15
    2 1 -7 0.1 0.1
    -1 -1 7 80.35 3.37
    -1 1 7 83.43 3.4
    1 1 -7 78.78 3.29
    0 -1 7 10.5 0.57
    0 -1 7 9.16 0.49
    0 1 7 10.15 0.58
    1 -1 7 4.58 0.38
    1 -1 7 4.71 0.31
    -1 -1 -7 4.21 0.35
    1 -1 7 5 0.37
    1 1 7 5.51 0.38
    1 1 7 4.37 0.39
    1 1 7 5.41 0.39
    2 -1 7 33.41 1.46
    2 -1 7 33.06 1.48
    -2 -1 -7 31.86 1.47
    2 -1 7 33.95 1.52
    2 -1 7 34.1 1.53
    2 1 7 30.76 1.5
    2 1 7 32.69 1.49
    2 1 7 31.77 1.47
    3 -1 7 32.22 1.5
    -3 -1 -7 31.97 1.45
    3 -1 7 31.81 1.46
    3 -1 7 31.13 1.46
    3 -1 7 32.78 1.51
    3 1 7 32.01 1.48
    3 1 7 32.21 1.46
    3 1 7 29.84 1.48
    4 -1 7 18.57 0.94
    4 -1 7 17.38 0.96
    4 -1 7 16.7 0.93
    4 -1 7 17.01 0.95
    4 -1 7 17.97 0.94
    -4 -1 -7 18.61 0.91
    4 1 7 17.81 0.95
    -4 1 -7 16.64 0.96
    4 1 7 17.86 0.91
    4 1 7 18.08 0.94
    -5 -1 -7 54.45 2.33
    5 -1 7 55.31 2.37
    5 -1 7 53.01 2.38
    -5 -1 -7 52.65 2.38
    5 -1 7 48.79 2.36
    5 -1 7 53 2.41
    5 1 7 54.25 2.39
    5 1 7 52.89 2.37
    -5 1 -7 52.29 2.42
    5 1 7 54.6 2.34
    6 -1 7 4.02 0.45
    6 -1 7 4.62 0.5
    6 -1 7 4.85 0.47
    6 1 7 4.29 0.46
    6 1 7 6.6 0.86
    -6 1 -7 4.57 0.48
    7 -1 7 6.1 0.53
    7 -1 7 5.38 0.51
    7 -1 7 5.04 0.53
    7 -1 7 4.04 0.58
    7 1 7 5.65 0.56
    7 1 7 5.57 0.58
    8 -1 7 1.52 0.43
    8 -1 7 2.24 0.42
    -8 -1 -7 1.15 0.4
    8 -1 7 2.39 0.47
    8 -1 7 1.62 0.33
    8 -1 7 1.24 0.31
    8 -1 7 2.21 0.4
    8 -1 7 1.14 0.39
    8 -1 7 2.3 0.45
    8 1 7 1.82 0.42
    8 1 7 1.84 0.43
    8 1 7 1.23 0.51
    8 1 7 2.11 0.44
    8 1 7 1.62 0.33
    8 1 7 1.24 0.38
    9 -1 7 61.8 2.8
    9 -1 7 63.61 2.83
    9 -1 7 58.76 2.83
    9 -1 7 57.34 2.77
    9 -1 7 62.02 2.8
    -9 -1 -7 58.38 2.81
    9 -1 7 58.75 2.72
    9 -1 7 61.13 2.81
    9 -1 7 59.66 2.74
    9 1 7 59.77 2.81
    9 1 7 58.89 2.83
    9 1 7 60.2 2.8
    9 1 7 59.27 2.75
    -9 1 -7 62.1 2.83
    10 -1 7 15.85 1.05
    -10 -1 -7 15.48 1.04
    10 -1 7 15.01 0.98
    10 -1 7 17.65 1.09
    10 -1 7 14.79 1
    10 1 7 15.64 1.05
    10 1 7 16.96 1.1
    10 1 7 16.57 1.06
    10 1 7 17.46 1.18
    -10 1 -7 16.2 1.05
    11 -1 7 1.14 0.32
    11 -1 7 1.35 0.35
    11 -1 7 1.38 0.4
    -11 -1 -7 1.06 0.31
    -11 1 -7 1.55 0.3
    11 1 7 0.91 0.32
    11 1 7 0.9 0.26
    12 -1 7 0.38 0.26
    -12 -1 -7 0.77 0.21
    12 -1 7 0.09 0.24
    12 1 7 0.74 0.23
    -12 1 -7 0.33 0.2
    12 1 7 0.45 0.27
    13 -1 7 19.84 0.93
    13 -1 7 18.73 0.93
    -13 -1 -7 17.52 0.9
    13 1 7 16.71 0.92
    -13 1 -7 19.48 0.94
    14 -2 -7 0.26 0.15
    -14 -2 7 0.1 0.13
    -14 -2 7 -0.2 0.2
    14 2 -7 -0.11 0.21
    -14 2 7 -0.03 0.12
    14 2 -7 0.22 0.16
    -14 2 7 0.12 0.19
    13 -2 -7 3.03 0.38
    -13 -2 7 3.08 0.43
    -13 -2 7 3.49 0.38
    13 2 -7 3.56 0.49
    -13 2 7 4.02 0.46
    13 2 -7 3.14 0.42
    -13 2 7 3.48 0.39
    -12 -2 7 -0.22 0.22
    -12 -2 7 0.37 0.31
    -12 -2 7 -0.28 0.24
    -12 -2 7 -0.17 0.2
    12 -2 -7 -0.25 0.25
    -12 2 7 -0.47 0.3
    -12 2 7 0.16 0.26
    -12 2 7 -0.42 0.21
    12 2 -7 0.38 0.29
    -11 -2 7 15.27 0.99
    11 -2 -7 15.24 1
    -11 -2 7 16.08 0.99
    -11 -2 7 16.37 1.06
    -11 -2 7 15.28 1.02
    -11 2 7 16.05 1.09
    -11 2 7 16.39 1.07
    11 2 -7 15.25 1.03
    -11 2 7 16.37 1.04
    -10 -2 7 15.3 1.01
    -10 -2 7 14.76 0.97
    -10 -2 7 14.06 1.01
    -10 -2 7 14.26 0.97
    -10 -2 7 17.05 1.13
    -10 -2 7 15.84 1.04
    10 -2 -7 14.8 1.01
    -10 -2 7 15.18 0.97
    -10 -2 7 17.32 1.08
    -10 2 7 14.48 1.05
    -10 2 7 16.52 1.16
    10 2 -7 16.68 1.01
    -10 2 7 15.35 1.07
    -9 -2 7 0.36 0.22
    -9 -2 7 -0.09 0.28
    -9 -2 7 0.06 0.25
    -9 -2 7 0.49 0.31
    -9 -2 7 0.36 0.33
    -9 -2 7 0.18 0.29
    9 -2 -7 0.13 0.31
    -9 -2 7 0.46 0.34
    -9 -2 7 -0.29 0.27
    -9 -2 7 0.41 0.32
    -9 2 7 -0.07 0.31
    -9 2 7 0.15 0.3
    9 2 -7 -0.12 0.28
    -9 2 7 0 0.25
    -9 2 7 0.14 0.33
    -9 2 7 0.43 0.31
    -8 -2 7 3.34 0.44
    -8 -2 7 3.39 0.54
    -8 2 7 2.71 0.49
    -8 2 7 3.51 0.46
    8 2 -7 3.29 0.5
    -7 -2 7 83.12 3.72
    -7 -2 7 85.1 3.55
    -7 2 7 85.48 3.55
    -7 2 7 78.7 3.73
    -7 2 7 74.93 3.58
    7 2 -7 81.76 3.64
    -6 -2 7 2.05 0.32
    -6 -2 7 1.24 0.32
    -6 2 7 2 0.31
    -6 2 7 1.63 0.33
    6 2 -7 1.53 0.38
    6 2 -7 2.23 0.42
    -6 2 7 1.45 0.37
    -5 -2 7 1.73 0.29
    -5 -2 7 2.84 0.4
    5 2 -7 1.41 0.38
    5 2 -7 1.93 0.34
    -5 2 7 0.95 0.25
    -5 2 7 0.52 0.28
    -5 2 7 1.15 0.26
    -4 -2 7 77.48 3.27
    -4 -2 7 77.31 3.34
    4 2 -7 78.13 3.3
    -4 2 7 77.25 3.28
    -4 2 7 73.67 3.23
    -4 2 7 70.16 3.37
    -4 2 7 80.54 3.34
    -3 -2 7 183.94 7.8
    -3 -2 7 192.28 7.77
    3 -2 -7 186.02 7.74
    -3 2 7 195.16 7.83
    3 2 -7 198.87 7.77
    -3 2 7 183.02 7.74
    -3 2 7 194.84 7.78
    2 -2 -7 0.49 0.18
    -2 -2 7 0.74 0.15
    -2 -2 7 0.57 0.2
    -2 2 7 0.14 0.16
    2 2 -7 0.73 0.17
    -2 2 7 0.55 0.19
    -2 2 7 0.76 0.2
    1 -2 -7 44.52 1.94
    -1 -2 7 41.07 1.94
    -1 2 7 44.15 1.97
    -1 2 7 43.5 1.97
    1 2 -7 45.23 1.94
    -1 2 7 46.46 1.99
    0 -2 7 4.01 0.39
    0 -2 -7 3.56 0.33
    0 -2 7 3.68 0.34
    0 -2 7 3.83 0.34
    0 -2 7 3.93 0.32
    0 2 7 3.71 0.35
    0 2 7 3.49 0.35
    0 2 7 4.21 0.39
    1 -2 7 179.39 8.25
    1 -2 7 202.12 8.24
    -1 -2 -7 209.87 8.24
    1 -2 7 218.86 8.28
    1 2 7 207.6 8.24
    1 2 7 200.49 8.27
    1 2 7 203.61 8.24
    2 -2 7 23.16 1.11
    2 -2 7 20.35 1.05
    -2 -2 -7 20.72 1.05
    2 -2 7 22.9 1.09
    2 -2 7 21.8 1.12
    2 -2 7 21.25 1.06
    2 2 7 21.27 1.05
    -2 2 -7 21.52 1.11
    2 2 7 20.94 1.05
    2 2 7 21.4 1.1
    3 -2 7 73.28 2.97
    -3 -2 -7 65.52 2.87
    3 -2 7 66.04 2.88
    3 -2 7 61.69 2.86
    3 -2 7 70.16 2.92
    3 2 7 72.87 2.97
    -3 2 -7 65.06 2.93
    3 2 7 62.47 2.89
    3 2 7 66.17 2.86
    4 -2 7 27.13 1.34
    4 -2 7 24.81 1.31
    4 -2 7 24.89 1.28
    4 -2 7 25.01 1.27
    -4 -2 -7 26.61 1.28
    4 2 7 27.05 1.31
    -4 2 -7 25.58 1.34
    5 -2 7 22.06 1.19
    -5 -2 -7 20.68 1.1
    5 -2 7 21.32 1.16
    5 -2 7 19.66 1.13
    5 -2 7 21.68 1.13
    -5 2 -7 20.16 1.19
    5 2 7 22.72 1.15
    -6 -2 -7 22.64 1.17
    6 -2 7 20.46 1.24
    6 -2 7 22.36 1.22
    6 -2 7 24.82 1.26
    6 -2 7 22.27 1.2
    6 2 7 22.47 1.22
    -7 -2 -7 58.97 2.58
    7 -2 7 60.21 2.64
    7 -2 7 60.18 2.69
    7 -2 7 58.18 2.64
    7 -2 7 59.3 2.64
    7 -2 7 54.64 2.67
    7 -2 7 55.32 2.74
    7 -2 7 57.63 2.76
    7 2 7 52.89 2.88
    7 2 7 57.8 2.68
    7 2 7 59.82 2.63
    7 2 7 55.98 2.69
    7 2 7 54.59 2.63
    8 -2 7 1.07 0.31
    8 -2 7 1.27 0.31
    8 -2 7 1.19 0.42
    8 -2 7 1.15 0.4
    8 -2 7 1.31 0.37
    8 -2 7 0.83 0.37
    8 -2 7 1.46 0.55
    -8 -2 -7 0.24 0.35
    8 -2 7 0.74 0.33
    8 2 7 0.94 0.37
    8 2 7 1.33 0.38
    9 -2 7 6.57 0.59
    9 -2 7 4.88 0.56
    -9 -2 -7 6.74 0.68
    9 -2 7 6.24 0.63
    9 -2 7 5.28 0.58
    9 -2 7 6.16 0.68
    9 -2 7 6.06 0.67
    9 -2 7 5.9 0.65
    9 -2 7 5.16 0.65
    9 2 7 5.01 0.67
    9 2 7 5.79 0.67
    10 -2 7 -0.25 0.16
    10 -2 7 -0.06 0.17
    10 -2 7 0 0.32
    10 -2 7 -0.07 0.27
    -10 -2 -7 -0.26 0.17
    10 -2 7 -0.1 0.25
    10 -2 7 -0.03 0.29
    10 -2 7 0.35 0.27
    10 -2 7 0.08 0.2
    10 2 7 0.04 0.3
    10 2 7 0.49 0.25
    -10 2 -7 -0.06 0.22
    11 -2 7 28.3 1.49
    11 -2 7 29.63 1.49
    -11 -2 -7 29.37 1.5
    11 -2 7 28.58 1.48
    11 2 7 31.4 1.53
    -11 2 -7 31.84 1.52
    11 2 7 28.3 1.54
    -12 -2 -7 0.34 0.17
    12 -2 7 0.27 0.23
    -12 2 -7 0.37 0.18
    12 2 7 0.57 0.25
    12 2 7 0.35 0.25
    -13 -3 7 32.3 1.53
    13 -3 -7 32.97 1.49
    -13 -3 7 31.49 1.49
    13 3 -7 32.49 1.53
    13 3 -7 33.67 1.51
    -13 3 7 31.31 1.51
    -13 3 7 30.04 1.51
    -12 -3 7 2.58 0.37
    -12 -3 7 2.88 0.42
    12 -3 -7 2.4 0.37
    -12 -3 7 2.52 0.38
    -12 -3 7 2.35 0.36
    -12 3 7 2.61 0.43
    12 3 -7 2.65 0.38
    -12 3 7 2.53 0.38
    12 3 -7 3.74 0.48
    -12 3 7 3.71 0.47
    -11 -3 7 5.34 0.54
    -11 -3 7 4.27 0.58
    -11 -3 7 5.63 0.61
    11 -3 -7 6.21 0.53
    -11 -3 7 5.85 0.6
    -11 -3 7 6.07 0.6
    -11 -3 7 6.27 0.58
    -11 3 7 4.91 0.52
    11 3 -7 5.62 0.59
    -11 3 7 5.64 0.56
    -11 3 7 5.6 0.62
    -11 3 7 4.93 0.61
    -10 -3 7 4.52 0.57
    -10 -3 7 4.22 0.56
    -10 -3 7 4.11 0.5
    -10 -3 7 4 0.54
    -10 -3 7 5.11 0.67
    -10 -3 7 3.78 0.54
    -10 -3 7 4.96 0.6
    -10 -3 7 3.78 0.49
    10 -3 -7 5.12 0.58
    -10 3 7 4.19 0.66
    10 3 -7 2.99 0.53
    10 3 -7 4.35 0.59
    -10 3 7 3.9 0.59
    -10 3 7 4.1 0.47
    -10 3 7 5.07 0.63
    -9 -3 7 71.73 3.29
    -9 -3 7 68.82 3.24
    -9 -3 7 69.85 3.17
    -9 -3 7 70.3 3.16
    9 -3 -7 72.68 3.19
    9 -3 -7 69.14 3.17
    -9 -3 7 67.74 3.16
    -9 -3 7 76.73 3.38
    -9 -3 7 68.99 3.16
    -9 -3 7 70.5 3.15
    -9 -3 7 67.37 3.19
    9 3 -7 68.33 3.17
    9 3 -7 69.38 3.27
    -9 3 7 74.5 3.41
    -9 3 7 71.03 3.19
    -9 3 7 72.66 3.18
    -9 3 7 68.8 3.26
    -9 3 7 66.51 3.28
    -8 -3 7 7.44 0.78
    -8 -3 7 6.44 0.68
    -8 -3 7 6.89 0.7
    -8 -3 7 6.71 0.72
    -8 -3 7 5.74 0.7
    -8 -3 7 8.25 0.74
    8 -3 -7 7.52 0.72
    -8 -3 7 6.46 0.62
    -8 -3 7 7.32 0.71
    8 -3 -7 6.82 0.8
    -8 -3 7 7.78 0.74
    -8 3 7 6.42 0.77
    -8 3 7 7.32 0.8
    -8 3 7 8.19 0.68
    -8 3 7 7.24 0.81
    8 3 -7 7.31 0.75
    -8 3 7 8.5 0.85
    -7 -3 7 0.54 0.32
    -7 -3 7 0.81 0.29
    -7 -3 7 0.25 0.33
    -7 -3 7 0.56 0.37
    -7 -3 7 0.24 0.35
    -7 -3 7 0.26 0.34
    -7 3 7 0.58 0.31
    -7 3 7 0.78 0.33
    -7 3 7 0.6 0.25
    7 3 -7 0.63 0.34
    -6 -3 7 14.15 0.9
    -6 -3 7 13.22 0.98
    -6 3 7 13.53 0.87
    -6 3 7 15.06 0.88
    6 3 -7 14.31 1.05
    6 3 -7 14.24 0.98
    -6 3 7 13.43 0.95
    -6 3 7 12.43 0.98
    -5 -3 7 72.53 3.21
    -5 -3 7 75.71 3.32
    5 3 -7 74.09 3.26
    -5 3 7 70.43 3.36
    -5 3 7 73.81 3.18
    5 3 -7 69.92 3.29
    -5 3 7 73.94 3.22
    -5 3 7 71.03 3.26
    -4 -3 7 3.58 0.44
    -4 -3 7 3.25 0.4
    -4 -3 7 3.89 0.47
    4 3 -7 3.84 0.46
    -4 3 7 2.34 0.35
    -4 3 7 3.19 0.44
    -4 3 7 3.48 0.4
    -4 3 7 3.17 0.5
    -3 -3 7 15.33 0.94
    -3 -3 7 15.86 0.92
    -3 -3 7 16.17 0.91
    -3 3 7 16.56 0.94
    -3 3 7 15.35 0.95
    3 3 -7 16.31 0.94
    -3 3 7 17.14 0.93
    -3 3 7 16.86 1.01
    -2 -3 7 7.88 0.57
    2 -3 -7 7.97 0.57
    -2 -3 7 8.34 0.6
    -2 -3 7 8.43 0.61
    2 3 -7 8.65 0.61
    -2 3 7 9.21 0.62
    -2 3 7 8.47 0.62
    -2 3 7 9.36 0.62
    -2 3 7 9.33 0.68
    -1 -3 7 34.96 1.65
    -1 -3 7 33.2 1.64
    1 -3 -7 34.94 1.64
    -1 -3 7 35.48 1.68
    -1 3 7 35.45 1.67
    -1 3 7 38.07 1.7
    -1 3 7 35.96 1.67
    1 3 -7 36.27 1.7
    0 -3 7 41.01 1.91
    0 -3 7 41.38 1.91
    0 -3 -7 42.75 1.89
    0 -3 7 38.47 1.88
    0 3 -7 43.01 1.94
    0 3 7 43.01 1.9
    0 3 7 42.34 1.9
    0 3 7 41 1.94
    1 -3 7 75.79 3.13
    1 -3 7 67.67 3.07
    -1 -3 -7 74.94 3.09
    1 -3 7 72.12 3.08
    1 -3 7 66.48 3.09
    -1 3 -7 70.57 3.1
    1 3 7 72.4 3.06
    1 3 7 70.92 3.12
    2 -3 7 2.6 0.37
    2 -3 7 3.38 0.39
    -2 -3 -7 2.26 0.33
    2 -3 7 2.74 0.36
    2 -3 7 2.31 0.35
    2 3 7 2.67 0.37
    -2 3 -7 2.21 0.35
    3 -3 7 2.67 0.39
    3 -3 7 2.8 0.36
    3 -3 7 2.43 0.4
    3 -3 7 2.32 0.35
    -3 -3 -7 1.88 0.3
    -3 3 -7 2.5 0.37
    3 3 7 2.36 0.36
    4 -3 7 -0.12 0.16
    -4 -3 -7 0.08 0.12
    4 -3 7 0.26 0.21
    4 -3 7 0.36 0.24
    4 -3 7 0.12 0.23
    4 3 7 0.03 0.2
    -4 3 -7 0.26 0.19
    5 -3 7 13.63 0.88
    5 -3 7 13.56 0.86
    5 -3 7 13.85 0.89
    -5 -3 -7 13.72 0.85
    5 3 7 13.77 0.88
    6 -3 7 0.39 0.31
    6 -3 7 0.36 0.2
    -6 -3 -7 1.11 0.47
    6 -3 7 0.49 0.25
    -6 -3 -7 0.79 0.26
    6 -3 7 0.6 0.37
    6 -3 7 0.81 0.3
    6 -3 7 0.92 0.34
    6 -3 7 0.64 0.38
    6 3 7 0.2 0.35
    6 3 7 0.6 0.35
    6 3 7 0.21 0.25
    7 -3 7 3.83 0.54
    7 -3 7 3.26 0.46
    7 -3 7 4.6 0.58
    7 -3 7 2.83 0.55
    7 -3 7 3.59 0.53
    7 -3 7 3.79 0.47
    -7 -3 -7 3.46 0.45
    7 -3 7 4.04 0.58
    7 3 7 4.58 0.62
    7 3 7 3.88 0.51
    8 -3 7 5.64 0.64
    -8 -3 -7 6.8 0.68
    8 -3 7 6.46 0.62
    8 -3 7 5.41 0.67
    8 -3 7 7.26 0.73
    8 -3 7 6.76 0.68
    8 -3 7 6.2 0.59
    8 -3 7 5.56 0.62
    8 3 7 6.41 0.72
    8 3 7 6.2 0.71
    9 -3 7 18.06 1.14
    9 -3 7 16.67 1.08
    -9 -3 -7 17.41 1.04
    9 -3 7 18.29 1.07
    9 -3 7 18.86 1.08
    9 -3 7 16.75 1.11
    9 -3 7 15.39 1.04
    9 3 7 17.66 1.1
    9 3 7 17.27 1.08
    -10 -3 -7 0.79 0.24
    10 -3 7 0.83 0.34
    10 -3 7 0.52 0.23
    10 -3 7 0.74 0.26
    10 -3 7 0.52 0.28
    10 3 7 0.95 0.34
    -11 -3 -7 5.24 0.46
    11 -3 7 7.4 0.51
    11 -3 7 7.22 0.57
    11 -3 7 6.07 0.54
    11 -3 7 5.93 0.49
    11 3 7 5.56 0.53
    -11 3 -7 6.62 0.5
    12 -3 7 1.89 0.27
    -12 3 -7 1.86 0.25
    12 3 7 1.78 0.29
    -12 -4 7 9.52 0.6
    -12 -4 7 9.44 0.6
    -12 -4 7 7.61 0.56
    12 4 -7 10.75 0.68
    -12 4 7 9.18 0.62
    -12 4 7 8.96 0.6
    -11 -4 7 26.5 1.33
    -11 -4 7 27.12 1.38
    11 -4 -7 25.17 1.31
    -11 -4 7 26.11 1.39
    -11 -4 7 27.34 1.38
    -11 -4 7 25.39 1.34
    -11 4 7 25.8 1.35
    -11 4 7 26.8 1.39
    11 4 -7 27.61 1.39
    -10 -4 7 2.29 0.37
    -10 -4 7 3.11 0.45
    -10 -4 7 2.74 0.39
    -10 -4 7 3.62 0.58
    -10 -4 7 3.5 0.52
    -10 -4 7 4.09 0.47
    10 -4 -7 3.68 0.48
    -10 -4 7 3.8 0.5
    -10 -4 7 2.96 0.39
    -10 -4 7 2.14 0.4
    -10 4 7 3.48 0.46
    -10 4 7 3.29 0.54
    -10 4 7 2.7 0.44
    -10 4 7 3.97 0.51
    -9 -4 7 0.72 0.29
    -9 -4 7 1.61 0.37
    -9 -4 7 1.3 0.39
    -9 -4 7 1.16 0.34
    9 -4 -7 1.35 0.36
    -9 -4 7 0.83 0.33
    -9 -4 7 0.95 0.4
    -9 -4 7 1.31 0.33
    -9 -4 7 1.14 0.32
    -9 -4 7 1.26 0.33
    9 4 -7 1.35 0.38
    -9 4 7 1.52 0.41
    -9 4 7 1.01 0.35
    -9 4 7 1.09 0.37
    -9 4 7 1.16 0.35
    -9 4 7 1.42 0.42
    -8 -4 7 6.76 0.68
    -8 -4 7 7.19 0.67
    -8 -4 7 5.14 0.73
    8 -4 -7 6.29 0.59
    -8 -4 7 5.61 0.65
    -8 -4 7 6.06 0.63
    -8 -4 7 5.53 0.6
    8 -4 -7 4.67 0.69
    -8 -4 7 5.49 0.68
    -8 -4 7 5.64 0.57
    -8 -4 7 6.13 0.65
    -8 4 7 6.1 0.73
    -8 4 7 6.58 0.64
    8 4 -7 5.86 0.76
    -8 4 7 5.43 0.8
    -8 4 7 5.8 0.77
    -7 -4 7 13.2 0.94
    -7 -4 7 13.25 1.04
    -7 -4 7 14.26 0.93
    -7 -4 7 14.42 0.99
    -7 -4 7 10.64 0.94
    7 -4 -7 12.8 0.94
    -7 -4 7 13.82 0.92
    -7 -4 7 14.34 0.95
    -7 -4 7 13.44 0.96
    -7 -4 7 12.98 0.93
    -7 4 7 14.02 0.92
    -7 4 7 10.55 0.9
    -7 4 7 14.16 0.89
    -7 4 7 10.23 1.01
    -7 4 7 13.37 1.11
    7 4 -7 14.93 1.09
    6 -4 -7 4.59 0.68
    6 -4 -7 4.6 0.6
    -6 -4 7 3.68 0.52
    -6 -4 7 4.59 0.54
    -6 -4 7 4.24 0.59
    -6 -4 7 5.2 0.58
    -6 -4 7 5.03 0.55
    -6 -4 7 4.34 0.65
    -6 -4 7 4.96 0.63
    -6 -4 7 4.37 0.55
    6 -4 -7 5.08 0.55
    -6 -4 7 4.72 0.59
    -6 4 7 4.98 0.54
    -6 4 7 3.65 0.6
    -6 4 7 5.31 0.65
    -6 4 7 5.82 0.56
    -6 4 7 4.75 0.71
    6 4 -7 4.89 0.65
    -5 -4 7 18.81 1.14
    5 -4 -7 16.31 1.13
    -5 -4 7 18.55 1.14
    -5 -4 7 16.33 1.11
    -5 -4 7 18.36 1.14
    -5 -4 7 18.4 1.09
    5 -4 -7 19.92 1.15
    -5 -4 7 17.51 1.11
    -5 -4 7 17.48 1.1
    -5 -4 7 17.16 1.06
    -5 -4 7 19.6 1.19
    5 -4 -7 16.36 1.18
    -5 4 7 19.69 1.26
    -5 4 7 18.36 1.06
    5 4 -7 17.85 1.14
    -5 4 7 16.17 1.05
    -5 4 7 18.41 1.19
    -4 -4 7 4.07 0.54
    -4 -4 7 4.22 0.52
    -4 -4 7 5.12 0.53
    -4 4 7 4.96 0.53
    -4 4 7 3.41 0.49
    -4 4 7 4.11 0.6
    -3 -4 7 65.38 3.02
    -3 -4 7 66.99 3.04
    -3 -4 7 71.08 3.11
    -3 4 7 68.97 3.05
    -3 4 7 67.4 3.05
    -3 4 7 67.74 3.15
    -2 -4 7 0.24 0.23
    -2 -4 7 0.33 0.24
    -2 -4 7 0.56 0.25
    -2 4 7 0.25 0.23
    2 4 -7 0.43 0.29
    -2 4 7 0.43 0.27
    -2 4 7 0.17 0.21
    -1 -4 7 23.65 1.27
    1 -4 -7 22.42 1.24
    -1 -4 7 23.54 1.29
    -1 4 7 23.51 1.29
    -1 4 7 25.96 1.28
    1 4 -7 24.09 1.34
    0 -4 7 6.77 0.59
    0 -4 -7 6.67 0.57
    0 -4 7 6.77 0.58
    0 4 -7 6.92 0.64
    0 4 7 6.23 0.61
    0 4 7 5.11 0.62
    1 -4 7 49.63 2.4
    1 -4 7 48.61 2.44
    1 -4 7 53.54 2.44
    1 -4 7 55.06 2.42
    -1 -4 -7 53.72 2.4
    1 4 7 56.01 2.45
    -1 4 -7 50.5 2.63
    2 -4 7 1.76 0.47
    2 -4 7 1.6 0.34
    -2 -4 -7 1.7 0.32
    2 -4 7 1.63 0.36
    2 4 7 2.15 0.34
    -3 -4 -7 38.25 1.88
    3 -4 7 37.01 1.92
    3 -4 7 39.8 1.88
    3 -4 7 39.12 1.87
    3 -4 7 35.93 1.98
    3 -4 7 36.97 1.92
    3 -4 7 37.64 2.03
    -3 -4 -7 36.56 2.01
    -3 -4 -7 39.19 1.85
    3 4 7 41.27 1.9
    3 4 7 38.05 1.91
    3 4 7 38.64 1.93
    -4 -4 -7 3.34 0.41
    -4 -4 -7 3.8 0.65
    4 -4 7 5.19 0.66
    4 -4 7 5.05 0.6
    4 -4 7 5.8 0.71
    4 -4 7 5.51 0.57
    4 -4 7 4.58 0.62
    4 -4 7 4.8 0.59
    4 -4 7 4.55 0.53
    4 4 7 4.23 0.6
    4 4 7 4.55 0.53
    4 4 7 4.61 0.63
    5 -4 7 24.99 1.33
    5 -4 7 26.88 1.43
    5 -4 7 25.34 1.49
    5 -4 7 23.67 1.38
    -5 -4 -7 23.98 1.32
    -5 -4 -7 25.56 1.56
    5 -4 7 26.21 1.4
    5 -4 7 23.71 1.45
    5 4 7 24.53 1.41
    5 4 7 25.61 1.41
    5 4 7 24.6 1.39
    5 4 7 23.07 1.33
    6 -4 7 2.04 0.41
    6 -4 7 1.55 0.43
    -6 -4 -7 2.13 0.35
    6 -4 7 1.67 0.41
    6 -4 7 2.4 0.4
    -6 -4 -7 2.79 0.55
    6 -4 7 1.97 0.42
    6 -4 7 2.17 0.39
    6 4 7 2.08 0.43
    6 4 7 2.86 0.46
    7 -4 7 17.81 1.13
    7 -4 7 17.49 1.14
    -7 -4 -7 19.35 1.08
    7 -4 7 17.76 1.21
    7 -4 7 17.4 1.09
    7 -4 7 17.44 1.08
    7 -4 7 18.88 1.15
    7 4 7 19.68 1.18
    7 4 7 18.25 1.15
    8 -4 7 2.06 0.4
    8 -4 7 1.7 0.38
    -8 -4 -7 2.16 0.39
    8 -4 7 1.74 0.36
    8 -4 7 1.58 0.41
    8 -4 7 1.58 0.42
    8 -4 7 1.81 0.43
    8 4 7 1.63 0.41
    -8 4 -7 1.95 0.39
    8 4 7 2.5 0.39
    9 -4 7 1.6 0.37
    -9 -4 -7 1.29 0.36
    9 -4 7 1.97 0.34
    9 -4 7 1.7 0.33
    9 4 7 2 0.34
    9 4 7 1.34 0.36
    10 -4 7 1.64 0.31
    10 -4 7 0.98 0.28
    10 -4 7 1.84 0.29
    10 4 7 0.86 0.25
    10 4 7 1.25 0.31
    11 -4 7 3.13 0.36
    11 -4 7 2.96 0.28
    11 -4 7 2.88 0.34
    -11 4 -7 2.61 0.28
    11 4 7 2.08 0.3
    11 -5 -7 0.25 0.19
    -11 -5 7 0.45 0.18
    -11 -5 7 0.42 0.16
    -11 -5 7 0.58 0.15
    -11 -5 7 0.51 0.18
    11 5 -7 0.61 0.18
    -11 5 7 0.61 0.17
    -10 -5 7 -0.05 0.13
    -10 -5 7 -0.06 0.14
    -10 -5 7 0.05 0.21
    -10 -5 7 0.06 0.16
    -10 -5 7 -0.35 0.16
    10 -5 -7 -0.15 0.15
    -10 -5 7 0.22 0.22
    -10 5 7 0.14 0.17
    -10 5 7 0.18 0.18
    10 5 -7 0.46 0.26
    -9 -5 7 20.9 1.47
    -9 -5 7 24.45 1.26
    -9 -5 7 23.79 1.3
    -9 -5 7 24.23 1.26
    -9 -5 7 24.75 1.27
    -9 -5 7 24.92 1.33
    -9 -5 7 25.06 1.26
    -9 -5 7 27.51 1.37
    9 -5 -7 24.14 1.28
    -9 5 7 22.61 1.27
    -9 5 7 25.94 1.5
    9 5 -7 25.04 1.31
    -9 5 7 24.96 1.4
    -8 -5 7 14.52 0.88
    -8 -5 7 13.18 0.86
    -8 -5 7 13.18 0.96
    -8 -5 7 13.57 1.04
    -8 -5 7 14.8 0.94
    -8 -5 7 14.78 0.94
    -8 -5 7 13.88 0.88
    8 -5 -7 14.49 0.93
    -8 -5 7 12.68 0.87
    -8 -5 7 13.73 0.87
    -8 5 7 15.15 0.97
    -8 5 7 14.65 1.14
    -8 5 7 13.16 0.91
    8 5 -7 13.31 0.99
    -8 5 7 15.01 1.05
    7 -5 -7 2.49 0.39
    -7 -5 7 1.53 0.44
    -7 -5 7 2.65 0.39
    -7 -5 7 1.81 0.34
    -7 -5 7 2 0.36
    -7 -5 7 1.57 0.39
    7 -5 -7 2.67 0.45
    -7 -5 7 1.81 0.39
    -7 -5 7 1.5 0.4
    -7 -5 7 1.93 0.4
    7 5 -7 2.01 0.51
    -7 5 7 2.21 0.47
    -7 5 7 2.53 0.39
    -7 5 7 1.15 0.37
    -7 5 7 2.37 0.42
    -7 5 7 2.29 0.51
    -6 -5 7 2.43 0.49
    -6 -5 7 2.19 0.42
    6 -5 -7 1.53 0.4
    -6 -5 7 2.11 0.42
    6 -5 -7 3.72 0.53
    -6 -5 7 2.14 0.39
    -6 -5 7 2.02 0.36
    -6 -5 7 1.91 0.41
    6 -5 -7 2.04 0.46
    -6 -5 7 2.31 0.43
    -6 -5 7 2.24 0.38
    -6 5 7 2.87 0.51
    6 5 -7 2.52 0.55
    -6 5 7 2.03 0.4
    -6 5 7 2.53 0.42
    -6 5 7 1.64 0.5
    -6 5 7 1.74 0.43
    5 -5 -7 17.55 1.2
    -5 -5 7 17.84 1.13
    5 -5 -7 18.29 1.15
    -5 -5 7 16.17 1.12
    5 -5 -7 18.64 1.17
    -5 -5 7 18.24 1.14
    -5 -5 7 18.96 1.14
    -5 -5 7 18.05 1.14
    -5 -5 7 17.71 1.1
    -5 -5 7 19.31 1.2
    -5 -5 7 16.5 1.12
    -5 5 7 18.13 1.2
    -5 5 7 19.55 1.13
    -5 5 7 16.9 1.09
    5 5 -7 19.21 1.24
    -5 5 7 19.2 1.31
    -4 -5 7 9.16 0.77
    -4 -5 7 7.98 0.77
    -4 -5 7 7.79 0.71
    -4 -5 7 7.37 0.7
    -4 -5 7 8.46 0.68
    -4 -5 7 8.19 0.71
    4 -5 -7 7.48 0.77
    -4 -5 7 7.57 0.64
    4 -5 -7 7.37 0.74
    4 -5 -7 7.79 0.75
    -4 -5 7 7.49 0.73
    -4 -5 7 7.33 0.68
    -4 5 7 7.76 0.69
    -4 5 7 8.11 0.7
    -4 5 7 6.91 0.66
    -4 5 7 7.68 0.84
    3 -5 -7 10.88 0.84
    3 -5 -7 12.06 0.94
    -3 -5 7 12.19 0.89
    -3 -5 7 11.54 0.86
    -3 -5 7 11.35 0.88
    -3 -5 7 11.17 0.86
    -3 -5 7 12.37 0.85
    -3 -5 7 12.7 0.93
    -3 -5 7 12.09 0.88
    -3 -5 7 16.93 1.16
    3 -5 -7 11.86 0.94
    -3 5 7 13 0.94
    -3 5 7 11.28 0.84
    -3 5 7 11.41 0.91
    -3 5 7 12.07 0.98
    -3 5 7 12 0.87
    2 -5 -7 32.96 1.76
    -2 -5 7 31.5 1.71
    2 -5 -7 32.71 1.8
    -2 -5 7 35.69 1.75
    -2 -5 7 34.09 1.69
    -2 -5 7 32.37 1.73
    -2 -5 7 34.21 1.74
    2 -5 -7 32.25 1.77
    2 -5 -7 34.4 1.72
    -2 -5 7 31.91 1.65
    -2 -5 7 35.39 1.79
    -2 5 7 34.32 1.76
    -2 5 7 32.89 1.73
    -2 5 7 34.71 1.83
    -2 5 7 32.11 1.69
    -2 5 7 33.47 1.74
    1 -5 -7 62.34 3.05
    -1 -5 7 68.43 3.08
    -1 -5 7 65.85 2.96
    -1 -5 7 68.4 3.04
    1 -5 -7 65.15 3
    -1 -5 7 67.27 3.05
    -1 -5 7 67.97 3.05
    -1 -5 7 65.5 3.04
    1 -5 -7 65.41 3.11
    -1 5 7 66.95 3.05
    -1 5 7 68.64 3.07
    0 -5 -7 19.04 1.17
    0 -5 7 15.06 1.14
    0 -5 7 19.15 1.14
    0 -5 7 18.56 1.1
    0 -5 -7 18.73 1.1
    0 -5 7 17.49 1.13
    0 -5 7 16.64 1.09
    0 -5 7 18.96 1.11
    0 5 7 17.35 1.11
    0 5 7 18.18 1.13
    -1 -5 -7 13.66 0.92
    -1 -5 -7 13.17 0.88
    1 -5 7 12.91 0.91
    1 -5 7 14.46 0.92
    1 -5 7 12.46 0.91
    1 -5 7 14.12 0.97
    -1 -5 -7 11.93 0.98
    1 -5 7 13.42 0.9
    1 5 7 12.75 0.9
    1 5 7 12.65 0.94
    1 5 7 12.14 0.92
    2 -5 7 -0.02 0.26
    2 -5 7 0.14 0.34
    2 -5 7 -0.19 0.24
    2 -5 7 0.27 0.3
    2 -5 7 -0.03 0.28
    2 -5 7 0.03 0.24
    -2 -5 -7 0.18 0.35
    2 -5 7 0.08 0.29
    -2 -5 -7 0.11 0.26
    -2 -5 -7 -0.27 0.26
    2 5 7 0.02 0.31
    2 5 7 0.24 0.27
    2 5 7 -0.08 0.26
    3 -5 7 8.03 0.67
    -3 -5 -7 8.66 0.85
    3 -5 7 9.31 0.85
    3 -5 7 9.18 0.75
    3 -5 7 8.8 0.78
    -3 -5 -7 7.82 0.68
    3 -5 7 8.51 0.77
    3 5 7 9.35 0.74
    3 5 7 7.41 0.73
    3 5 7 9.33 0.78
    4 -5 7 4.17 0.56
    4 -5 7 4.32 0.54
    4 -5 7 3.24 0.49
    -4 -5 -7 3.48 0.56
    -4 -5 -7 3.09 0.4
    4 -5 7 3.07 0.49
    4 -5 7 3.17 0.5
    4 -5 7 3.67 0.54
    4 5 7 2.75 0.46
    4 5 7 2.85 0.45
    4 5 7 3.98 0.58
    5 -5 7 41.1 2.09
    -5 -5 -7 38.21 2.01
    5 -5 7 44.83 2.2
    5 -5 7 44.53 2.08
    5 -5 7 41.87 2.13
    -5 -5 -7 42.64 2.15
    5 -5 7 44.24 2.14
    5 -5 7 44.98 2.18
    5 5 7 43.35 2.11
    5 5 7 46.03 2.12
    -5 5 -7 39.79 2.08
    6 -5 7 13.44 0.98
    6 -5 7 14.14 0.99
    -6 -5 -7 12.24 0.84
    6 -5 7 13.85 0.87
    6 -5 7 11.75 0.9
    6 -5 7 12.6 0.94
    6 -5 7 12.56 0.92
    6 5 7 12.8 0.86
    6 5 7 12.53 0.89
    -6 5 -7 13.55 0.92
    7 -5 7 10.26 0.71
    7 -5 7 8.29 0.7
    7 -5 7 10.88 0.83
    7 -5 7 10.22 0.76
    7 5 7 9.89 0.72
    8 -5 7 0.32 0.3
    8 -5 7 0.02 0.25
    8 -5 7 0.02 0.17
    8 5 7 -0.01 0.18
    8 5 7 0.13 0.19
    9 -5 7 3.46 0.44
    9 -5 7 3.88 0.37
    9 -5 7 4.21 0.38
    9 5 7 4.03 0.38
    9 5 7 4.43 0.47
    -9 -6 7 0.54 0.17
    -9 -6 7 0.42 0.14
    9 -6 -7 0.09 0.13
    -9 -6 7 0.23 0.17
    -9 -6 7 0.17 0.19
    -9 -6 7 0.25 0.18
    9 6 -7 0.18 0.2
    -9 6 7 0.09 0.14
    -8 -6 7 1.91 0.29
    -8 -6 7 1.89 0.28
    -8 -6 7 2.06 0.3
    -8 -6 7 1.71 0.31
    -8 -6 7 1.92 0.3
    8 -6 -7 1.95 0.29
    -8 -6 7 2.22 0.32
    -8 6 7 2.48 0.34
    -8 6 7 1.99 0.32
    -7 -6 7 13.99 0.81
    -7 -6 7 13.97 0.81
    -7 -6 7 13.56 0.82
    -7 -6 7 11.42 0.82
    -7 -6 7 14.78 0.83
    7 -6 -7 13.23 0.83
    -7 -6 7 14.19 0.85
    7 -6 -7 12.69 0.79
    -7 6 7 14.63 0.92
    -7 6 7 13.19 0.83
    -6 -6 7 1.15 0.31
    6 -6 -7 1.31 0.28
    6 -6 -7 0.78 0.25
    -6 -6 7 0.44 0.29
    -6 -6 7 1.24 0.27
    -6 -6 7 0.46 0.27
    -6 -6 7 0.79 0.29
    -6 -6 7 1.21 0.27
    -6 -6 7 1.08 0.25
    -6 6 7 0.59 0.26
    -6 6 7 0.68 0.27
    -5 -6 7 12.39 0.85
    -5 -6 7 11.75 0.81
    5 -6 -7 13.28 0.87
    -5 -6 7 11.13 0.86
    -5 -6 7 11 0.76
    -5 -6 7 11.94 0.83
    5 -6 -7 11.88 0.8
    -5 -6 7 9.99 0.78
    -5 -6 7 12.34 0.81
    5 -6 -7 10.86 0.86
    -5 6 7 11.75 0.93
    -5 6 7 8.94 0.94
    -5 6 7 11.84 0.88
    -4 -6 7 18.13 1.06
    4 -6 -7 16.69 1.08
    -4 -6 7 16.26 1.02
    4 -6 -7 15.46 0.99
    -4 -6 7 17.34 1.02
    4 -6 -7 17.32 1.07
    -4 -6 7 17.16 0.99
    -4 -6 7 15.63 0.99
    -4 -6 7 15.98 1.11
    -4 6 7 14.12 1.01
    4 6 -7 14.66 1.11
    -4 6 7 16.65 1.04
    3 -6 -7 45.95 2.27
    -3 -6 7 48.18 2.31
    -3 -6 7 48.34 2.25
    3 -6 -7 47.14 2.29
    -3 -6 7 48.38 2.21
    -3 -6 7 50.08 2.23
    -3 -6 7 48.14 2.26
    -3 -6 7 45.77 2.25
    3 -6 -7 48.38 2.28
    -3 6 7 48.08 2.27
    -3 6 7 44.85 2.26
    -3 6 7 41.86 2.34
    -3 6 7 47.25 2.25
    -2 -6 7 3.13 0.43
    2 -6 -7 3.19 0.5
    -2 -6 7 3.25 0.38
    -2 -6 7 2.34 0.4
    2 -6 -7 2.32 0.45
    -2 -6 7 2.68 0.46
    -2 -6 7 3.76 0.5
    -2 -6 7 3.6 0.55
    2 -6 -7 4.27 0.57
    -2 -6 7 2.25 0.44
    -2 6 7 3.48 0.44
    -2 6 7 2.65 0.46
    -2 6 7 2.94 0.46
    1 -6 -7 12.31 0.94
    -1 -6 7 12.43 0.79
    -1 -6 7 10.96 0.85
    -1 -6 7 12.31 0.86
    -1 -6 7 10.77 0.79
    -1 -6 7 11.7 0.89
    -1 -6 7 12.79 0.86
    1 -6 -7 11.69 0.82
    -1 6 7 11.8 0.82
    -1 6 7 13.81 0.91
    -1 6 7 11.15 0.87
    0 -6 -7 0.04 0.32
    0 -6 7 0.24 0.29
    0 -6 7 0.04 0.24
    0 -6 7 0.27 0.26
    0 -6 7 0.34 0.23
    0 -6 7 0.03 0.28
    0 -6 -7 0.23 0.25
    0 -6 7 0.41 0.3
    0 6 7 0.14 0.21
    0 6 7 -0.1 0.29
    0 6 7 0.33 0.29
    -1 -6 -7 22.86 1.22
    1 -6 7 22.17 1.29
    1 -6 7 22.55 1.24
    1 -6 7 21.52 1.25
    1 -6 7 22.72 1.26
    -1 -6 -7 20.98 1.3
    1 -6 7 20.14 1.26
    1 6 7 20.96 1.25
    1 6 7 22.74 1.26
    1 6 7 22.15 1.23
    2 -6 7 0.26 0.3
    2 -6 7 0.02 0.19
    2 -6 7 0.06 0.25
    -2 -6 -7 -0.28 0.25
    2 -6 7 0.08 0.3
    2 -6 7 0.45 0.23
    -2 -6 -7 0.2 0.33
    2 6 7 -0.06 0.17
    2 6 7 0.31 0.3
    -2 6 -7 -0.19 0.24
    2 6 7 -0.19 0.2
    3 -6 7 5.9 0.62
    3 -6 7 5.05 0.61
    3 -6 7 5.57 0.53
    3 -6 7 4.85 0.52
    -3 -6 -7 4.77 0.64
    3 6 7 4.87 0.56
    3 6 7 5.39 0.52
    4 -6 7 0.43 0.31
    4 -6 7 0.63 0.32
    4 -6 7 -0.02 0.29
    -4 -6 -7 0.18 0.3
    4 6 7 0.31 0.29
    4 6 7 0.8 0.32
    5 -6 7 10.02 0.7
    5 -6 7 8.37 0.6
    5 -6 7 7.6 0.65
    5 -6 7 8.82 0.68
    5 6 7 10.69 0.72
    5 6 7 9.14 0.7
    6 -6 7 1.01 0.33
    6 -6 7 1.69 0.31
    6 -6 7 1.16 0.31
    6 -6 7 1.05 0.27
    6 6 7 1.41 0.27
    6 6 7 1.09 0.3
    7 -6 7 1.08 0.3
    7 -6 7 0.89 0.24
    7 -6 7 1.34 0.24
    7 -6 7 1.68 0.37
    7 6 7 1.17 0.28
    -5 -7 7 13.01 0.81
    -5 -7 7 15.4 0.82
    5 -7 -7 14.97 0.79
    -5 -7 7 12.69 0.74
    -5 -7 7 13.57 0.76
    5 -7 -7 15.39 0.78
    -5 -7 7 13.3 0.76
    -5 7 7 14.85 0.82
    -5 7 7 14.75 0.82
    -4 -7 7 0.04 0.14
    -4 -7 7 0.04 0.18
    -4 -7 7 -0.08 0.12
    -4 -7 7 -0.09 0.15
    4 -7 -7 0.02 0.28
    -4 -7 7 0.06 0.14
    4 -7 -7 -0.08 0.13
    -4 7 7 -0.09 0.22
    -4 7 7 -0.14 0.22
    -3 -7 7 -0.18 0.14
    3 -7 -7 0.1 0.16
    -3 -7 7 -0.02 0.15
    -3 -7 7 0.04 0.15
    -3 -7 7 0.26 0.21
    -3 7 7 0.06 0.22
    -3 7 7 -0.17 0.16
    -2 -7 7 1.01 0.22
    -2 -7 7 1.45 0.29
    -2 -7 7 1.23 0.25
    -2 -7 7 1.11 0.24
    2 -7 -7 0.99 0.24
    -2 7 7 1.59 0.28
    1 -7 -7 4.27 0.45
    -1 -7 7 4.6 0.42
    -1 -7 7 4.53 0.43
    -1 -7 7 4.17 0.41
    -1 -7 7 4.06 0.43
    -1 7 7 4.4 0.42
    -1 7 7 4.9 0.44
    0 -7 7 -0.08 0.15
    0 -7 7 -0.13 0.15
    0 -7 -7 0.1 0.19
    0 -7 7 0.12 0.21
    0 7 7 -0.04 0.23
    0 7 7 -0.09 0.24
    1 -7 7 7.53 0.53
    -1 -7 -7 6.11 0.57
    1 -7 7 8.15 0.61
    1 -7 7 8.66 0.58
    1 7 7 7.76 0.6
    1 7 7 7.64 0.59
    2 -7 7 0.6 0.2
    2 -7 7 0.7 0.23
    2 -7 7 0.47 0.2
    -2 -7 -7 0.15 0.25
    2 7 7 0.41 0.25
    2 7 7 0.14 0.25
    3 -7 7 8.38 0.6
    3 -7 7 8.78 0.62
    3 7 7 8.16 0.55
    14 0 -8 14.91 0.84
    -14 0 8 16.14 0.89
    14 0 -8 14.41 0.83
    -14 0 8 17.02 0.91
    -13 0 8 0.06 0.22
    13 0 -8 0.25 0.2
    13 0 -8 0.45 0.29
    -13 0 8 -0.18 0.16
    -13 0 8 -0.15 0.23
    -12 0 8 47.66 2.32
    12 0 -8 48.37 2.29
    12 0 -8 50.83 2.32
    -12 0 8 49.91 2.36
    -12 0 8 48.6 2.38
    11 0 -8 -0.24 0.29
    -11 0 8 0.27 0.27
    11 0 -8 -0.11 0.26
    -11 0 8 0.24 0.27
    -11 0 8 0.2 0.23
    -11 0 8 0.65 0.31
    -10 0 8 34.48 1.72
    -10 0 8 32.67 1.73
    -10 0 8 32.78 1.78
    -10 0 8 32.58 1.67
    -10 0 8 33.47 1.74
    10 0 -8 33.67 1.72
    -9 0 8 -0.05 0.25
    -9 0 8 0.04 0.36
    -9 0 8 -0.11 0.22
    9 0 -8 0.21 0.25
    -8 0 8 83.47 3.74
    -7 0 8 0.14 0.19
    -7 0 8 -0.1 0.17
    -7 0 8 0 0.19
    -6 0 8 10.79 0.8
    -6 0 8 15.03 0.82
    -6 0 8 12.32 0.74
    -5 0 8 0.07 0.18
    -5 0 8 -0.12 0.15
    -5 0 8 0.04 0.16
    -4 0 8 465.03 18.75
    -4 0 8 487.05 18.81
    -4 0 8 454.85 18.73
    -3 0 8 -0.15 0.12
    -3 0 8 0.07 0.16
    -3 0 8 0.06 0.14
    -2 0 8 18.77 0.93
    -2 0 8 16.42 0.88
    -1 0 8 0.03 0.14
    -1 0 8 -0.06 0.13
    -1 0 8 0.03 0.15
    0 0 8 279.81 11.44
    0 0 8 289.86 11.48
    0 0 8 284.85 11.43
    1 0 8 0.06 0.14
    1 0 8 0.13 0.16
    1 0 8 0.13 0.14
    1 0 8 -0.01 0.13
    2 0 8 6.7 0.49
    2 0 8 8.3 0.54
    -2 0 -8 7.31 0.47
    2 0 8 6.61 0.48
    3 0 8 0.13 0.16
    -3 0 -8 0.08 0.14
    3 0 8 0.05 0.09
    3 0 8 0.08 0.16
    4 0 8 100.46 4.22
    4 0 8 97.81 4.24
    4 0 8 103.01 4.27
    -5 0 -8 -0.03 0.2
    5 0 8 0.16 0.18
    5 0 8 -0.08 0.12
    6 0 8 44.44 2.06
    6 0 8 45.53 2.03
    -6 0 -8 41.24 2.08
    7 0 8 -0.06 0.21
    7 0 8 0.05 0.32
    7 0 8 0.06 0.21
    8 0 8 18.73 1.21
    8 0 8 19.32 1.08
    8 0 8 18.92 1.15
    8 0 8 20.15 1.22
    8 0 8 16.35 1.11
    8 0 8 20.3 1.12
    -8 0 -8 18 1.19
    9 0 8 -0.07 0.25
    9 0 8 0.4 0.3
    9 0 8 0.16 0.34
    9 0 8 0.06 0.36
    -9 0 -8 0.09 0.32
    9 0 8 -0.26 0.19
    10 0 8 41.19 2.01
    10 0 8 43.41 2.05
    10 0 8 40.07 2.03
    -10 0 -8 40.33 2.02
    11 0 8 0.14 0.2
    11 0 8 0.05 0.26
    -11 0 -8 0.13 0.26
    -12 0 -8 5.72 0.45
    12 0 8 5.28 0.46
    12 0 8 5.45 0.5
    13 0 8 0.21 0.19
    -14 -1 8 30.76 1.51
    -14 -1 8 32.49 1.49
    14 -1 -8 28.73 1.48
    -14 1 8 32.12 1.51
    14 1 -8 34.25 1.53
    -14 1 8 33.89 1.54
    13 -1 -8 1.69 0.29
    -13 -1 8 1.46 0.32
    -13 -1 8 1.25 0.38
    -13 -1 8 1.33 0.3
    13 -1 -8 1.33 0.26
    -13 1 8 0.97 0.39
    13 1 -8 1.01 0.32
    -13 1 8 0.87 0.25
    -13 1 8 1.38 0.29
    13 1 -8 2.04 0.34
    12 -1 -8 34.74 1.71
    -12 -1 8 33.34 1.7
    -12 -1 8 33.26 1.75
    -12 -1 8 33.01 1.68
    12 -1 -8 32.09 1.66
    -12 -1 8 33.86 1.7
    -12 1 8 33.96 1.8
    -12 1 8 35.5 1.75
    12 1 -8 34.03 1.69
    12 1 -8 34.23 1.68
    -12 1 8 31.57 1.71
    -11 -1 8 -0.08 0.22
    -11 -1 8 0.2 0.29
    -11 -1 8 0.32 0.26
    -11 -1 8 0.45 0.32
    11 -1 -8 0.17 0.29
    -11 -1 8 -0.11 0.27
    11 -1 -8 0.05 0.31
    -11 1 8 0.22 0.2
    -11 1 8 -0.09 0.26
    11 1 -8 0.02 0.2
    11 1 -8 -0.2 0.28
    -11 1 8 0.03 0.22
    -10 -1 8 27.98 1.53
    -10 -1 8 31.23 1.62
    -10 -1 8 28.45 1.51
    10 -1 -8 27.95 1.51
    -10 -1 8 27.2 1.45
    -10 -1 8 27.04 1.52
    -10 -1 8 29.04 1.51
    10 -1 -8 27.28 1.5
    10 1 -8 28.48 1.51
    -10 1 8 28.28 1.62
    -10 1 8 26.25 1.46
    -10 1 8 28.79 1.55
    -10 1 8 26.77 1.48
    -10 1 8 26.98 1.52
    -9 -1 8 6.51 0.67
    -9 -1 8 5.99 0.57
    -9 -1 8 5.74 0.66
    -9 -1 8 5.77 0.63
    9 -1 -8 5.7 0.62
    -9 -1 8 6.69 0.64
    -9 -1 8 5.54 0.62
    -9 -1 8 5.88 0.56
    9 1 -8 5.91 0.65
    -9 1 8 5.61 0.67
    -9 1 8 5.15 0.64
    -9 1 8 6.71 0.7
    -9 1 8 6.31 0.73
    -9 1 8 5.96 0.65
    -8 -1 8 40.53 2.05
    -8 -1 8 42.15 1.92
    -8 1 8 43.11 2.09
    -8 1 8 36.22 1.98
    -7 -1 8 32.23 1.54
    -7 -1 8 31.79 1.67
    -7 1 8 31.86 1.67
    -7 1 8 30.93 1.52
    -7 1 8 30.58 1.61
    -6 -1 8 149.63 6.3
    -6 -1 8 155.92 6.17
    -6 1 8 145.42 6.23
    -6 1 8 151.1 6.16
    -6 1 8 143.18 6.29
    -5 -1 8 2.84 0.35
    -5 -1 8 2.95 0.33
    -5 -1 8 2.79 0.36
    -5 1 8 2.57 0.34
    -5 1 8 2.97 0.39
    -5 1 8 4.17 0.38
    -5 1 8 2.64 0.33
    -4 -1 8 1.18 0.24
    -4 -1 8 1.22 0.22
    -4 -1 8 1.2 0.27
    -4 1 8 1.47 0.26
    -4 1 8 1.38 0.27
    -4 1 8 1.03 0.23
    -4 1 8 0.77 0.27
    -3 -1 8 4.65 0.39
    -3 -1 8 5.04 0.42
    -3 1 8 4.88 0.42
    -3 1 8 5.16 0.44
    -3 1 8 4.73 0.4
    -2 -1 8 269.2 11.03
    -2 -1 8 281.17 11.05
    -2 1 8 267.02 11.02
    -2 1 8 271.31 11.04
    -2 1 8 280.81 11.08
    -1 -1 8 30.53 1.35
    -1 -1 8 27.06 1.32
    -1 1 8 30.63 1.38
    -1 1 8 26.89 1.32
    -1 1 8 27.85 1.33
    -1 1 8 28.32 1.31
    0 -1 8 114.69 4.83
    0 -1 -8 115.2 4.83
    0 -1 8 124.21 4.87
    0 -1 8 113.34 4.82
    0 1 8 124.08 4.88
    0 1 8 117.92 4.85
    0 1 8 117.04 4.82
    0 1 8 113.77 4.86
    1 -1 8 17.35 0.89
    1 -1 8 16.35 0.84
    -1 -1 -8 17.38 0.86
    1 -1 8 16.27 0.86
    1 -1 8 16.48 0.92
    1 1 8 16.08 0.89
    1 1 8 16.96 0.86
    1 1 8 17.98 0.9
    2 -1 8 49.86 2.21
    2 -1 8 48.89 2.25
    2 -1 8 52.38 2.27
    -2 -1 -8 50.35 2.2
    2 1 8 50.85 2.21
    2 1 8 50.47 2.25
    2 1 8 51.65 2.24
    -3 -1 -8 9.54 0.57
    3 -1 8 8 0.58
    3 -1 8 8.6 0.58
    3 -1 8 9.42 0.63
    3 1 8 8.45 0.6
    3 1 8 9.23 0.58
    3 1 8 9.62 0.6
    4 -1 8 12.88 0.8
    4 -1 8 12.42 0.76
    -4 -1 -8 13.07 0.73
    4 -1 8 12.71 0.78
    -4 1 -8 12.77 0.8
    4 1 8 13.81 0.8
    4 1 8 12.61 0.77
    4 1 8 12.35 0.74
    -5 -1 -8 0.11 0.19
    -5 -1 -8 0.27 0.21
    5 -1 8 0.31 0.22
    5 -1 8 0.24 0.15
    5 1 8 0.3 0.21
    -5 1 -8 0.34 0.18
    5 1 8 0.21 0.2
    5 1 8 0.28 0.19
    6 -1 8 59.84 2.8
    6 -1 8 67.04 2.82
    6 -1 8 65.04 2.84
    6 1 8 59.49 2.76
    -6 1 -8 60.19 2.87
    6 1 8 66.56 2.84
    7 -1 8 2.01 0.56
    7 -1 8 2.39 0.43
    7 -1 8 2.04 0.38
    7 -1 8 2.05 0.46
    7 -1 8 1.48 0.46
    7 -1 8 1.98 0.4
    7 -1 8 1.51 0.33
    7 -1 8 2.07 0.33
    7 1 8 1.98 0.46
    7 1 8 1.94 0.36
    7 1 8 2.71 0.58
    7 1 8 1.58 0.4
    8 -1 8 31.19 1.57
    8 -1 8 31.75 1.64
    8 -1 8 29.13 1.63
    8 -1 8 29.88 1.61
    8 -1 8 32 1.59
    8 -1 8 30.2 1.63
    8 -1 8 29.27 1.61
    8 -1 8 32.24 1.72
    8 1 8 32.46 1.59
    8 1 8 29.84 1.58
    8 1 8 31.34 1.7
    8 1 8 30.36 1.62
    8 1 8 30.04 1.67
    9 -1 8 0.12 0.22
    9 -1 8 0.17 0.25
    9 -1 8 0.69 0.33
    9 -1 8 -0.02 0.33
    -9 -1 -8 0.13 0.3
    9 -1 8 0.49 0.32
    9 -1 8 -0.18 0.26
    9 -1 8 0.05 0.26
    9 -1 8 -0.43 0.24
    9 1 8 0.4 0.32
    9 1 8 0.49 0.35
    9 1 8 -0.05 0.31
    9 1 8 0.13 0.3
    -9 1 -8 -0.2 0.19
    10 -1 8 59.67 2.73
    10 -1 8 60.36 2.78
    10 -1 8 59.09 2.77
    10 -1 8 58.64 2.7
    -10 -1 -8 58.15 2.74
    10 1 8 60.5 2.8
    10 1 8 62.71 2.78
    -10 1 -8 59.69 2.77
    11 -1 8 0.93 0.31
    11 -1 8 0.34 0.3
    11 -1 8 1.17 0.34
    -11 -1 -8 0.88 0.28
    -11 1 -8 0.94 0.26
    11 1 8 1.38 0.35
    11 1 8 0.73 0.26
    -12 -1 -8 21.89 1.15
    12 -1 8 24.04 1.19
    12 -1 8 25.25 1.2
    -12 1 -8 25.43 1.2
    12 1 8 22.53 1.29
    12 1 8 21.94 1.17
    -14 -2 8 20.14 1.01
    -14 -2 8 19.04 0.97
    14 -2 -8 21.07 1
    14 2 -8 22.41 1.03
    14 2 -8 19.29 1
    -14 2 8 20.29 1.01
    -14 2 8 19.62 1
    -13 -2 8 2.16 0.3
    13 -2 -8 1.56 0.31
    -13 -2 8 1.23 0.29
    13 2 -8 1.71 0.3
    13 2 -8 1.85 0.34
    -13 2 8 1.39 0.3
    -13 2 8 1.11 0.25
    -12 -2 8 53.57 2.45
    12 -2 -8 53 2.44
    -12 -2 8 54.71 2.48
    -12 -2 8 55.42 2.47
    -12 -2 8 49.87 2.5
    -12 2 8 50.42 2.54
    12 2 -8 54.34 2.46
    -12 2 8 54.15 2.47
    -12 2 8 51.08 2.48
    11 -2 -8 21.52 1.2
    -11 -2 8 20.14 1.2
    -11 -2 8 19.99 1.28
    -11 -2 8 21.25 1.22
    -11 -2 8 19.28 1.09
    -11 -2 8 20.71 1.2
    -11 2 8 19.73 1.23
    11 2 -8 21.11 1.22
    -11 2 8 19.45 1.3
    -11 2 8 20.43 1.22
    -10 -2 8 2 0.41
    -10 -2 8 2.82 0.42
    -10 -2 8 1.99 0.42
    10 -2 -8 2.26 0.42
    -10 -2 8 1.82 0.39
    -10 -2 8 2.18 0.4
    -10 -2 8 2.59 0.43
    -10 -2 8 2.76 0.46
    -10 -2 8 2.17 0.4
    -10 2 8 2.28 0.45
    -10 2 8 2.03 0.42
    -10 2 8 2.96 0.46
    -10 2 8 3.03 0.5
    -9 -2 8 0.66 0.31
    -9 -2 8 0.91 0.34
    -9 -2 8 0.38 0.33
    -9 -2 8 1.26 0.38
    -9 -2 8 1.22 0.36
    -9 -2 8 0.62 0.33
    9 -2 -8 1.13 0.35
    -9 -2 8 0.77 0.3
    -9 -2 8 1.22 0.36
    -9 -2 8 0.82 0.35
    -9 2 8 0.83 0.36
    -9 2 8 1.19 0.32
    -9 2 8 1.09 0.38
    -9 2 8 0.39 0.36
    -9 2 8 1.05 0.39
    -8 -2 8 86.7 3.74
    -8 -2 8 97.95 3.93
    -8 -2 8 85.87 3.86
    -8 -2 8 80.46 3.78
    -8 -2 8 84.41 3.91
    -8 2 8 81.61 3.72
    -8 2 8 82.47 3.88
    -8 2 8 88.38 3.97
    -7 -2 8 0.7 0.21
    -7 -2 8 0.1 0.24
    -7 2 8 0.26 0.28
    -7 2 8 0.14 0.28
    -7 2 8 0.15 0.2
    -6 -2 8 8.07 0.58
    -6 -2 8 7.21 0.65
    -6 2 8 7.48 0.74
    -6 2 8 8.36 0.61
    -6 2 8 8.69 0.68
    -5 -2 8 1.18 0.29
    -5 -2 8 0.93 0.21
    -5 2 8 0.73 0.22
    -5 2 8 0.65 0.25
    -5 2 8 0.49 0.29
    -4 -2 8 135.19 5.66
    -4 -2 8 142.14 5.61
    -4 2 8 141.74 5.67
    -4 2 8 141.45 5.61
    -4 2 8 134.53 5.55
    -4 2 8 112.93 5.67
    -3 -2 8 2.08 0.32
    3 -2 -8 1.02 0.24
    -3 -2 8 1.65 0.29
    -3 2 8 1.23 0.25
    -3 2 8 1.25 0.27
    -3 2 8 1.3 0.28
    -3 2 8 1.25 0.33
    2 -2 -8 11.93 0.66
    -2 -2 8 11.17 0.63
    -2 -2 8 9.99 0.66
    -2 -2 8 10.54 0.66
    -2 2 8 10.38 0.67
    -2 2 8 10.19 0.68
    -2 2 8 10.2 0.66
    -1 -2 8 56.74 2.55
    -1 -2 8 61.09 2.57
    1 -2 -8 58.21 2.55
    -1 2 8 59.59 2.6
    -1 2 8 59.07 2.58
    1 2 -8 60.04 2.54
    -1 2 8 58.59 2.59
    0 -2 8 213.62 8.92
    0 -2 8 218.98 8.9
    0 -2 8 210.44 8.94
    0 -2 8 210 8.9
    0 -2 8 224.03 8.95
    0 -2 -8 229.76 8.94
    0 2 8 225.22 8.95
    0 2 8 226.87 8.97
    0 2 8 223.51 8.96
    1 -2 8 0.04 0.19
    -1 -2 -8 0.23 0.15
    1 -2 8 0.09 0.12
    1 -2 8 0.02 0.16
    1 -2 8 0.16 0.15
    1 2 8 0.36 0.16
    1 2 8 0.77 0.19
    1 2 8 0.47 0.18
    2 -2 8 7.68 0.52
    2 -2 8 6.52 0.56
    2 -2 8 6.89 0.52
    -2 -2 -8 6.68 0.5
    2 2 8 5.79 0.47
    2 2 8 6.12 0.48
    -2 2 -8 7.31 0.54
    2 2 8 6.91 0.54
    3 -2 8 0.22 0.17
    -3 -2 -8 0.47 0.19
    3 -2 8 0.69 0.26
    3 -2 8 0.47 0.2
    3 2 8 0.1 0.21
    -3 2 -8 0.45 0.22
    3 2 8 0.36 0.21
    4 -2 8 53.98 2.52
    4 -2 8 57.52 2.51
    -4 -2 -8 60.29 2.51
    4 -2 8 52.18 2.48
    4 -2 8 59.88 2.59
    -4 2 -8 53.34 2.57
    4 2 8 56.87 2.54
    5 -2 8 28.66 1.46
    5 -2 8 31.54 1.51
    -5 -2 -8 29.92 1.45
    5 -2 8 28.2 1.45
    5 -2 8 26.78 1.53
    5 2 8 30.17 1.49
    -5 2 -8 28.7 1.52
    6 -2 8 0.2 0.2
    6 -2 8 0.13 0.26
    6 -2 8 0.22 0.38
    6 -2 8 0.14 0.19
    -6 -2 -8 0.19 0.2
    6 2 8 0.39 0.36
    6 2 8 0.25 0.24
    -7 -2 -8 1.78 0.31
    7 -2 8 1.54 0.32
    7 -2 8 1.9 0.48
    7 -2 8 1.5 0.42
    7 -2 8 2.35 0.45
    7 -2 8 1.95 0.37
    7 -2 8 2.34 0.42
    7 -2 8 2.71 0.51
    7 -2 8 1.63 0.34
    7 2 8 1.83 0.44
    7 2 8 0.91 0.42
    7 2 8 1.38 0.46
    7 2 8 1.59 0.4
    7 2 8 1.77 0.36
    8 -2 8 19.14 1.23
    8 -2 8 22.19 1.24
    8 -2 8 18.56 1.14
    8 -2 8 19.36 1.16
    8 -2 8 20.38 1.26
    8 -2 8 22.75 1.25
    8 -2 8 21.66 1.31
    8 -2 8 19.15 1.18
    8 2 8 20.98 1.29
    8 2 8 21.61 1.28
    8 2 8 19.67 1.2
    9 -2 8 4.8 0.61
    9 -2 8 4.81 0.58
    9 -2 8 6.37 0.63
    9 -2 8 6.13 0.59
    -9 -2 -8 5.35 0.55
    9 -2 8 5.13 0.55
    9 -2 8 6.55 0.66
    9 -2 8 6.14 0.65
    9 -2 8 7.19 0.69
    9 2 8 5.59 0.69
    9 2 8 6.31 0.66
    10 -2 8 1.58 0.3
    -10 -2 -8 0.73 0.31
    10 -2 8 1.09 0.35
    10 -2 8 1.46 0.39
    10 -2 8 1.03 0.36
    10 -2 8 0.48 0.29
    10 -2 8 1.57 0.33
    10 -2 8 1.2 0.29
    10 -2 8 0.76 0.31
    10 2 8 0.89 0.28
    10 2 8 1.06 0.34
    -10 2 -8 1.34 0.35
    11 -2 8 0.8 0.24
    11 -2 8 1.17 0.25
    11 -2 8 1.14 0.25
    -11 -2 -8 1.22 0.24
    -11 2 -8 1.32 0.3
    11 2 8 0.97 0.3
    11 2 8 0.75 0.3
    12 -2 8 1.1 0.22
    -12 2 -8 0.83 0.19
    12 2 8 0.84 0.26
    12 2 8 1.01 0.21
    -13 -3 8 0.08 0.18
    13 -3 -8 -0.13 0.19
    -13 -3 8 0.26 0.18
    -13 3 8 -0.13 0.19
    13 3 -8 0.29 0.24
    -13 3 8 0.06 0.18
    13 3 -8 -0.1 0.15
    -12 -3 8 3.23 0.39
    12 -3 -8 4.4 0.46
    -12 -3 8 3.72 0.49
    -12 -3 8 4.05 0.47
    -12 -3 8 3.6 0.39
    12 3 -8 3.6 0.5
    -12 3 8 3.72 0.46
    -12 3 8 4.56 0.5
    12 3 -8 3.45 0.4
    -11 -3 8 2.19 0.35
    11 -3 -8 1.96 0.36
    -11 -3 8 2.45 0.37
    -11 -3 8 1.67 0.31
    -11 -3 8 1.93 0.35
    -11 -3 8 2.06 0.38
    -11 -3 8 2.16 0.38
    -11 -3 8 2.45 0.42
    -11 3 8 2.16 0.4
    11 3 -8 1.7 0.36
    -11 3 8 2.07 0.48
    -11 3 8 2.15 0.39
    -10 -3 8 41.73 2.05
    -10 -3 8 43.31 2.06
    -10 -3 8 44.97 2.16
    -10 -3 8 42.8 2.06
    -10 -3 8 44.37 2.22
    -10 -3 8 41.75 2.09
    -10 -3 8 39.99 2.09
    -10 -3 8 45.1 2.16
    10 -3 -8 42.61 2.08
    -10 3 8 44.65 2.16
    -10 3 8 47.7 2.14
    10 3 -8 43.6 2.11
    -10 3 8 42.53 2.26
    -10 3 8 45.07 2.21
    -9 -3 8 3.91 0.55
    9 -3 -8 4.28 0.57
    -9 -3 8 3.51 0.49
    -9 -3 8 3.28 0.5
    -9 -3 8 3.71 0.49
    9 -3 -8 4.09 0.57
    -9 -3 8 3.16 0.52
    -9 -3 8 3.97 0.55
    -9 -3 8 3.82 0.48
    -9 -3 8 3.22 0.44
    -9 -3 8 3.44 0.51
    -9 3 8 3.04 0.54
    -9 3 8 3.08 0.5
    -9 3 8 2.98 0.5
    -9 3 8 3.68 0.53
    -9 3 8 3.39 0.51
    -8 -3 8 15.63 1.03
    -8 -3 8 14.89 1.02
    -8 -3 8 15.95 1.04
    8 -3 -8 15.84 1.03
    -8 -3 8 14.79 1.03
    -8 -3 8 15.07 1
    -8 -3 8 15.12 1.09
    -8 -3 8 14.67 0.97
    -8 -3 8 15.89 1.03
    -8 -3 8 14.52 1
    -8 3 8 15.79 0.99
    -8 3 8 15.73 1.14
    -8 3 8 15.2 1.08
    -8 3 8 16.62 1.16
    -7 -3 8 0.09 0.3
    -7 -3 8 0.17 0.3
    -7 -3 8 -0.14 0.25
    -7 -3 8 0.32 0.31
    7 -3 -8 0.2 0.33
    -7 -3 8 0.09 0.33
    -7 -3 8 -0.02 0.3
    -7 -3 8 -0.05 0.25
    -7 -3 8 0.34 0.32
    -7 -3 8 0.02 0.24
    -7 3 8 0.18 0.24
    -7 3 8 0.59 0.42
    -7 3 8 0.16 0.32
    -7 3 8 -0.15 0.24
    -6 -3 8 78.17 3.65
    -6 -3 8 81.69 3.52
    -6 3 8 88.65 3.72
    -6 3 8 68.89 3.66
    -6 3 8 82.59 3.52
    -5 -3 8 16.94 0.99
    -5 -3 8 17.6 1.09
    5 3 -8 17.19 1.09
    -5 3 8 16.46 0.95
    -5 3 8 15.37 1.13
    -5 3 8 16.71 0.98
    -5 3 8 15.5 1.04
    -4 -3 8 23.88 1.28
    -4 -3 8 25.23 1.35
    -4 3 8 26.39 1.31
    -4 3 8 23.43 1.41
    -4 3 8 23.89 1.34
    -4 3 8 24.01 1.26
    -3 -3 8 45.33 2.04
    -3 -3 8 44.87 2.08
    -3 3 8 43.04 2.02
    3 3 -8 42.77 2.05
    -3 3 8 42.1 2.07
    -3 3 8 43.8 2.14
    -3 3 8 43.97 2.04
    2 -3 -8 136.13 5.54
    -2 -3 8 134.36 5.59
    -2 -3 8 122.89 5.63
    -2 -3 8 133.84 5.55
    2 3 -8 131.61 5.57
    -2 3 8 137.17 5.58
    -2 3 8 133.6 5.59
    -2 3 8 134.79 5.57
    -1 -3 8 7.31 0.57
    1 -3 -8 7.89 0.57
    -1 -3 8 7.82 0.55
    -1 -3 8 7.45 0.56
    -1 3 8 7.06 0.57
    -1 3 8 7.93 0.58
    1 3 -8 7.55 0.57
    -1 3 8 6.75 0.59
    0 -3 8 0.08 0.18
    0 -3 8 0.13 0.17
    0 -3 -8 0.11 0.17
    0 -3 8 0.27 0.18
    0 3 8 0.16 0.19
    0 3 8 0.05 0.18
    0 3 -8 0.07 0.18
    1 -3 8 0.08 0.18
    1 -3 8 0.06 0.19
    -1 -3 -8 -0.04 0.15
    1 -3 8 -0.06 0.17
    1 -3 8 0.21 0.18
    1 3 8 -0.02 0.17
    -1 3 -8 0.06 0.18
    1 3 8 -0.27 0.17
    2 -3 8 155.36 6.32
    2 -3 8 133.44 6.32
    -2 -3 -8 156.03 6.31
    2 -3 8 151.59 6.3
    2 -3 8 155.84 6.35
    -2 3 -8 150.04 6.34
    2 3 8 161.93 6.36
    -3 -3 -8 0 0.18
    3 -3 8 0.35 0.27
    3 -3 8 -0.05 0.11
    3 -3 8 -0.19 0.18
    3 -3 8 0.2 0.23
    -3 3 -8 -0.24 0.2
    3 3 8 0.33 0.23
    4 -3 8 25.65 1.31
    4 -3 8 25.96 1.38
    4 -3 8 21.78 1.34
    -4 -3 -8 24.18 1.28
    4 -3 8 24.85 1.31
    4 3 8 26.74 1.34
    5 -3 8 54.22 2.55
    5 -3 8 53.3 2.62
    5 -3 8 57.04 2.53
    5 -3 8 53.95 2.49
    5 -3 8 54.15 2.63
    5 -3 8 57.42 2.57
    -5 -3 -8 58.15 2.49
    5 -3 8 55.74 2.52
    -5 -3 -8 41.77 2.6
    5 3 8 53.82 2.57
    5 3 8 55.48 2.57
    5 3 8 56.65 2.52
    -6 -3 -8 45.65 2.06
    6 -3 8 39.89 2.17
    6 -3 8 43.1 2.07
    6 -3 8 44.91 2.15
    6 -3 8 45.38 2.13
    6 -3 8 43.17 2.07
    -6 -3 -8 45.07 2.27
    6 -3 8 42.72 2.08
    6 -3 8 40.36 2.19
    6 3 8 39.8 2.09
    6 3 8 43.12 2.14
    6 3 8 45.54 2.09
    7 -3 8 15.29 1
    7 -3 8 18.12 1.07
    7 -3 8 16.21 1.01
    7 -3 8 15.9 0.97
    7 -3 8 14.98 1.09
    7 -3 8 15.73 1
    -7 -3 -8 15.93 1.13
    -7 -3 -8 15.37 0.95
    7 -3 8 14.74 1.05
    7 3 8 15.65 1.08
    7 3 8 15.78 1.07
    8 -3 8 17.93 1.09
    8 -3 8 15.69 0.98
    -8 -3 -8 16.06 0.98
    8 -3 8 15.13 1
    8 -3 8 15.14 1
    8 -3 8 18.67 1.13
    8 -3 8 17.42 1.04
    8 -3 8 16.09 1.11
    8 3 8 17.05 1.08
    8 3 8 17.04 1.12
    9 -3 8 4.96 0.51
    9 -3 8 6.13 0.59
    9 -3 8 6.36 0.64
    9 -3 8 6.24 0.59
    9 -3 8 6.05 0.63
    9 -3 8 6.26 0.55
    9 -3 8 6.22 0.65
    9 3 8 4.68 0.6
    9 3 8 6.69 0.69
    10 -3 8 0.95 0.31
    10 -3 8 0.72 0.23
    10 -3 8 0.28 0.21
    10 -3 8 0.33 0.27
    10 3 8 0.64 0.32
    11 -3 8 -0.14 0.14
    11 -3 8 0.2 0.22
    11 -3 8 -0.05 0.21
    -11 3 -8 -0.01 0.14
    11 3 8 -0.1 0.17
    -12 -4 8 26.04 1.25
    -12 -4 8 25.44 1.2
    -12 -4 8 25.43 1.22
    -12 4 8 24.51 1.22
    12 4 -8 24.74 1.26
    -12 4 8 27.96 1.3
    11 -4 -8 1.39 0.29
    -11 -4 8 1.36 0.27
    -11 -4 8 0.83 0.25
    -11 -4 8 1.8 0.3
    -11 -4 8 0.96 0.22
    -11 -4 8 1.11 0.22
    -11 -4 8 0.79 0.22
    -11 4 8 0.87 0.22
    -11 4 8 0.77 0.23
    11 4 -8 1.19 0.26
    -10 -4 8 3.19 0.4
    10 -4 -8 2.53 0.35
    -10 -4 8 2.12 0.44
    -10 -4 8 3.36 0.48
    -10 -4 8 1.54 0.34
    -10 -4 8 2.08 0.41
    -10 -4 8 2.41 0.33
    -10 -4 8 3.03 0.43
    -10 -4 8 2.56 0.39
    -10 4 8 2.18 0.41
    -10 4 8 2.65 0.41
    -10 4 8 3.21 0.53
    -10 4 8 2.19 0.48
    -9 -4 8 0.12 0.28
    -9 -4 8 -0.25 0.22
    -9 -4 8 -0.19 0.28
    -9 -4 8 0.25 0.28
    -9 -4 8 0.26 0.28
    9 -4 -8 -0.17 0.18
    -9 -4 8 -0.37 0.15
    -9 -4 8 -0.45 0.24
    -9 -4 8 0.29 0.27
    -9 4 8 0.5 0.32
    -9 4 8 0.25 0.36
    -9 4 8 0.01 0.2
    -9 4 8 0.21 0.27
    -8 -4 8 82.96 3.64
    -8 -4 8 79.47 3.61
    -8 -4 8 84.13 3.66
    8 -4 -8 83.75 3.63
    -8 -4 8 84.52 3.69
    -8 -4 8 85.21 3.64
    -8 -4 8 83.62 3.63
    -8 -4 8 79.74 3.79
    -8 -4 8 80.48 3.73
    -8 4 8 80.91 3.83
    -8 4 8 78.74 3.61
    -8 4 8 79.73 3.67
    -8 4 8 80.51 3.76
    8 4 -8 77.53 3.73
    -7 -4 8 19.92 1.14
    -7 -4 8 19.13 1.15
    -7 -4 8 19.76 1.18
    -7 -4 8 18.8 1.11
    -7 -4 8 19.62 1.17
    -7 -4 8 16.61 1.18
    -7 -4 8 18.41 1.16
    7 -4 -8 19.25 1.15
    -7 -4 8 16.33 1.22
    -7 4 8 15.35 1.17
    -7 4 8 17.33 1.25
    -7 4 8 19.85 1.13
    -7 4 8 15.07 1.21
    -6 -4 8 2.04 0.39
    -6 -4 8 2.8 0.48
    -6 -4 8 2.83 0.5
    -6 -4 8 2.05 0.41
    -6 -4 8 2.22 0.43
    -6 -4 8 2.64 0.49
    6 -4 -8 1.57 0.35
    -6 -4 8 2.31 0.44
    -6 -4 8 1.75 0.38
    -6 4 8 2.57 0.5
    -6 4 8 1.73 0.38
    -6 4 8 2.19 0.53
    -6 4 8 2.13 0.53
    6 4 -8 1.95 0.46
    -6 4 8 2.65 0.41
    -5 -4 8 5.07 0.53
    5 -4 -8 3.82 0.57
    -5 -4 8 4.09 0.56
    5 -4 -8 5.25 0.61
    -5 -4 8 4.12 0.59
    -5 -4 8 5.44 0.62
    -5 -4 8 4.26 0.56
    -5 -4 8 3.74 0.56
    5 -4 -8 4.95 0.66
    -5 -4 8 5.31 0.69
    -5 -4 8 4.42 0.6
    -5 4 8 4.18 0.58
    -5 4 8 4.53 0.51
    -5 4 8 4.33 0.52
    -5 4 8 4.25 0.61
    5 4 -8 3.55 0.55
    -5 4 8 4.02 0.64
    -4 -4 8 111.69 4.86
    -4 -4 8 117.25 4.87
    -4 -4 8 113.41 4.86
    4 -4 -8 124.84 5.1
    -4 -4 8 108.97 4.88
    4 -4 -8 114.64 4.91
    -4 -4 8 116.35 4.91
    4 -4 -8 112.05 4.87
    -4 -4 8 122.3 4.98
    -4 -4 8 93.54 4.83
    -4 -4 8 110.36 4.9
    -4 4 8 114.64 4.93
    -4 4 8 114.24 4.87
    -4 4 8 118.2 4.86
    -4 4 8 113.29 5.02
    -4 4 8 108.95 4.96
    -3 -4 8 2.78 0.45
    -3 -4 8 2.71 0.42
    3 -4 -8 3.3 0.57
    -3 -4 8 3.65 0.48
    -3 4 8 3.67 0.46
    -3 4 8 2.62 0.48
    -3 4 8 3.2 0.46
    -2 -4 8 0.04 0.23
    -2 -4 8 0.39 0.23
    -2 -4 8 0.21 0.24
    -2 4 8 -0.03 0.22
    -2 4 8 0.23 0.22
    1 -4 -8 0.68 0.28
    -1 -4 8 0.64 0.26
    -1 -4 8 0.96 0.29
    -1 4 8 0.7 0.25
    -1 4 8 0.91 0.27
    0 -4 -8 84.91 3.69
    0 -4 8 85.02 3.7
    0 -4 8 84 3.72
    0 4 8 83.63 3.67
    0 4 8 85.83 3.74
    1 -4 8 7.33 0.61
    1 -4 8 6.61 0.61
    -1 -4 -8 6.79 0.59
    1 4 8 6.42 0.62
    -2 -4 -8 0.76 0.43
    2 -4 8 0.97 0.38
    2 -4 8 0.49 0.4
    -2 -4 -8 0.71 0.26
    2 -4 8 0.98 0.27
    2 -4 8 0.88 0.3
    2 4 8 1.09 0.28
    2 4 8 0.75 0.36
    2 4 8 0.83 0.37
    3 -4 8 -0.15 0.36
    3 -4 8 0 0.24
    -3 -4 -8 0.53 0.42
    -3 -4 -8 0.56 0.23
    3 -4 8 -0.31 0.3
    3 -4 8 0.39 0.31
    3 -4 8 0.35 0.29
    3 -4 8 0.34 0.25
    3 4 8 0.24 0.24
    3 4 8 0.15 0.31
    3 4 8 0.08 0.32
    4 -4 8 40.17 2.06
    4 -4 8 41.65 1.97
    4 -4 8 42.06 2.05
    4 -4 8 40.97 1.99
    4 -4 8 41.61 1.98
    4 -4 8 37.74 2.03
    -4 -4 -8 34.75 2.11
    -4 -4 -8 41.11 1.94
    4 4 8 40.81 1.99
    4 4 8 39.6 2
    4 4 8 40.51 1.97
    5 -4 8 1.07 0.3
    5 -4 8 0.58 0.33
    5 -4 8 0.8 0.25
    5 -4 8 1.02 0.33
    -5 -4 -8 0.66 0.42
    5 -4 8 0.51 0.36
    5 -4 8 0.46 0.34
    -5 -4 -8 0.93 0.28
    5 4 8 0.53 0.33
    5 4 8 0.72 0.36
    5 4 8 0.43 0.37
    5 4 8 0.45 0.29
    -6 -4 -8 0.95 0.42
    6 -4 8 0.51 0.3
    6 -4 8 0.5 0.3
    6 -4 8 0.3 0.24
    6 -4 8 0.34 0.21
    -6 -4 -8 0.13 0.24
    6 -4 8 1.32 0.42
    6 -4 8 0.47 0.32
    6 4 8 0.1 0.32
    6 4 8 0.53 0.33
    7 -4 8 0.21 0.29
    7 -4 8 0.14 0.25
    7 -4 8 0.84 0.34
    7 -4 8 0.19 0.27
    7 -4 8 0.27 0.27
    -7 -4 -8 0.45 0.22
    7 -4 8 0.38 0.29
    7 4 8 0.28 0.33
    7 4 8 0.23 0.31
    8 -4 8 18.45 1.11
    8 -4 8 15.48 0.97
    8 -4 8 17.37 1.04
    8 -4 8 16.76 0.98
    8 -4 8 16.35 1.01
    -8 -4 -8 16.25 1.01
    -8 4 -8 15.84 1.02
    8 4 8 18.42 1.05
    8 4 8 17.82 1.03
    9 -4 8 1.31 0.33
    9 -4 8 1.55 0.35
    9 -4 8 1.55 0.35
    9 4 8 0.33 0.3
    9 4 8 1.33 0.29
    10 -4 8 11.29 0.69
    10 -4 8 12.5 0.71
    10 -4 8 10.1 0.69
    10 4 8 10.87 0.68
    10 4 8 10.85 0.7
    -11 -5 8 5.18 0.37
    11 -5 -8 4.9 0.55
    -11 -5 8 5.05 0.4
    -11 -5 8 5.26 0.41
    11 5 -8 5.78 0.43
    -11 5 8 5.36 0.45
    -10 -5 8 44.61 1.91
    -10 -5 8 43.9 1.94
    10 -5 -8 42.78 1.94
    -10 -5 8 40.25 1.91
    -10 -5 8 43.43 1.97
    -10 5 8 47.23 2.05
    10 5 -8 40.17 1.94
    -9 -5 8 0.27 0.18
    -9 -5 8 -0.24 0.21
    -9 -5 8 -0.29 0.14
    -9 -5 8 -0.14 0.21
    9 -5 -8 0.03 0.23
    -9 -5 8 0.1 0.17
    -9 -5 8 0.13 0.17
    -9 5 8 0.18 0.28
    -9 5 8 -0.05 0.19
    9 5 -8 -0.13 0.24
    -8 -5 8 0.73 0.31
    -8 -5 8 1.17 0.28
    -8 -5 8 0.87 0.25
    -8 -5 8 0.64 0.3
    -8 -5 8 0.77 0.32
    -8 -5 8 0.86 0.29
    -8 -5 8 1.26 0.35
    8 -5 -8 0.88 0.26
    -8 -5 8 1.06 0.31
    -8 -5 8 0.91 0.39
    -8 5 8 1.01 0.27
    -8 5 8 1.43 0.38
    -8 5 8 0.55 0.43
    -8 5 8 0.23 0.31
    -7 -5 8 5.73 0.62
    -7 -5 8 5.43 0.6
    -7 -5 8 5.41 0.58
    -7 -5 8 5.82 0.62
    -7 -5 8 3.52 0.59
    7 -5 -8 5.37 0.58
    -7 -5 8 6.01 0.62
    7 -5 -8 4.96 0.61
    -7 -5 8 5.59 0.55
    -7 -5 8 5.47 0.62
    -7 5 8 5.92 0.68
    -7 5 8 4.57 0.67
    -7 5 8 5.46 0.77
    -7 5 8 4.87 0.6
    -7 5 8 4.64 0.59
    7 5 -8 5.3 0.77
    -6 -5 8 11.3 0.87
    -6 -5 8 12.26 0.85
    -6 -5 8 10.49 0.87
    -6 -5 8 10.46 0.87
    -6 -5 8 11.98 0.93
    -6 -5 8 13.22 0.88
    6 -5 -8 13.39 0.91
    -6 -5 8 12.25 0.81
    -6 -5 8 12.87 0.92
    6 -5 -8 14.02 0.92
    6 5 -8 13.23 1.06
    -6 5 8 13.99 0.9
    -6 5 8 12.04 1
    -6 5 8 9.23 0.92
    -6 5 8 11.98 0.81
    -6 5 8 11.43 1.04
    5 -5 -8 1.68 0.38
    5 -5 -8 1.21 0.43
    -5 -5 8 2.43 0.41
    -5 -5 8 1.62 0.36
    -5 -5 8 1.19 0.36
    -5 -5 8 1.78 0.39
    -5 -5 8 2.14 0.38
    -5 -5 8 1.09 0.34
    5 -5 -8 1.71 0.4
    -5 -5 8 1.54 0.38
    -5 -5 8 2.23 0.46
    -5 5 8 1.95 0.35
    5 5 -8 1.37 0.45
    -5 5 8 2.15 0.48
    -5 5 8 1.89 0.49
    -5 5 8 1.24 0.46
    -5 5 8 1.1 0.37
    -4 -5 8 0.58 0.33
    -4 -5 8 0.33 0.35
    -4 -5 8 0.72 0.31
    4 -5 -8 0.53 0.32
    4 -5 -8 0.31 0.35
    -4 -5 8 0.84 0.32
    -4 -5 8 0.26 0.28
    -4 -5 8 0.74 0.33
    -4 -5 8 0.33 0.28
    4 -5 -8 0.45 0.31
    -4 -5 8 -0.01 0.27
    -4 -5 8 0.65 0.3
    4 5 -8 0.4 0.36
    -4 5 8 0.2 0.21
    -4 5 8 0.32 0.35
    -4 5 8 1.11 0.41
    -4 5 8 0.55 0.31
    -4 5 8 0.51 0.39
    -3 -5 8 9.63 0.82
    -3 -5 8 10.51 0.81
    -3 -5 8 10.22 0.77
    -3 -5 8 10.66 0.83
    3 -5 -8 11.05 0.83
    3 -5 -8 12.11 0.89
    -3 -5 8 11.98 0.85
    3 -5 -8 11.07 0.91
    -3 -5 8 9.66 0.82
    -3 -5 8 12.26 0.82
    -3 5 8 10.71 0.95
    -3 5 8 8.99 0.77
    -3 5 8 11.03 0.88
    -3 5 8 11.03 0.83
    -3 5 8 10.69 0.87
    -2 -5 8 34.43 1.75
    -2 -5 8 33.3 1.72
    2 -5 -8 34.25 1.79
    -2 -5 8 33.5 1.68
    -2 -5 8 34.7 1.71
    -2 -5 8 34.76 1.76
    2 -5 -8 33.19 1.8
    -2 -5 8 32.94 1.75
    -2 -5 8 35.39 1.76
    -2 5 8 32.57 1.76
    -2 5 8 34.56 1.77
    -2 5 8 33.23 1.71
    -2 5 8 31.65 1.75
    -1 -5 8 0.28 0.27
    1 -5 -8 1.1 0.37
    -1 -5 8 0.34 0.3
    -1 -5 8 0.78 0.25
    -1 -5 8 0.63 0.26
    -1 -5 8 0.65 0.28
    1 -5 -8 1.71 0.42
    1 -5 -8 0.54 0.3
    -1 -5 8 0.95 0.28
    -1 5 8 0.75 0.29
    -1 5 8 0.52 0.32
    -1 5 8 0.4 0.3
    0 -5 -8 2.13 0.41
    0 -5 -8 2.75 0.44
    0 -5 8 2.98 0.46
    0 -5 8 3.64 0.5
    0 -5 8 2.63 0.45
    0 -5 8 3.28 0.49
    0 -5 -8 3.18 0.49
    0 -5 8 2.91 0.46
    0 5 8 3.39 0.5
    0 5 8 2.77 0.47
    0 5 8 2.82 0.45
    1 -5 8 0.41 0.29
    1 -5 8 -0.31 0.37
    1 -5 8 -0.12 0.28
    -1 -5 -8 0.2 0.28
    1 -5 8 0.4 0.29
    -1 -5 -8 -0.01 0.28
    1 -5 8 -0.01 0.26
    -1 -5 -8 0.74 0.36
    1 5 8 0.28 0.23
    1 5 8 1.17 0.4
    1 5 8 0.84 0.27
    1 5 8 0.46 0.34
    2 -5 8 43.58 2.13
    2 -5 8 44.57 2.2
    2 -5 8 44.81 2.13
    2 -5 8 44.78 2.13
    -2 -5 -8 43.85 2.1
    -2 -5 -8 40.53 2.22
    2 -5 8 45.67 2.18
    2 5 8 44 2.13
    2 5 8 42.75 2.12
    2 5 8 40.54 2.1
    -3 -5 -8 8.62 0.66
    3 -5 8 9.3 0.79
    3 -5 8 9.07 0.74
    3 -5 8 9.07 0.83
    -3 -5 -8 7.1 0.82
    3 -5 8 8.76 0.76
    3 -5 8 10.01 0.82
    3 5 8 8.57 0.77
    3 5 8 9.73 0.78
    3 5 8 9.34 0.76
    -4 -5 -8 3.58 0.44
    -4 -5 -8 4.46 0.66
    4 -5 8 4.11 0.62
    4 -5 8 5 0.55
    4 -5 8 5.09 0.57
    4 -5 8 3.81 0.51
    4 -5 8 4.97 0.6
    4 -5 8 4.1 0.56
    4 5 8 4.87 0.58
    4 5 8 4.51 0.6
    4 5 8 4.44 0.51
    -5 -5 -8 3.38 0.51
    5 -5 8 3.71 0.52
    5 -5 8 3.48 0.53
    5 -5 8 3.11 0.61
    5 -5 8 4.25 0.51
    5 -5 8 3.42 0.53
    -5 -5 -8 2.89 0.41
    5 -5 8 3.31 0.5
    5 5 8 4.42 0.58
    -5 5 -8 2.52 0.47
    -6 -5 -8 22.02 1.25
    6 -5 8 24.49 1.34
    6 -5 8 25.99 1.53
    6 -5 8 22.44 1.35
    6 -5 8 25.5 1.29
    6 -5 8 23.07 1.33
    6 5 8 22.27 1.25
    6 5 8 24.25 1.33
    7 -5 8 0.43 0.3
    7 -5 8 0.57 0.24
    7 -5 8 0.13 0.2
    7 5 8 0.52 0.23
    8 -5 8 13.57 0.8
    8 -5 8 12.99 0.83
    8 -5 8 13.4 0.83
    8 5 8 14.29 0.83
    8 5 8 13.94 0.85
    9 -5 8 1.67 0.26
    9 -5 8 2.18 0.28
    9 -5 8 1.43 0.22
    9 5 8 1.73 0.35
    9 5 8 2.25 0.3
    -8 -6 8 10.43 0.65
    8 -6 -8 9.72 0.62
    -8 -6 8 11.01 0.66
    -8 -6 8 10.02 0.63
    -8 -6 8 10.84 0.62
    -8 6 8 10.45 0.68
    -8 6 8 11.51 0.67
    -7 -6 8 2.55 0.34
    7 -6 -8 3.23 0.4
    -7 -6 8 2.86 0.43
    -7 -6 8 2.92 0.36
    -7 -6 8 2.15 0.3
    -7 -6 8 2.59 0.33
    -7 -6 8 2.34 0.32
    7 -6 -8 3.05 0.41
    -7 6 8 1.91 0.37
    -7 6 8 2.97 0.38
    -6 -6 8 0.3 0.26
    6 -6 -8 0.45 0.21
    -6 -6 8 0.78 0.28
    6 -6 -8 0.68 0.23
    -6 -6 8 -0.1 0.18
    -6 -6 8 0.33 0.19
    -6 -6 8 0.32 0.19
    -6 -6 8 0.26 0.22
    -6 6 8 0.44 0.24
    -6 6 8 0.55 0.32
    5 -6 -8 6.83 0.6
    -5 -6 8 4.07 0.49
    -5 -6 8 4.61 0.48
    -5 -6 8 5.25 0.56
    -5 -6 8 4.59 0.65
    5 -6 -8 5.9 0.52
    -5 -6 8 5.71 0.53
    -5 -6 8 5.32 0.58
    -5 6 8 4.1 0.61
    -5 6 8 5.55 0.63
    -4 -6 8 27.88 1.41
    -4 -6 8 28.91 1.45
    -4 -6 8 27.59 1.53
    4 -6 -8 28.51 1.47
    -4 -6 8 26.7 1.45
    -4 -6 8 28.27 1.48
    -4 -6 8 30.86 1.46
    4 -6 -8 29.57 1.49
    4 -6 -8 23.07 1.42
    -4 6 8 28.56 1.49
    -4 6 8 22.04 1.49
    -4 6 8 28.64 1.62
    -4 6 8 25.13 1.48
    3 -6 -8 0.12 0.2
    -3 -6 8 0.26 0.24
    -3 -6 8 -0.17 0.3
    -3 -6 8 0.41 0.27
    3 -6 -8 0.18 0.22
    -3 -6 8 -0.37 0.17
    3 -6 -8 0.02 0.21
    -3 -6 8 0.76 0.3
    -3 -6 8 -0.01 0.21
    -3 -6 8 -0.22 0.14
    -3 6 8 0.46 0.31
    3 6 -8 0 0.38
    -3 6 8 0.26 0.26
    -3 6 8 -0.04 0.31
    -3 6 8 0.09 0.29
    -2 -6 8 0.23 0.23
    -2 -6 8 0.28 0.29
    -2 -6 8 0.25 0.23
    2 -6 -8 0.26 0.22
    2 -6 -8 0.4 0.23
    -2 -6 8 0.17 0.25
    -2 -6 8 0.23 0.24
    -2 -6 8 0.07 0.28
    -2 6 8 0.15 0.27
    -2 6 8 0.6 0.32
    -2 6 8 0.33 0.29
    -1 -6 8 3.69 0.44
    -1 -6 8 1.91 0.43
    -1 -6 8 2.76 0.42
    -1 -6 8 2.52 0.4
    1 -6 -8 4.22 0.58
    -1 -6 8 2.71 0.42
    -1 -6 8 2.7 0.44
    -1 6 8 2.78 0.44
    -1 6 8 2.67 0.43
    -1 6 8 2.59 0.45
    0 -6 8 25.53 1.33
    0 -6 8 23.44 1.34
    0 -6 -8 23.31 1.38
    0 -6 8 25.85 1.35
    0 -6 8 21.21 1.34
    0 -6 8 26.04 1.36
    0 6 8 22.85 1.35
    0 6 8 24.55 1.31
    0 6 8 25.25 1.35
    -1 -6 -8 0.77 0.3
    1 -6 8 0.9 0.31
    1 -6 8 0.66 0.32
    1 -6 8 0.54 0.27
    1 -6 8 0.78 0.28
    1 6 8 1.21 0.35
    1 6 8 1.05 0.29
    1 6 8 1.37 0.29
    -2 -6 -8 2.5 0.43
    2 -6 8 2.3 0.4
    2 -6 8 2.04 0.44
    2 6 8 2.84 0.43
    2 6 8 2.25 0.39
    2 6 8 2.54 0.41
    3 -6 8 1.22 0.35
    -3 -6 -8 1.09 0.29
    3 -6 8 1.88 0.35
    3 -6 8 1.33 0.29
    3 6 8 1.42 0.35
    3 6 8 1.19 0.34
    4 -6 8 23.01 1.24
    4 -6 8 25 1.3
    -4 -6 -8 22.86 1.26
    4 -6 8 21.75 1.22
    4 6 8 23.33 1.21
    4 6 8 23.07 1.25
    5 -6 8 0.48 0.31
    5 -6 8 0.22 0.27
    5 -6 8 -0.06 0.19
    5 6 8 0.57 0.21
    5 6 8 0.21 0.2
    6 -6 8 1.32 0.25
    6 -6 8 1.1 0.25
    6 -6 8 1.31 0.29
    6 6 8 1.2 0.25
    6 6 8 1.34 0.3
    -4 -7 8 1.25 0.27
    4 -7 -8 0.9 0.2
    -4 -7 8 1.43 0.27
    -4 -7 8 1.02 0.2
    -4 -7 8 1.09 0.2
    -4 7 8 0.86 0.22
    -3 -7 8 0.79 0.24
    3 -7 -8 0.72 0.2
    -3 -7 8 0.85 0.23
    -3 -7 8 0.56 0.18
    -3 -7 8 0.48 0.2
    -3 7 8 0.61 0.21
    -2 -7 8 8.37 0.54
    -2 -7 8 8.48 0.56
    -2 -7 8 8.27 0.59
    2 -7 -8 9.35 0.64
    -2 -7 8 7.52 0.54
    -2 7 8 7.05 0.56
    -2 7 8 7.43 0.57
    -1 -7 8 2.71 0.35
    1 -7 -8 2.11 0.35
    -1 -7 8 2.5 0.33
    -1 -7 8 2.86 0.37
    -1 7 8 2.36 0.33
    -1 7 8 3.32 0.41
    0 -7 8 0.68 0.26
    0 -7 8 0.77 0.23
    0 -7 -8 0.92 0.25
    0 -7 8 1.16 0.28
    0 7 8 0.93 0.28
    0 7 8 0.82 0.27
    1 -7 8 6.58 0.5
    1 -7 8 7 0.5
    1 -7 8 7.88 0.55
    -1 -7 -8 5.22 0.5
    1 7 8 6.25 0.47
    1 7 8 5.68 0.47
    2 -7 8 5.48 0.43
    -2 -7 -8 4.92 0.51
    2 -7 8 6.27 0.51
    2 7 8 6 0.45
    14 0 -9 0.1 0.22
    -14 0 9 -0.06 0.18
    -14 0 9 0.11 0.15
    14 0 -9 0.04 0.14
    -13 0 9 20.08 1.24
    -13 0 9 23.18 1.24
    -13 0 9 23.86 1.25
    13 0 -9 23.23 1.2
    13 0 -9 24.4 1.22
    -12 0 9 0.4 0.27
    -12 0 9 0.1 0.22
    12 0 -9 0.21 0.3
    12 0 -9 0.58 0.31
    -12 0 9 0.32 0.21
    -11 0 9 22.18 1.22
    -11 0 9 21.83 1.25
    -11 0 9 24.06 1.29
    -11 0 9 20.09 1.31
    11 0 -9 23.25 1.28
    11 0 -9 21.5 1.27
    -11 0 9 22.16 1.29
    10 0 -9 -0.14 0.2
    -10 0 9 0.04 0.28
    -10 0 9 -0.05 0.29
    -10 0 9 0.13 0.28
    -10 0 9 0.28 0.27
    -10 0 9 -0.35 0.25
    9 0 -9 24.49 1.35
    -9 0 9 23.31 1.36
    -9 0 9 24.39 1.36
    -9 0 9 22.27 1.33
    -9 0 9 24.89 1.34
    -9 0 9 23.47 1.31
    -9 0 9 24.8 1.42
    -8 0 9 0.03 0.23
    -7 0 9 39.09 1.99
    -7 0 9 41.53 1.88
    -7 0 9 39.63 1.94
    -6 0 9 0.26 0.2
    -6 0 9 -0.12 0.16
    -6 0 9 0.14 0.2
    -5 0 9 125.47 5.23
    -5 0 9 126.43 5.18
    -5 0 9 121.58 5.27
    -4 0 9 0 0.15
    -4 0 9 0.01 0.15
    -4 0 9 -0.02 0.14
    -4 0 9 0.12 0.2
    -3 0 9 1.71 0.28
    -3 0 9 1.94 0.28
    -3 0 9 2.12 0.3
    -2 0 9 -0.11 0.15
    -2 0 9 -0.2 0.14
    -2 0 9 0.2 0.13
    -1 0 9 192.93 7.68
    -1 0 9 188.01 7.69
    -1 0 9 191.05 7.73
    -1 0 9 184.23 7.72
    0 0 9 0.16 0.16
    0 0 9 -0.02 0.09
    0 0 9 -0.11 0.13
    0 0 9 0.16 0.17
    1 0 9 0.05 0.15
    1 0 9 0.24 0.16
    1 0 9 0.2 0.16
    1 0 9 0.15 0.18
    -2 0 -9 -0.03 0.14
    2 0 9 0.12 0.18
    2 0 9 0.09 0.14
    2 0 9 0.09 0.16
    3 0 9 215.57 8.96
    -3 0 -9 230.36 8.89
    3 0 9 219.24 8.97
    3 0 9 211.82 8.91
    4 0 9 0.18 0.18
    4 0 9 0.18 0.15
    4 0 9 0.03 0.18
    5 0 9 18.77 1.03
    5 0 9 17.52 0.98
    -5 0 -9 15.43 0.99
    6 0 9 0.14 0.24
    6 0 9 -0.2 0.14
    7 0 9 66.58 3.17
    7 0 9 70.48 3.03
    7 0 9 72.7 3.08
    7 0 9 66.18 3.08
    7 0 9 68.08 3.13
    7 0 9 64.67 3.09
    7 0 9 66.97 3.06
    8 0 9 -0.17 0.17
    8 0 9 0.05 0.29
    8 0 9 -0.43 0.2
    8 0 9 -0.07 0.31
    8 0 9 -0.15 0.23
    8 0 9 -0.01 0.34
    8 0 9 0.02 0.31
    -9 0 -9 25.22 1.48
    9 0 9 27.8 1.53
    9 0 9 26.85 1.45
    9 0 9 27.35 1.44
    9 0 9 28.24 1.53
    9 0 9 27.23 1.48
    10 0 9 -0.16 0.28
    10 0 9 -0.8 0.22
    10 0 9 0.53 0.31
    -10 0 -9 0.01 0.27
    -11 0 -9 37.81 1.83
    11 0 9 39.6 1.84
    11 0 9 39.29 1.86
    12 0 9 0.06 0.21
    -12 0 -9 -0.07 0.22
    12 0 9 -0.06 0.15
    14 -1 -9 2.51 0.3
    -14 -1 9 3.24 0.36
    -14 -1 9 2.23 0.34
    14 1 -9 2.5 0.33
    -14 1 9 2.47 0.31
    -14 1 9 2.46 0.29
    13 -1 -9 14.35 0.86
    13 -1 -9 13.49 0.82
    -13 -1 9 13.79 0.84
    -13 -1 9 13.39 0.83
    -13 1 9 14.23 0.89
    -13 1 9 13.68 0.83
    13 1 -9 14.18 0.84
    13 1 -9 14.75 0.85
    -12 -1 9 1.11 0.37
    12 -1 -9 0.77 0.25
    12 -1 -9 0.74 0.3
    -12 -1 9 0.8 0.3
    -12 -1 9 1.1 0.3
    -12 -1 9 0.43 0.3
    -12 1 9 0.31 0.24
    -12 1 9 0.61 0.24
    12 1 -9 0.84 0.3
    12 1 -9 0.77 0.26
    -12 1 9 0.69 0.3
    -11 -1 9 25.95 1.45
    -11 -1 9 28.35 1.46
    11 -1 -9 27.42 1.41
    -11 -1 9 26.48 1.44
    -11 -1 9 24.94 1.36
    -11 -1 9 25.73 1.5
    -11 -1 9 27.26 1.41
    -11 1 9 24.94 1.51
    -11 1 9 24.62 1.41
    -11 1 9 26.28 1.47
    11 1 -9 26.09 1.41
    11 1 -9 27.63 1.43
    -11 1 9 26.3 1.43
    -10 -1 9 41.42 2.04
    -10 -1 9 40.88 1.99
    -10 -1 9 42.52 2.07
    -10 -1 9 39.62 2.03
    -10 -1 9 40.43 2.06
    -10 -1 9 43.76 2.14
    10 -1 -9 41.59 2.04
    -10 1 9 39.07 2.05
    10 1 -9 42.26 2.05
    -10 1 9 41.63 2.01
    -10 1 9 44.52 2.1
    -10 1 9 42.35 2.15
    -10 1 9 39.59 2.01
    -9 -1 9 32.34 1.67
    -9 -1 9 32.85 1.74
    9 -1 -9 33.69 1.72
    -9 -1 9 29.97 1.97
    -9 -1 9 32.8 1.69
    -9 -1 9 34.1 1.72
    -9 -1 9 32.32 1.71
    -9 -1 9 31.77 1.64
    -9 -1 9 34.73 1.81
    -9 -1 9 33.03 1.7
    -9 1 9 32.12 1.74
    9 1 -9 34.21 1.71
    -9 1 9 32.92 1.7
    -9 1 9 32.8 1.69
    -9 1 9 36.69 1.85
    -8 -1 9 15.13 0.93
    -8 -1 9 15.5 1.06
    -8 1 9 16.78 1.1
    -7 -1 9 78.9 3.28
    -7 -1 9 77.56 3.42
    -7 1 9 72.21 3.25
    -7 1 9 77.44 3.43
    -7 1 9 68.13 3.32
    -6 -1 9 11.04 0.8
    -6 -1 9 10.75 0.67
    -6 1 9 10.69 0.75
    -6 1 9 10.95 0.7
    -6 1 9 10.26 0.79
    -6 1 9 9.48 0.7
    -5 -1 9 23.18 1.19
    -5 -1 9 23.44 1.27
    -5 1 9 22.36 1.23
    -5 1 9 24.28 1.3
    -5 1 9 23.94 1.18
    -5 1 9 22.89 1.19
    -4 -1 9 1.39 0.26
    -4 -1 9 1.49 0.27
    -4 -1 9 1.31 0.29
    -4 1 9 1.33 0.31
    -4 1 9 1.45 0.27
    -4 1 9 1.19 0.28
    -4 1 9 1.99 0.3
    -3 -1 9 98.68 4.06
    -3 -1 9 96.61 4.05
    -3 1 9 91.1 4.09
    -3 1 9 97.52 4.06
    -3 1 9 96.98 4.04
    -2 -1 9 2.24 0.3
    -2 -1 9 2.67 0.34
    -2 -1 9 2.06 0.3
    -2 1 9 2.12 0.31
    -2 1 9 2.36 0.33
    -2 1 9 2.67 0.34
    -2 1 9 2.21 0.3
    -1 -1 9 13.29 0.75
    -1 -1 9 13.2 0.74
    -1 -1 9 13.53 0.77
    -1 1 9 13.13 0.76
    -1 1 9 13.92 0.79
    -1 1 9 13.52 0.74
    -1 1 9 13.17 0.76
    0 -1 -9 97.75 4.11
    0 -1 9 90.67 4.14
    0 -1 9 101.02 4.16
    0 -1 9 98.75 4.1
    0 -1 9 99.98 4.12
    0 1 9 99.17 4.13
    0 1 9 100.41 4.15
    0 1 9 96.48 4.14
    0 1 9 102.72 4.11
    1 -1 9 349.41 14.31
    -1 -1 -9 367.37 14.34
    1 -1 9 369.4 14.35
    1 -1 9 332.08 14.38
    1 -1 9 346.76 14.38
    1 1 9 360.35 14.35
    1 1 9 355.84 14.38
    1 1 9 375.65 14.4
    2 -1 9 1.74 0.31
    2 -1 9 1.38 0.26
    2 -1 9 2.69 0.33
    -2 -1 -9 1.73 0.26
    2 1 9 1.82 0.31
    2 1 9 1.99 0.29
    2 1 9 1.94 0.29
    3 -1 9 2.47 0.35
    3 -1 9 3.24 0.36
    -3 -1 -9 2.84 0.33
    3 -1 9 3.17 0.4
    3 1 9 2.72 0.35
    3 1 9 2.53 0.33
    3 1 9 2.73 0.35
    4 -1 9 0.17 0.21
    4 -1 9 0.35 0.23
    -4 -1 -9 0.46 0.18
    4 -1 9 0.23 0.19
    4 1 9 0.25 0.18
    -4 1 -9 0.4 0.24
    4 1 9 0.75 0.25
    4 1 9 0.28 0.2
    5 -1 9 134.82 5.59
    -5 -1 -9 131.69 5.49
    -5 -1 -9 137.76 5.74
    5 -1 9 134.09 5.54
    -5 1 -9 125.54 5.61
    5 1 9 135.09 5.52
    5 1 9 133.69 5.57
    5 1 9 125.44 5.55
    6 -1 9 5.01 0.49
    6 -1 9 3.78 0.48
    6 1 9 4 0.5
    6 1 9 3.35 0.44
    7 -1 9 19.01 1.17
    7 -1 9 19.16 1.1
    7 -1 9 17.73 1.08
    7 -1 9 17.82 1.06
    7 -1 9 18.38 1.2
    7 -1 9 16.66 1.1
    7 1 9 16.97 1.09
    7 1 9 16.96 1.11
    7 1 9 19.98 1.11
    7 1 9 18.05 1.16
    7 1 9 18.22 1.22
    8 -1 9 0.27 0.26
    8 -1 9 -0.1 0.23
    8 -1 9 0.2 0.33
    8 -1 9 0.05 0.3
    8 -1 9 -0.61 0.49
    8 -1 9 0.27 0.32
    8 -1 9 -0.46 0.27
    -8 1 -9 -0.03 0.32
    8 1 9 -0.16 0.32
    8 1 9 -0.21 0.31
    8 1 9 -0.09 0.22
    8 1 9 -0.12 0.29
    8 1 9 -0.06 0.26
    9 -1 9 22.9 1.3
    9 -1 9 22.19 1.27
    9 -1 9 23.5 1.33
    9 -1 9 25.21 1.41
    9 -1 9 23 1.34
    9 -1 9 26.11 1.37
    -9 1 -9 25.35 1.37
    9 1 9 23.17 1.34
    9 1 9 22.57 1.29
    9 1 9 26.26 1.42
    9 1 9 22.47 1.34
    10 -1 9 2.14 0.4
    10 -1 9 2.46 0.43
    10 -1 9 2.75 0.39
    10 -1 9 2.04 0.38
    10 -1 9 1.68 0.36
    -10 1 -9 2.78 0.41
    10 1 9 2.8 0.44
    10 1 9 2.2 0.43
    11 -1 9 0.41 0.21
    11 -1 9 1.32 0.32
    11 -1 9 0.82 0.23
    11 1 9 0.56 0.29
    11 1 9 0.86 0.3
    -11 1 -9 0.89 0.29
    12 -1 9 0.29 0.17
    12 -1 9 0.2 0.16
    -12 1 -9 0.37 0.21
    12 1 9 0.68 0.24
    -14 -2 9 0.13 0.12
    -14 -2 9 0.22 0.12
    14 -2 -9 0.2 0.14
    14 2 -9 0.46 0.2
    14 2 -9 0.1 0.2
    -14 2 9 0.14 0.13
    -14 2 9 0.34 0.17
    13 -2 -9 18.01 0.96
    -13 -2 9 18 0.98
    -13 -2 9 17.89 0.97
    -13 -2 9 19.15 1.01
    13 2 -9 19.17 1.02
    -13 2 9 18.43 1
    13 2 -9 18.29 1.01
    -13 2 9 16.23 0.95
    -12 -2 9 4.99 0.54
    -12 -2 9 4.85 0.56
    -12 -2 9 6.12 0.52
    -12 -2 9 5.85 0.52
    12 -2 -9 6.29 0.57
    -12 2 9 5.06 0.67
    12 2 -9 6.92 0.62
    -12 2 9 6.28 0.59
    -12 2 9 5.77 0.57
    -11 -2 9 10.67 0.75
    -11 -2 9 10.36 0.81
    -11 -2 9 10.28 0.81
    -11 -2 9 11.15 0.76
    -11 -2 9 11.08 0.77
    -11 -2 9 10.45 0.76
    11 -2 -9 10.41 0.75
    -11 -2 9 10.71 0.8
    -11 2 9 10.62 0.84
    11 2 -9 11.81 0.85
    -11 2 9 10.77 0.81
    -11 2 9 9.26 0.87
    -10 -2 9 17.08 1.04
    -10 -2 9 16.64 1.02
    10 -2 -9 16.42 1.06
    -10 -2 9 18.1 1.06
    -10 -2 9 17.42 1.09
    -10 -2 9 16.99 1.12
    -10 -2 9 17.4 1.03
    -10 -2 9 16.42 1.05
    -10 -2 9 17.05 1.07
    -10 -2 9 16.12 1.06
    -10 2 9 15.98 1
    -10 2 9 16.08 1.18
    -10 2 9 17.22 1.1
    -10 2 9 17.24 1.1
    -9 -2 9 83.43 3.74
    -9 -2 9 85.51 3.69
    -9 -2 9 84.33 3.69
    -9 -2 9 83.9 3.68
    -9 -2 9 82.05 3.66
    -9 -2 9 90.29 3.88
    9 -2 -9 79.92 3.7
    -9 -2 9 79.92 3.71
    -9 -2 9 78.09 3.69
    -9 -2 9 84.56 3.78
    -9 2 9 82.92 3.8
    -9 2 9 82.54 3.71
    -9 2 9 92.16 3.93
    -9 2 9 83.67 3.68
    -8 -2 9 -0.45 0.16
    -8 -2 9 -0.51 0.29
    8 -2 -9 0.25 0.31
    -8 -2 9 0.17 0.27
    -8 -2 9 0.27 0.22
    -8 -2 9 0.07 0.28
    -8 -2 9 0.33 0.31
    -8 -2 9 -0.42 0.29
    -8 -2 9 0.06 0.25
    -8 -2 9 0.46 0.32
    -8 2 9 0.17 0.36
    -8 2 9 0.13 0.23
    -8 2 9 0 0.23
    -8 2 9 0.34 0.26
    -7 -2 9 42.49 2.06
    -7 -2 9 44.08 2.2
    -7 2 9 44.54 2.24
    -7 2 9 42.74 2.05
    -6 -2 9 0.3 0.25
    -6 -2 9 0.08 0.19
    -6 2 9 0.04 0.17
    -6 2 9 0.11 0.24
    -6 2 9 -0.06 0.15
    -5 -2 9 152.88 6.14
    -5 -2 9 142.65 6.22
    -5 2 9 149.56 6.13
    -5 2 9 141.22 6.27
    -5 2 9 148.64 6.21
    4 -2 -9 0.59 0.23
    -4 -2 9 0.8 0.26
    -4 -2 9 0.57 0.23
    -4 2 9 0.88 0.26
    -4 2 9 0.48 0.24
    -4 2 9 0.66 0.3
    -4 2 9 0.66 0.23
    -3 -2 9 35.81 1.72
    -3 -2 9 36.56 1.69
    3 -2 -9 34.98 1.69
    -3 2 9 36.22 1.74
    -3 2 9 34.26 1.69
    -3 2 9 36.02 1.67
    -2 -2 9 6.76 0.5
    -2 -2 9 6.4 0.53
    -2 -2 9 6.98 0.53
    2 -2 -9 7.35 0.54
    -2 2 9 8.07 0.58
    -2 2 9 6.73 0.54
    -2 2 9 6.95 0.54
    -1 -2 9 173.35 7.15
    -1 -2 9 155.53 7.25
    -1 -2 9 184.55 7.18
    1 -2 -9 184.42 7.17
    -1 2 9 173.61 7.17
    -1 2 9 172.82 7.19
    -1 2 9 175.93 7.18
    0 -2 9 7.5 0.53
    0 -2 9 6.08 0.49
    0 -2 9 6.86 0.56
    0 -2 -9 7.16 0.52
    0 -2 9 6.23 0.5
    0 2 9 6.43 0.51
    0 2 9 7.26 0.56
    0 2 9 7.12 0.53
    -1 -2 -9 18.18 0.96
    1 -2 9 18.5 0.97
    1 -2 9 18.01 0.99
    1 -2 9 16.83 1
    1 2 9 18.13 0.96
    1 2 9 18.89 1.01
    1 2 9 17.33 0.97
    2 -2 9 0.78 0.23
    2 -2 9 0.54 0.21
    -2 -2 -9 0.73 0.22
    2 -2 9 0.86 0.28
    2 2 9 0.71 0.21
    2 2 9 0.87 0.23
    -2 2 -9 0.64 0.23
    2 2 9 1.1 0.28
    3 -2 9 208.46 8.44
    -3 -2 -9 206.54 8.42
    3 -2 9 210.44 8.52
    3 2 9 206.52 8.48
    3 2 9 206.98 8.41
    -3 2 -9 197.04 8.49
    4 -2 9 33.26 1.63
    4 -2 9 30.37 1.56
    -4 -2 -9 34.45 1.58
    4 2 9 33.09 1.62
    4 2 9 30.75 1.53
    -4 2 -9 30.56 1.64
    5 -2 9 30.91 1.59
    5 -2 9 33.46 1.66
    -5 -2 -9 32.36 1.59
    5 2 9 32.68 1.64
    6 -2 9 26.32 1.41
    -6 -2 -9 26.14 1.33
    6 -2 9 24.61 1.39
    6 -2 9 25.38 1.5
    6 -2 9 25.33 1.41
    6 -2 9 25.12 1.44
    6 -2 9 27.09 1.39
    6 2 9 25.79 1.41
    6 2 9 26.25 1.48
    6 2 9 24.26 1.54
    6 2 9 25.63 1.46
    6 2 9 28.75 1.42
    7 -2 9 91.63 4.23
    7 -2 9 98.12 4.12
    -7 -2 -9 92.83 4.05
    7 -2 9 96.33 4.14
    7 -2 9 94.57 4.13
    7 -2 9 94.95 4.2
    7 -2 9 93.77 4.13
    7 -2 9 93.5 4.18
    7 2 9 95.02 4.2
    7 2 9 92.28 4.24
    7 2 9 97.32 4.13
    7 2 9 96.4 4.13
    7 2 9 93.23 4.16
    8 -2 9 2.14 0.4
    8 -2 9 2.57 0.49
    8 -2 9 2.78 0.47
    8 -2 9 3.29 0.47
    8 -2 9 2.66 0.45
    8 -2 9 2.39 0.47
    8 -2 9 2.39 0.4
    8 2 9 1.5 0.44
    8 2 9 2.4 0.46
    8 2 9 2.39 0.44
    9 -2 9 9.6 0.76
    9 -2 9 9.18 0.67
    9 -2 9 9.58 0.73
    9 -2 9 10.03 0.81
    9 -2 9 9.74 0.73
    9 -2 9 11.1 0.78
    9 -2 9 8.86 0.74
    9 2 9 8.84 0.79
    -9 2 -9 7.98 0.74
    9 2 9 8.92 0.7
    10 -2 9 1.15 0.27
    10 -2 9 1.68 0.37
    10 -2 9 1.46 0.32
    10 -2 9 0.99 0.27
    -10 2 -9 1.5 0.3
    10 2 9 1.72 0.35
    10 2 9 1.62 0.31
    11 -2 9 2.07 0.3
    11 -2 9 1.93 0.28
    11 -2 9 2.06 0.31
    11 2 9 1.57 0.28
    -11 2 -9 1.67 0.26
    11 2 9 2.09 0.33
    12 -2 9 1.3 0.2
    12 2 9 1.13 0.24
    12 2 9 1.7 0.26
    13 -3 -9 15.97 0.85
    -13 -3 9 17.85 0.9
    -13 -3 9 16.64 0.87
    -13 3 9 16.38 0.89
    13 3 -9 17.85 0.94
    13 3 -9 17.44 0.86
    -12 -3 9 0.39 0.2
    -12 -3 9 -0.03 0.21
    -12 -3 9 0.12 0.2
    -12 -3 9 0.07 0.16
    12 -3 -9 0.29 0.23
    -12 3 9 0.2 0.18
    12 3 -9 0.17 0.18
    -12 3 9 0.19 0.16
    12 3 -9 0.22 0.26
    11 -3 -9 30.3 1.55
    -11 -3 9 30.1 1.65
    -11 -3 9 33.64 1.62
    -11 -3 9 29.74 1.56
    -11 -3 9 29.53 1.51
    -11 -3 9 31.71 1.51
    -11 -3 9 32.17 1.55
    -11 -3 9 33.21 1.63
    11 3 -9 31.89 1.59
    -11 3 9 31.93 1.72
    -11 3 9 30.83 1.64
    -10 -3 9 13.82 0.96
    -10 -3 9 14.6 1.05
    -10 -3 9 14.37 0.94
    -10 -3 9 14.15 0.97
    10 -3 -9 13.81 0.92
    -10 -3 9 14.53 0.9
    -10 -3 9 14.51 0.91
    -10 -3 9 15.63 0.98
    -10 -3 9 13.94 0.87
    -10 -3 9 13.95 0.93
    -10 3 9 14.32 0.96
    -10 3 9 14.01 1.02
    -10 3 9 15.41 0.95
    -10 3 9 13.89 0.96
    10 3 -9 13.16 0.89
    -9 -3 9 22.21 1.4
    -9 -3 9 24.75 1.38
    9 -3 -9 20.53 1.24
    -9 -3 9 19.76 1.24
    -9 -3 9 22.68 1.24
    -9 -3 9 22.23 1.27
    -9 -3 9 23.24 1.29
    -9 -3 9 24.89 1.3
    -9 -3 9 22.44 1.27
    -9 -3 9 23.15 1.32
    9 -3 -9 22.43 1.28
    -9 3 9 24.25 1.47
    -9 3 9 21.28 1.29
    -9 3 9 23.37 1.39
    -9 3 9 20.85 1.23
    -8 -3 9 0.39 0.32
    -8 -3 9 0.49 0.29
    8 -3 -9 0.4 0.32
    -8 -3 9 0.24 0.28
    -8 -3 9 0.11 0.28
    -8 -3 9 0.56 0.29
    -8 -3 9 0.08 0.3
    -8 -3 9 0.15 0.29
    -8 -3 9 -0.01 0.26
    -8 -3 9 0 0.29
    -8 3 9 0.13 0.35
    -8 3 9 0.17 0.35
    -8 3 9 -0.23 0.19
    -8 3 9 0.55 0.29
    -7 -3 9 84.63 3.8
    7 -3 -9 88.33 3.79
    -7 -3 9 87.51 3.94
    -7 -3 9 86.19 3.77
    -7 -3 9 86.91 3.82
    -7 -3 9 88.81 3.8
    -7 -3 9 83.78 3.75
    -7 -3 9 85.53 3.83
    -7 -3 9 80.4 3.85
    -7 -3 9 87.64 3.78
    -7 3 9 81.33 3.91
    -7 3 9 90.31 4.03
    -7 3 9 79.81 3.83
    -7 3 9 86.89 3.77
    -6 -3 9 0.24 0.34
    6 -3 -9 0.36 0.35
    -6 -3 9 0.36 0.35
    -6 -3 9 0.57 0.36
    -6 -3 9 0.46 0.3
    -6 -3 9 0.72 0.28
    -6 -3 9 0.62 0.33
    -6 -3 9 0.29 0.31
    -6 3 9 0.76 0.37
    -6 3 9 0.42 0.25
    -6 3 9 0.59 0.43
    -6 3 9 0.38 0.38
    -5 -3 9 5.89 0.61
    -5 -3 9 6.24 0.56
    -5 3 9 4.61 0.52
    -5 3 9 4.24 0.66
    -5 3 9 5.52 0.53
    -4 -3 9 33.89 1.68
    -4 -3 9 32.78 1.6
    -4 3 9 27.63 1.71
    -4 3 9 32.22 1.61
    -4 3 9 32.08 1.67
    -4 3 9 32.65 1.59
    3 -3 -9 163.12 7.16
    -3 -3 9 173.13 7.19
    -3 -3 9 178.76 7.25
    -3 3 9 175.48 7.21
    -3 3 9 180.37 7.21
    -3 3 9 170.75 7.25
    2 -3 -9 2.33 0.35
    -2 -3 9 2.42 0.37
    -2 -3 9 3.03 0.39
    -2 3 9 2.98 0.43
    -2 3 9 2.8 0.35
    -2 3 9 2.37 0.37
    -1 -3 9 1.05 0.27
    1 -3 -9 1.06 0.26
    -1 -3 9 0.85 0.29
    -1 3 9 1.27 0.28
    -1 3 9 0.65 0.26
    -1 3 9 1.03 0.27
    0 -3 -9 1.03 0.26
    0 3 9 0.98 0.29
    0 3 9 0.5 0.23
    1 -3 9 41.27 1.91
    1 -3 9 37.5 1.9
    -1 -3 -9 41.19 1.9
    1 3 9 42.33 1.96
    1 3 9 40.38 1.88
    -1 3 -9 39.21 1.92
    2 -3 9 5.81 0.58
    -2 -3 -9 5.25 0.49
    2 -3 9 5.36 0.51
    2 3 9 5.51 0.53
    -2 3 -9 4.53 0.53
    2 3 9 5.45 0.49
    3 -3 9 3.53 0.4
    3 -3 9 4.99 0.58
    3 -3 9 4.12 0.53
    -3 -3 -9 3.11 0.36
    3 3 9 3.19 0.45
    4 -3 9 18.99 1.11
    -4 -3 -9 19.86 1.28
    4 -3 9 20.22 1.2
    4 -3 9 19.18 1.26
    4 -3 9 21 1.14
    4 -3 9 19.03 1.18
    -4 -3 -9 20.25 1.11
    4 3 9 20.04 1.34
    4 3 9 18.45 1.19
    4 3 9 20.96 1.17
    5 -3 9 99.99 4.48
    5 -3 9 95.16 4.34
    -5 -3 -9 96.18 4.2
    5 -3 9 98.54 4.23
    5 -3 9 95.01 4.27
    5 -3 9 98.04 4.24
    5 -3 9 105.16 4.31
    5 -3 9 96.81 4.23
    5 3 9 93.94 4.27
    5 3 9 97.88 4.29
    5 3 9 99.18 4.26
    -6 -3 -9 3.03 0.59
    6 -3 9 4.32 0.64
    6 -3 9 3.7 0.53
    6 -3 9 3.96 0.53
    6 -3 9 4.32 0.55
    -6 -3 -9 4.64 0.5
    6 -3 9 4.56 0.56
    6 -3 9 4.48 0.51
    6 -3 9 3.96 0.57
    6 3 9 2.94 0.5
    6 3 9 3.57 0.53
    6 3 9 3.96 0.53
    7 -3 9 0.97 0.3
    7 -3 9 1.06 0.37
    7 -3 9 0.67 0.38
    -7 -3 -9 0.84 0.28
    7 -3 9 0.96 0.33
    7 -3 9 0.41 0.3
    -7 -3 -9 1.82 0.45
    7 -3 9 1.03 0.34
    7 -3 9 0.81 0.31
    7 3 9 1.29 0.38
    7 3 9 1.01 0.37
    8 -3 9 0.44 0.35
    8 -3 9 0.46 0.27
    8 -3 9 0.01 0.31
    8 -3 9 0.39 0.35
    8 -3 9 0.31 0.3
    -8 -3 -9 0.3 0.34
    8 -3 9 0 0.2
    -8 -3 -9 0.43 0.26
    8 -3 9 0.17 0.25
    8 3 9 0.12 0.31
    8 3 9 -0.11 0.21
    9 -3 9 48.17 2.19
    9 -3 9 46.99 2.17
    9 -3 9 45.22 2.12
    9 -3 9 44.82 2.19
    9 3 9 46.55 2.21
    9 3 9 42.67 2.11
    10 -3 9 1.96 0.31
    10 -3 9 2.5 0.34
    10 -3 9 2.22 0.31
    10 -3 9 2.64 0.36
    10 3 9 1.84 0.37
    -10 3 -9 2.7 0.35
    11 -3 9 1.78 0.25
    11 -3 9 2.12 0.3
    11 -3 9 2.2 0.3
    11 3 9 2.34 0.3
    -11 3 -9 2.21 0.27
    -12 -4 9 3.45 0.32
    -12 -4 9 3.32 0.32
    -12 -4 9 3.9 0.32
    -12 4 9 3.53 0.34
    12 4 -9 4.04 0.38
    -11 -4 9 7.23 0.55
    -11 -4 9 7.3 0.56
    -11 -4 9 7.52 0.55
    -11 -4 9 8.43 0.56
    -11 -4 9 7.51 0.55
    -11 -4 9 8.53 0.58
    11 4 -9 8.07 0.57
    -11 4 9 7.84 0.59
    -10 -4 9 -0.06 0.24
    -10 -4 9 0.07 0.15
    -10 -4 9 0.06 0.16
    -10 -4 9 -0.18 0.21
    10 -4 -9 0.18 0.25
    -10 -4 9 0.38 0.26
    -10 -4 9 0.22 0.19
    -10 -4 9 0.1 0.22
    -10 4 9 -0.07 0.27
    -10 4 9 0.4 0.28
    -10 4 9 0.22 0.34
    -9 -4 9 36.96 1.83
    -9 -4 9 35.9 1.83
    -9 -4 9 33.92 1.78
    -9 -4 9 36.83 1.81
    -9 -4 9 38.01 1.91
    -9 -4 9 37.37 1.79
    -9 -4 9 38.55 1.83
    9 -4 -9 35.74 1.81
    -9 -4 9 35.49 1.94
    -9 4 9 38.93 1.85
    -9 4 9 38.54 1.99
    -9 4 9 33.72 1.8
    -9 4 9 37.98 1.91
    -8 -4 9 0.22 0.26
    8 -4 -9 -0.32 0.28
    -8 -4 9 0.33 0.33
    -8 -4 9 0.19 0.3
    -8 -4 9 0.26 0.27
    -8 -4 9 0.5 0.29
    -8 -4 9 0.22 0.3
    -8 -4 9 0.49 0.32
    -8 -4 9 0.34 0.29
    -8 4 9 -0.04 0.33
    -8 4 9 0.42 0.3
    -8 4 9 0.12 0.28
    -8 4 9 0.13 0.23
    -7 -4 9 12.61 0.86
    -7 -4 9 12.36 0.99
    -7 -4 9 12.33 0.88
    -7 -4 9 11.46 0.9
    -7 -4 9 12.4 0.91
    -7 -4 9 11.31 0.81
    -7 -4 9 13.32 0.92
    -7 -4 9 12.84 0.97
    7 -4 -9 12.33 0.89
    -7 4 9 10.46 0.94
    -7 4 9 12.38 1.07
    -7 4 9 10.87 0.98
    -7 4 9 11.84 0.86
    -6 -4 9 4.53 0.6
    -6 -4 9 6.42 0.69
    -6 -4 9 5.81 0.6
    6 -4 -9 5.87 0.64
    -6 -4 9 4.96 0.63
    -6 -4 9 5.03 0.67
    -6 -4 9 7.05 0.66
    -6 -4 9 6.12 0.69
    -6 -4 9 4.95 0.63
    -6 4 9 5.25 0.74
    -6 4 9 4.58 0.76
    -6 4 9 3.97 0.63
    -6 4 9 6.12 0.61
    -6 4 9 5.79 0.59
    -5 -4 9 108.69 4.49
    -5 -4 9 101.09 4.5
    -5 -4 9 106.93 4.49
    -5 -4 9 92.39 4.46
    -5 -4 9 110.52 4.46
    -5 -4 9 106.47 4.58
    5 -4 -9 104.17 4.47
    -5 -4 9 99.59 4.46
    5 -4 -9 104.42 4.44
    -5 -4 9 96.18 4.44
    -5 4 9 103.28 4.49
    -5 4 9 93.94 4.58
    -5 4 9 109.76 4.44
    -5 4 9 99.19 4.52
    -5 4 9 90.49 4.59
    -5 4 9 106.52 4.46
    4 -4 -9 10.4 0.94
    -4 -4 9 11.24 0.81
    -4 -4 9 9.77 0.75
    -4 -4 9 9.11 0.75
    -4 -4 9 11.08 0.84
    -4 -4 9 11.36 0.88
    4 -4 -9 10.09 0.86
    -4 -4 9 9.61 0.85
    -4 -4 9 10.54 0.82
    4 -4 -9 10.25 0.83
    -4 4 9 10.48 0.91
    -4 4 9 10.43 0.88
    -4 4 9 10.05 0.93
    -4 4 9 10.58 0.78
    -4 4 9 10.33 0.78
    -3 -4 9 15.53 0.95
    -3 -4 9 15.23 1
    3 -4 -9 15.69 1.02
    -3 -4 9 15.11 0.99
    3 -4 -9 13.59 1
    -3 -4 9 13.56 1
    -3 -4 9 14.28 0.94
    -3 -4 9 12.7 1.03
    -3 -4 9 13.63 0.95
    -3 4 9 14.4 0.98
    -3 4 9 15.38 1.04
    -3 4 9 16.61 0.95
    -3 4 9 14.29 0.96
    -2 -4 9 0.19 0.25
    -2 -4 9 0.08 0.31
    2 -4 -9 0.03 0.32
    -2 -4 9 -0.09 0.27
    2 -4 -9 -0.38 0.31
    -2 -4 9 -0.35 0.33
    -2 -4 9 0.11 0.23
    -2 -4 9 0.11 0.28
    -2 4 9 -0.25 0.23
    -2 4 9 0.65 0.27
    -2 4 9 -0.06 0.32
    -2 4 9 0.08 0.23
    1 -4 -9 56.29 2.5
    1 -4 -9 51.7 2.54
    1 -4 -9 52.35 2.56
    -1 -4 9 52.29 2.5
    -1 4 9 53.63 2.54
    -1 4 9 51.27 2.52
    -1 4 9 55.72 2.53
    -1 4 9 56.29 2.49
    0 -4 -9 0.35 0.38
    0 -4 -9 -0.11 0.32
    0 -4 -9 0.01 0.36
    0 -4 -9 0.27 0.24
    0 -4 9 0.15 0.26
    0 4 9 0.03 0.17
    0 4 9 0.17 0.39
    0 4 9 -0.03 0.21
    0 4 9 0.2 0.39
    0 4 9 0.19 0.32
    -1 -4 -9 16.78 0.96
    1 -4 9 14.35 0.92
    -1 -4 -9 13.71 1.06
    -1 -4 -9 13.4 1.05
    1 4 9 15.08 1.03
    1 4 9 13.77 0.99
    1 4 9 15.55 0.98
    2 -4 9 0.03 0.24
    -2 -4 -9 0.67 0.4
    2 -4 9 0.27 0.36
    -2 -4 -9 0.75 0.25
    2 -4 9 0.32 0.29
    2 4 9 0.78 0.36
    2 4 9 -0.01 0.3
    2 4 9 0.38 0.19
    -3 -4 -9 45.28 2.35
    3 -4 9 49.19 2.22
    3 -4 9 42.09 2.23
    3 -4 9 48.52 2.22
    -3 -4 -9 46.46 2.16
    3 -4 9 45.42 2.28
    3 -4 9 43.83 2.25
    3 -4 9 47.01 2.22
    3 4 9 47.65 2.25
    3 4 9 45.37 2.21
    3 4 9 43.85 2.22
    4 -4 9 1.85 0.38
    -4 -4 -9 1.83 0.36
    -4 -4 -9 1.65 0.49
    4 -4 9 2.82 0.46
    4 -4 9 2.09 0.45
    4 -4 9 2.77 0.41
    4 -4 9 2.58 0.41
    4 -4 9 3.5 0.51
    4 4 9 2.45 0.46
    4 4 9 1.93 0.39
    4 4 9 1.84 0.43
    5 -4 9 0.35 0.23
    5 -4 9 0.13 0.29
    5 -4 9 0.69 0.35
    5 -4 9 0.36 0.38
    -5 -4 -9 0.59 0.38
    5 -4 9 0.18 0.28
    5 -4 9 0.32 0.26
    -5 -4 -9 0.22 0.22
    5 4 9 0.7 0.38
    5 4 9 -0.1 0.3
    5 4 9 0.12 0.29
    5 4 9 0.09 0.28
    -6 -4 -9 3.31 0.39
    6 -4 9 3.26 0.51
    6 -4 9 3.26 0.44
    6 -4 9 2.72 0.45
    6 -4 9 2.17 0.5
    6 -4 9 2.77 0.47
    6 -4 9 3.48 0.5
    -6 -4 -9 5.17 0.7
    6 4 9 2.66 0.45
    6 4 9 2.44 0.44
    7 -4 9 18.82 1.18
    7 -4 9 18.13 1.12
    7 -4 9 17.69 1.12
    7 -4 9 19.73 1.14
    7 -4 9 17.27 1.05
    7 -4 9 18 1.09
    -7 -4 -9 18.77 1.11
    -7 -4 -9 17.96 1.03
    7 4 9 19.89 1.15
    7 4 9 19.01 1.11
    8 -4 9 0.18 0.21
    8 -4 9 0.44 0.24
    8 -4 9 0.42 0.24
    8 4 9 0.33 0.23
    8 4 9 0.89 0.31
    9 -4 9 2.95 0.38
    9 -4 9 2.91 0.39
    9 -4 9 3.62 0.38
    9 4 9 4.13 0.48
    9 4 9 3.21 0.4
    10 -4 9 4.5 0.43
    10 -4 9 4.74 0.4
    10 -4 9 4.68 0.38
    10 4 9 4.7 0.47
    -10 4 -9 4.77 0.42
    -10 -5 9 1.69 0.26
    -10 -5 9 2.09 0.25
    -10 -5 9 2.07 0.27
    -10 -5 9 2.15 0.28
    -10 -5 9 2.24 0.34
    10 -5 -9 1.86 0.29
    10 5 -9 2.02 0.31
    -10 5 9 2 0.33
    -9 -5 9 23.98 1.23
    -9 -5 9 23.2 1.23
    -9 -5 9 22.91 1.24
    -9 -5 9 25.12 1.27
    -9 -5 9 21.77 1.24
    9 -5 -9 24.69 1.24
    -9 -5 9 24.81 1.23
    -9 5 9 25.83 1.31
    -9 5 9 24.27 1.22
    9 5 -9 25.4 1.26
    -8 -5 9 1.34 0.34
    -8 -5 9 0.46 0.26
    -8 -5 9 1.16 0.26
    -8 -5 9 0.62 0.28
    -8 -5 9 0.42 0.27
    -8 -5 9 0.85 0.38
    8 -5 -9 0.64 0.24
    -8 -5 9 0.68 0.23
    -8 5 9 0.14 0.4
    -8 5 9 0.31 0.31
    -8 5 9 0.1 0.31
    -7 -5 9 37.91 1.83
    -7 -5 9 36.88 1.8
    -7 -5 9 38.57 1.82
    -7 -5 9 36.42 1.88
    7 -5 -9 36.34 1.77
    -7 -5 9 37.7 1.83
    -7 -5 9 33.52 1.76
    -7 -5 9 34.49 1.92
    -7 5 9 32.98 1.78
    -7 5 9 39.18 1.94
    -7 5 9 35.32 1.84
    -7 5 9 35.39 1.99
    -6 -5 9 8.8 0.73
    -6 -5 9 8.27 0.74
    6 -5 -9 9.77 0.74
    -6 -5 9 7.78 0.73
    6 -5 -9 7.22 0.7
    -6 -5 9 8.05 0.69
    -6 -5 9 7.48 0.72
    -6 -5 9 8.4 0.7
    -6 -5 9 6.58 0.63
    -6 5 9 8.32 0.82
    -6 5 9 7.24 0.86
    -6 5 9 9.05 0.68
    -6 5 9 6.87 0.77
    -6 5 9 8.07 0.7
    -5 -5 9 2.46 0.44
    -5 -5 9 2.57 0.43
    5 -5 -9 2.64 0.44
    -5 -5 9 2.06 0.42
    -5 -5 9 3.41 0.5
    -5 -5 9 3.63 0.51
    -5 -5 9 2.88 0.46
    5 -5 -9 2.85 0.46
    -5 -5 9 2.82 0.5
    -5 5 9 2.87 0.41
    -5 5 9 3.05 0.48
    -5 5 9 2.1 0.5
    -5 5 9 2.9 0.45
    -5 5 9 2.62 0.57
    -4 -5 9 7.6 0.66
    -4 -5 9 7.77 0.76
    -4 -5 9 8.31 0.71
    -4 -5 9 8.83 0.73
    -4 -5 9 8.49 0.77
    4 -5 -9 7.53 0.73
    4 -5 -9 7.14 0.71
    -4 -5 9 8.82 0.74
    -4 -5 9 8.06 0.72
    4 -5 -9 7.5 0.78
    -4 5 9 9.09 0.74
    -4 5 9 7.32 0.69
    -4 5 9 7.28 0.85
    -4 5 9 8.37 0.72
    -4 5 9 7.85 0.85
    4 5 -9 7.96 0.73
    -4 5 9 8.32 0.79
    -3 -5 9 50.61 2.32
    -3 -5 9 49.03 2.35
    -3 -5 9 46.77 2.28
    3 -5 -9 48.4 2.32
    -3 -5 9 47.56 2.29
    3 -5 -9 47.09 2.32
    -3 -5 9 50.57 2.29
    -3 -5 9 49.18 2.24
    -3 5 9 44.25 2.27
    -3 5 9 41.13 2.28
    -3 5 9 44 2.24
    -3 5 9 47.32 2.3
    2 -5 -9 0.45 0.33
    -2 -5 9 0.5 0.3
    -2 -5 9 -0.14 0.29
    -2 -5 9 0.05 0.24
    -2 -5 9 -0.08 0.27
    -2 -5 9 -0.07 0.23
    -2 -5 9 -0.02 0.27
    2 -5 -9 0.28 0.31
    -2 5 9 -0.06 0.25
    -2 5 9 -0.25 0.3
    -2 5 9 0.23 0.34
    -2 5 9 0.15 0.27
    -1 -5 9 1.81 0.56
    1 -5 -9 1.83 0.41
    -1 -5 9 1.38 0.37
    -1 -5 9 1.67 0.37
    -1 -5 9 1.45 0.36
    -1 -5 9 1.67 0.41
    1 -5 -9 1.89 0.43
    -1 -5 9 1.13 0.35
    -1 5 9 0.94 0.38
    -1 5 9 1.25 0.35
    -1 5 9 1.04 0.36
    0 -5 9 0.62 0.33
    0 -5 9 0.52 0.31
    0 -5 -9 0.4 0.34
    0 -5 9 0.19 0.27
    0 -5 -9 0.26 0.28
    0 -5 -9 0.27 0.29
    0 -5 9 0.22 0.3
    0 -5 9 0.88 0.37
    0 5 9 0.98 0.37
    0 5 9 0.55 0.25
    0 5 9 0.99 0.34
    -1 -5 -9 20.35 1.25
    1 -5 9 17.96 1.12
    -1 -5 -9 17.82 1.09
    1 -5 9 17.6 1.1
    1 5 9 17.75 1.14
    1 5 9 17.89 1.12
    1 5 9 15.89 1.07
    1 5 9 19.44 1.15
    2 -5 9 3.62 0.53
    2 -5 9 5.05 0.63
    -2 -5 -9 4.16 0.53
    -2 -5 -9 3.56 0.54
    2 5 9 4.35 0.61
    2 5 9 5.4 0.61
    2 5 9 3.66 0.51
    -3 -5 -9 -0.03 0.34
    3 -5 9 -0.06 0.32
    3 -5 9 0.21 0.28
    3 -5 9 -0.14 0.3
    3 -5 9 0.14 0.22
    -3 -5 -9 0.23 0.26
    3 5 9 -0.09 0.21
    3 5 9 0.13 0.28
    3 5 9 0.43 0.33
    4 -5 9 0.93 0.34
    -4 -5 -9 0.31 0.24
    4 -5 9 0.14 0.3
    -4 -5 -9 0.37 0.33
    4 -5 9 0.16 0.25
    4 -5 9 0.51 0.31
    4 -5 9 0.66 0.37
    4 5 9 0.54 0.24
    4 5 9 0.62 0.26
    4 5 9 0.37 0.31
    5 -5 9 20.16 1.3
    -5 -5 -9 19.39 1.1
    5 -5 9 20.53 1.15
    -5 -5 -9 20.44 1.23
    5 -5 9 18.64 1.17
    5 -5 9 15.75 1.15
    5 -5 9 21.39 1.23
    5 5 9 20.76 1.17
    5 5 9 19.9 1.13
    6 -5 9 2.26 0.39
    6 -5 9 2.36 0.39
    6 -5 9 2.7 0.4
    -6 -5 -9 2.04 0.39
    6 5 9 2.87 0.43
    7 -5 9 0.14 0.19
    7 -5 9 0.15 0.18
    7 -5 9 0.26 0.26
    7 5 9 0.02 0.19
    8 -5 9 0.07 0.16
    8 -5 9 0.2 0.16
    8 -5 9 0.39 0.17
    8 5 9 0.11 0.17
    -8 -6 9 2.36 0.28
    -8 -6 9 2.07 0.27
    -8 -6 9 2.99 0.28
    -8 -6 9 2.8 0.29
    8 -6 -9 2.35 0.33
    -8 6 9 2.97 0.37
    -8 6 9 2.47 0.3
    -7 -6 9 9.64 0.66
    -7 -6 9 10.97 0.7
    7 -6 -9 10.72 0.66
    -7 -6 9 12.16 0.72
    -7 -6 9 12.27 0.73
    -7 -6 9 11.29 0.74
    -7 6 9 10.84 0.7
    -7 6 9 11.74 0.76
    -6 -6 9 4.97 0.48
    -6 -6 9 3.63 0.41
    -6 -6 9 4.21 0.49
    6 -6 -9 4.64 0.43
    -6 -6 9 3.36 0.48
    -6 -6 9 4.48 0.48
    6 -6 -9 4.43 0.43
    -6 6 9 3.8 0.44
    -6 6 9 4.25 0.46
    -5 -6 9 26.58 1.34
    5 -6 -9 23.94 1.19
    -5 -6 9 17.86 1.13
    -5 -6 9 20.32 1.15
    -5 -6 9 23.38 1.2
    5 -6 -9 21.93 1.17
    -5 -6 9 25.48 1.26
    -5 6 9 17.74 1.17
    -5 6 9 21.28 1.25
    -4 -6 9 0.25 0.25
    -4 -6 9 0.72 0.27
    -4 -6 9 0.24 0.26
    4 -6 -9 0.31 0.28
    -4 -6 9 0.86 0.23
    -4 -6 9 0.42 0.32
    4 -6 -9 1.31 0.34
    -4 -6 9 1.09 0.26
    -4 6 9 0.05 0.22
    -4 6 9 0.7 0.34
    3 -6 -9 6.24 0.64
    -3 -6 9 5.56 0.66
    3 -6 -9 8.13 0.62
    -3 -6 9 6.36 0.53
    -3 -6 9 6.51 0.56
    -3 -6 9 6.62 0.62
    -3 -6 9 6.4 0.61
    -3 -6 9 7.17 0.62
    -3 6 9 7.47 0.69
    -3 6 9 6.84 0.67
    -2 -6 9 0.96 0.33
    2 -6 -9 0.98 0.32
    -2 -6 9 0.8 0.26
    2 -6 -9 0.3 0.25
    -2 -6 9 0.06 0.2
    -2 -6 9 0.32 0.24
    -2 -6 9 1.25 0.28
    -2 6 9 0.2 0.23
    -2 6 9 0.34 0.3
    -2 6 9 0.67 0.26
    -1 -6 9 25.55 1.38
    -1 -6 9 25.24 1.43
    -1 -6 9 27.25 1.41
    1 -6 -9 25.47 1.42
    -1 -6 9 27.26 1.42
    -1 6 9 23.93 1.37
    -1 6 9 25.55 1.38
    -1 6 9 28.26 1.43
    0 -6 9 3.88 0.45
    0 -6 -9 5.13 0.62
    0 -6 9 4.36 0.56
    0 -6 9 4.01 0.43
    0 6 9 4.34 0.49
    0 6 9 4.14 0.47
    0 6 9 5.15 0.71
    -1 -6 -9 0.42 0.31
    1 -6 9 0.94 0.34
    1 -6 9 0.02 0.27
    1 6 9 0.5 0.29
    1 6 9 0.63 0.33
    -2 -6 -9 4.01 0.61
    2 -6 9 5.58 0.61
    2 -6 9 4.66 0.48
    2 6 9 4.87 0.47
    2 6 9 5.37 0.56
    3 -6 9 7.43 0.66
    3 -6 9 7.03 0.63
    -3 -6 -9 5.76 0.66
    3 -6 9 6.09 0.54
    3 6 9 6.73 0.56
    3 6 9 6.37 0.53
    4 -6 9 -0.08 0.17
    4 -6 9 0.33 0.3
    -4 -6 -9 0.05 0.18
    4 6 9 0.04 0.25
    4 6 9 0 0.26
    5 -6 9 0.07 0.17
    5 -6 9 0.2 0.27
    5 6 9 0.04 0.17
    5 6 9 -0.08 0.24
    6 -6 9 0.11 0.2
    6 -6 9 0.03 0.15
    6 6 9 0.06 0.16
    -3 -7 9 3.6 0.37
    3 -7 -9 3.92 0.39
    -3 -7 9 2.73 0.33
    -3 -7 9 3.51 0.32
    -3 7 9 2.94 0.34
    -2 -7 9 5.14 0.44
    2 -7 -9 5.43 0.48
    -2 -7 9 5.85 0.47
    -2 -7 9 5.86 0.45
    -2 7 9 5.12 0.48
    -2 7 9 5.26 0.46
    -1 -7 9 4.44 0.43
    -1 -7 9 4.2 0.39
    -1 -7 9 4.55 0.37
    1 -7 -9 5.15 0.42
    -1 7 9 3.86 0.44
    -1 7 9 4.5 0.39
    0 -7 9 1.76 0.29
    0 -7 9 2.34 0.29
    0 -7 -9 2.48 0.33
    0 7 9 2.28 0.32
    0 7 9 2.07 0.29
    -1 -7 -9 12.02 0.75
    1 -7 9 10.16 0.77
    1 7 9 12.78 0.72
    -14 0 10 0.1 0.18
    -14 0 10 0.1 0.14
    14 0 -10 0.13 0.21
    14 0 -10 -0.29 0.17
    13 0 -10 0.17 0.19
    -13 0 10 -0.15 0.13
    13 0 -10 0.16 0.18
    -13 0 10 0.32 0.17
    -12 0 10 57.29 2.62
    12 0 -10 56.32 2.56
    -12 0 10 55.54 2.58
    -12 0 10 55.85 2.67
    12 0 -10 55.64 2.57
    11 0 -10 -0.43 0.27
    -11 0 10 -0.07 0.24
    -11 0 10 -0.03 0.16
    11 0 -10 0.04 0.29
    -11 0 10 -0.28 0.25
    -11 0 10 -0.3 0.17
    -11 0 10 0.24 0.23
    -10 0 10 61.68 2.76
    -10 0 10 60.52 2.71
    -10 0 10 61.24 2.86
    -10 0 10 59.32 2.76
    10 0 -10 59.39 2.75
    -10 0 10 54.35 2.74
    -9 0 10 0.3 0.19
    -9 0 10 -0.07 0.26
    9 0 -10 -0.03 0.2
    -9 0 10 -0.29 0.23
    -9 0 10 0.14 0.29
    -9 0 10 0.3 0.22
    -8 0 10 54.06 2.95
    -8 0 10 66.64 2.92
    -8 0 10 60.68 2.71
    -7 0 10 0.3 0.21
    -7 0 10 0.02 0.22
    -7 0 10 0.16 0.24
    -6 0 10 253.21 10.12
    -6 0 10 243.9 10.23
    -5 0 10 0.1 0.21
    -5 0 10 -0.05 0.18
    -5 0 10 -0.13 0.15
    -5 0 10 0.06 0.13
    -4 0 10 67.1 3.05
    -4 0 10 73.11 3.07
    -4 0 10 68.83 3.12
    -4 0 10 75.07 3.15
    -3 0 10 -0.13 0.15
    -3 0 10 -0.1 0.16
    -3 0 10 0.08 0.19
    -2 0 10 6.89 0.49
    -2 0 10 6.78 0.54
    -2 0 10 8.14 0.54
    -1 0 10 0.17 0.16
    -1 0 10 0.57 0.2
    -1 0 10 -0.01 0.17
    -1 0 10 0 0.16
    0 0 10 9.2 0.58
    0 0 10 7.26 0.57
    0 0 10 8.53 0.55
    0 0 10 7.01 0.56
    1 0 10 0.06 0.17
    1 0 10 0.13 0.16
    1 0 10 -0.15 0.15
    1 0 10 -0.01 0.15
    -1 0 -10 0.11 0.13
    2 0 10 163.77 6.85
    2 0 10 161.94 6.81
    2 0 10 161.45 6.86
    -2 0 -10 175.34 6.8
    3 0 10 0.06 0.19
    -3 0 -10 0.06 0.16
    3 0 10 0.09 0.2
    3 0 10 0.15 0.16
    4 0 10 11.86 0.73
    4 0 10 9.3 0.73
    4 0 10 11.03 0.76
    5 0 10 -0.14 0.18
    5 0 10 -0.4 0.19
    -5 0 -10 0.19 0.31
    6 0 10 37.09 1.87
    6 0 10 38.65 1.8
    6 0 10 34.43 1.79
    6 0 10 32.96 1.86
    6 0 10 37.28 1.83
    6 0 10 38.81 1.95
    6 0 10 36.43 1.84
    7 0 10 0.08 0.24
    7 0 10 0.4 0.32
    7 0 10 0.18 0.24
    7 0 10 0.29 0.33
    7 0 10 0.06 0.24
    7 0 10 0.07 0.31
    7 0 10 0.07 0.27
    8 0 10 0.11 0.23
    8 0 10 -0.09 0.24
    8 0 10 0.03 0.23
    8 0 10 0.11 0.28
    8 0 10 -0.06 0.33
    8 0 10 -0.16 0.28
    8 0 10 0.26 0.32
    9 0 10 0.1 0.19
    9 0 10 0.38 0.36
    9 0 10 0.08 0.28
    9 0 10 -0.39 0.27
    9 0 10 0.03 0.32
    10 0 10 7.89 0.69
    10 0 10 7.68 0.6
    10 0 10 8.99 0.72
    11 0 10 -0.4 0.14
    11 0 10 0.2 0.24
    12 0 10 0.44 0.19
    12 0 10 0.18 0.16
    -14 -1 10 18.7 0.95
    -14 -1 10 18.37 0.94
    14 -1 -10 18.6 0.93
    -14 1 10 19.18 0.96
    -14 1 10 16.36 0.91
    14 1 -10 19.57 0.96
    -13 -1 10 0.25 0.21
    13 -1 -10 -0.12 0.17
    -13 -1 10 0.08 0.16
    -13 1 10 0.21 0.18
    13 1 -10 0.06 0.24
    13 1 -10 0.15 0.23
    -13 1 10 -0.05 0.14
    -12 -1 10 0.11 0.27
    -12 -1 10 0.15 0.21
    -12 -1 10 -0.01 0.15
    -12 -1 10 0.04 0.17
    12 -1 -10 0.04 0.27
    12 -1 -10 0.18 0.26
    -12 -1 10 -0.03 0.15
    12 1 -10 0.16 0.25
    -12 1 10 0.2 0.23
    12 1 -10 0.15 0.28
    -12 1 10 -0.3 0.22
    -12 1 10 0.2 0.24
    -11 -1 10 0.06 0.18
    -11 -1 10 -0.02 0.2
    -11 -1 10 -0.06 0.19
    11 -1 -10 0.37 0.31
    -11 -1 10 0.5 0.27
    -11 -1 10 -0.14 0.26
    -11 -1 10 -0.23 0.28
    11 -1 -10 -0.45 0.23
    -11 1 10 0.35 0.28
    -11 1 10 0.27 0.31
    -11 1 10 0.01 0.25
    -11 1 10 -0.02 0.3
    -11 1 10 -0.13 0.27
    11 1 -10 0.1 0.28
    -10 -1 10 17.64 1.1
    -10 -1 10 17.74 1.1
    -10 -1 10 17.19 1.08
    -10 -1 10 16.91 1.15
    10 -1 -10 15.86 1.07
    -10 -1 10 17.53 1.05
    -10 -1 10 17.29 1.11
    -10 1 10 19.04 1.22
    10 1 -10 17.78 1.1
    -10 1 10 17.28 1.07
    -10 1 10 18.78 1.1
    -10 1 10 16.67 1.12
    -9 -1 10 22.83 1.38
    -9 -1 10 22.57 1.29
    -9 -1 10 22.89 1.27
    -9 -1 10 21.99 1.27
    -9 -1 10 23.33 1.31
    -9 -1 10 22.13 1.31
    -9 -1 10 22.99 1.29
    -9 -1 10 22.23 1.29
    -9 -1 10 21.43 1.23
    9 -1 -10 23.5 1.31
    -9 -1 10 22.08 1.29
    -9 1 10 21.73 1.33
    -9 1 10 23.97 1.32
    -9 1 10 23.85 1.41
    9 1 -10 23.77 1.3
    -9 1 10 23.16 1.3
    -9 1 10 22.77 1.29
    -8 -1 10 64.54 2.95
    -8 -1 10 63.18 2.8
    -8 -1 10 63.13 2.89
    -8 -1 10 60.76 2.81
    -8 -1 10 63.74 2.93
    -8 -1 10 60.89 2.81
    -8 -1 10 63.83 2.87
    -8 -1 10 56.42 2.79
    -8 1 10 66.67 2.98
    -8 1 10 60.07 2.83
    -8 1 10 59.48 2.87
    -8 1 10 60.86 2.83
    -7 -1 10 1.26 0.34
    -7 -1 10 1.11 0.28
    -7 1 10 0.8 0.28
    -7 1 10 0.67 0.33
    -7 1 10 1.41 0.36
    -6 -1 10 71.43 3.08
    -6 -1 10 70.86 3.19
    -6 1 10 71.46 3.05
    -6 1 10 69.33 3.06
    -6 1 10 70.63 3.2
    -6 1 10 65.22 3.14
    -5 -1 10 7.97 0.6
    -5 -1 10 7.83 0.65
    -5 -1 10 9.1 0.72
    -5 1 10 7.76 0.59
    -5 1 10 7.83 0.66
    -5 1 10 6.72 0.62
    -5 1 10 8.53 0.61
    -4 -1 10 81.84 3.59
    -4 -1 10 82.15 3.63
    -4 -1 10 86.88 3.59
    -4 1 10 79.83 3.62
    -4 1 10 87.03 3.59
    -4 1 10 82.87 3.65
    -4 1 10 82.06 3.56
    -3 -1 10 11.48 0.71
    -3 -1 10 11.5 0.72
    -3 1 10 12.75 0.75
    -3 1 10 12.04 0.74
    -3 1 10 11.33 0.76
    -2 -1 10 32.29 1.49
    -2 -1 10 27.67 1.46
    -2 -1 10 32.97 1.53
    -2 1 10 32.64 1.56
    -2 1 10 32.5 1.49
    -2 1 10 29.08 1.46
    -2 1 10 32.32 1.51
    1 -1 -10 48.84 2.13
    -1 -1 10 47.6 2.11
    -1 -1 10 46.95 2.15
    -1 -1 10 47.72 2.12
    -1 1 10 47.61 2.11
    -1 1 10 49.28 2.14
    -1 1 10 45.22 2.15
    -1 1 10 44.83 2.11
    0 -1 10 207.22 8.26
    0 -1 10 208.57 8.28
    0 -1 -10 207.43 8.28
    0 -1 10 190.94 8.29
    0 -1 10 198.58 8.31
    0 1 10 208.36 8.3
    0 1 10 203.91 8.33
    0 1 10 198.82 8.3
    -1 -1 -10 0.46 0.19
    1 -1 10 0.67 0.23
    1 -1 10 0.3 0.18
    1 -1 10 0.69 0.24
    1 -1 10 0.59 0.21
    1 1 10 0.12 0.19
    1 1 10 0.69 0.23
    1 1 10 0.68 0.22
    2 -1 10 27.88 1.45
    -2 -1 -10 28.62 1.39
    2 -1 10 27.27 1.44
    2 -1 10 30.73 1.43
    2 1 10 28.83 1.44
    2 1 10 29.11 1.46
    2 1 10 31.26 1.43
    -2 1 -10 28.45 1.37
    3 -1 10 1.62 0.33
    -3 -1 -10 1.32 0.27
    3 -1 10 2.46 0.38
    3 -1 10 1.82 0.3
    3 1 10 1.31 0.27
    3 1 10 1.37 0.27
    3 1 10 1.97 0.34
    4 -1 10 118.56 5.03
    -4 -1 -10 121.5 4.99
    4 -1 10 125.86 5.09
    4 -1 10 117.86 5.09
    4 1 10 118.89 5.07
    4 1 10 118.1 5.01
    4 1 10 117.65 5.06
    -4 1 -10 114.76 5.1
    5 -1 10 18.25 1.07
    5 -1 10 20.06 1.14
    -5 -1 -10 17.53 1.03
    5 1 10 19.98 1.13
    5 1 10 19.34 1.07
    6 -1 10 1.66 0.31
    6 -1 10 1.83 0.37
    6 -1 10 0.83 0.37
    6 -1 10 2.02 0.41
    6 -1 10 1.73 0.41
    6 -1 10 1.65 0.41
    6 1 10 1.24 0.43
    6 1 10 2.01 0.46
    6 1 10 1.14 0.37
    6 1 10 2 0.42
    6 1 10 1.34 0.35
    6 1 10 1.57 0.33
    6 1 10 1.22 0.41
    7 -1 10 9.84 0.72
    7 -1 10 8.93 0.69
    7 -1 10 9.91 0.79
    7 -1 10 8.88 0.76
    7 -1 10 8.24 0.72
    7 -1 10 8.43 0.78
    7 1 10 10.05 0.75
    7 1 10 8.44 0.73
    7 1 10 7.91 0.79
    7 1 10 9.03 0.78
    7 1 10 8.56 0.85
    8 -1 10 54.41 2.71
    8 -1 10 59.25 2.66
    8 -1 10 56.5 2.62
    8 -1 10 56.22 2.64
    8 -1 10 54.9 2.66
    8 -1 10 58.85 2.66
    8 1 10 56.14 2.69
    8 1 10 58.99 2.65
    8 1 10 58.2 2.67
    8 1 10 58.11 2.75
    8 1 10 57.9 2.63
    9 -1 10 0.24 0.27
    9 -1 10 -0.43 0.27
    9 -1 10 0.06 0.3
    9 -1 10 0.16 0.26
    9 -1 10 0.16 0.28
    9 -1 10 0.14 0.2
    9 1 10 -0.15 0.27
    9 1 10 0.33 0.31
    9 1 10 0.07 0.3
    9 1 10 0.47 0.32
    10 -1 10 0.32 0.3
    10 -1 10 0.32 0.28
    10 -1 10 -0.58 0.25
    10 -1 10 -0.01 0.26
    10 1 10 0.42 0.32
    10 1 10 0.37 0.29
    10 1 10 0.08 0.22
    11 -1 10 0.29 0.18
    11 -1 10 1.07 0.29
    11 -1 10 0.56 0.27
    11 1 10 0.67 0.22
    11 1 10 0.34 0.26
    12 -1 10 11.45 0.62
    12 -1 10 11.14 0.63
    12 1 10 10.44 0.61
    -13 -2 10 1.1 0.24
    -13 -2 10 0.92 0.21
    13 -2 -10 1.02 0.23
    -13 -2 10 0.69 0.26
    -13 2 10 0.9 0.22
    13 2 -10 1.56 0.3
    13 2 -10 0.76 0.28
    -12 -2 10 28.15 1.56
    12 -2 -10 32.15 1.54
    -12 -2 10 34.4 1.57
    -12 -2 10 29.45 1.51
    -12 -2 10 32.95 1.55
    -12 -2 10 26.88 1.43
    -12 2 10 30.16 1.64
    12 2 -10 32.37 1.57
    -12 2 10 31.38 1.59
    -11 -2 10 -0.12 0.27
    -11 -2 10 0.02 0.24
    -11 -2 10 0.02 0.19
    -11 -2 10 -0.12 0.21
    11 -2 -10 0.15 0.27
    -11 -2 10 -0.01 0.19
    -11 -2 10 -0.12 0.26
    -11 -2 10 0.11 0.17
    11 2 -10 0.12 0.22
    -11 2 10 0.11 0.27
    -11 2 10 -0.15 0.3
    -11 2 10 0.37 0.28
    -10 -2 10 29.03 1.5
    -10 -2 10 31.32 1.57
    -10 -2 10 29.84 1.54
    -10 -2 10 27.98 1.58
    -10 -2 10 31.64 1.63
    -10 -2 10 28.19 1.54
    10 -2 -10 31.44 1.57
    -10 -2 10 26.92 1.64
    -10 -2 10 33.32 1.62
    -10 -2 10 29.8 1.54
    -10 2 10 28.31 1.62
    -10 2 10 32.09 1.73
    -10 2 10 30.71 1.54
    -9 -2 10 7.34 0.69
    -9 -2 10 8.43 0.7
    9 -2 -10 5.71 0.65
    -9 -2 10 6.38 0.68
    -9 -2 10 8.17 0.69
    -9 -2 10 8.52 0.79
    -9 -2 10 6.14 0.68
    -9 -2 10 8.61 0.75
    -9 -2 10 6.95 0.68
    -9 -2 10 8.04 0.67
    -9 2 10 7.04 0.71
    -9 2 10 7.27 0.8
    -9 2 10 7.49 0.61
    -9 2 10 6.96 0.71
    8 -2 -10 30.31 1.65
    -8 -2 10 31.63 1.65
    -8 -2 10 33.39 1.66
    -8 -2 10 33.87 1.71
    -8 -2 10 31.97 1.63
    -8 -2 10 32.78 1.64
    -8 -2 10 33.48 1.8
    -8 -2 10 30.4 1.64
    -8 -2 10 32.34 1.7
    -8 -2 10 33.07 1.71
    -8 2 10 34.88 1.83
    -8 2 10 30.31 1.67
    -8 2 10 31.83 1.66
    -8 2 10 30.5 1.74
    -8 2 10 30.67 1.63
    -7 -2 10 15.65 1.05
    -7 -2 10 16.04 1.08
    -7 -2 10 16.58 1.05
    -7 -2 10 18.66 1.16
    -7 -2 10 15.89 1.06
    -7 -2 10 16.19 1.09
    -7 -2 10 17.58 1.02
    -7 -2 10 16.34 1.04
    -7 2 10 17.54 1.14
    -7 2 10 14.23 1.11
    -7 2 10 16.99 1.01
    -7 2 10 18.51 1.19
    -6 -2 10 100.67 4.47
    -6 -2 10 102.66 4.6
    -6 2 10 105.05 4.49
    -6 2 10 110.45 4.67
    -5 -2 10 29.48 1.46
    -5 -2 10 26.76 1.52
    -5 2 10 27.65 1.52
    -5 2 10 29.35 1.6
    -5 2 10 30.06 1.48
    -4 -2 10 13.61 0.87
    -4 -2 10 14.54 0.84
    4 -2 -10 10.47 0.78
    -4 2 10 12.74 0.92
    -4 2 10 12.66 0.84
    -4 2 10 13.41 0.83
    -3 -2 10 8.61 0.63
    -3 -2 10 8.58 0.62
    3 -2 -10 7.72 0.61
    -3 2 10 7.5 0.62
    -3 2 10 8.01 0.64
    -3 2 10 7.35 0.6
    2 -2 -10 62.49 2.66
    -2 -2 10 58.3 2.64
    -2 -2 10 59.86 2.63
    -2 2 10 57.76 2.64
    -2 2 10 58.28 2.63
    -2 2 10 58.8 2.68
    -1 -2 10 5.87 0.51
    1 -2 -10 7.57 0.54
    -1 -2 10 6.34 0.52
    -1 -2 10 6.67 0.53
    -1 2 10 5.84 0.54
    -1 2 10 6.61 0.54
    -1 2 10 6.19 0.55
    0 -2 10 46.06 2.1
    0 -2 10 44.44 2.06
    0 -2 -10 46.01 2.06
    0 -2 10 42.66 2.02
    0 2 10 46.81 2.1
    0 2 10 43.14 2.07
    0 2 10 45.85 2.07
    -1 -2 -10 23.2 1.18
    1 -2 10 21.32 1.22
    1 -2 10 22.9 1.22
    1 -2 10 23.49 1.2
    1 2 10 22.77 1.19
    1 2 10 22.37 1.2
    1 2 10 23.75 1.19
    -2 -2 -10 22.54 1.14
    2 -2 10 22.78 1.15
    2 -2 10 20.22 1.16
    2 -2 10 20.08 1.19
    2 2 10 21.79 1.15
    -2 2 -10 20.46 1.18
    2 2 10 21.64 1.13
    2 2 10 21.37 1.18
    3 -2 10 2.95 0.39
    3 -2 10 2.92 0.45
    -3 -2 -10 2.59 0.37
    3 2 10 3.78 0.41
    3 2 10 2.56 0.4
    -3 2 -10 2.48 0.39
    -4 -2 -10 6.1 0.5
    4 -2 10 6.22 0.63
    4 -2 10 5.88 0.54
    4 2 10 6.6 0.6
    4 2 10 6.19 0.54
    5 -2 10 0.41 0.36
    -5 -2 -10 0.39 0.22
    5 -2 10 0.91 0.3
    5 -2 10 0.3 0.32
    5 -2 10 0.88 0.33
    5 -2 10 0.22 0.22
    5 -2 10 0.24 0.29
    5 2 10 0.38 0.36
    5 2 10 -0.18 0.34
    5 2 10 0.32 0.34
    5 2 10 0.16 0.28
    5 2 10 0.53 0.28
    6 -2 10 56.82 2.66
    6 -2 10 61.62 2.69
    6 -2 10 56.54 2.76
    6 -2 10 59.11 2.68
    6 -2 10 56.89 2.71
    6 -2 10 59.7 2.66
    -6 -2 -10 58.45 2.61
    6 2 10 55.27 2.7
    6 2 10 57.16 2.65
    6 2 10 60.65 2.69
    6 2 10 56.44 2.72
    6 2 10 52.25 2.78
    7 -2 10 -0.23 0.29
    7 -2 10 0.2 0.31
    7 -2 10 0.29 0.26
    7 -2 10 0.2 0.22
    7 -2 10 0.06 0.27
    7 -2 10 0.59 0.21
    7 2 10 0.39 0.32
    7 2 10 0.4 0.3
    7 2 10 -0.27 0.32
    7 2 10 -0.26 0.36
    7 2 10 -0.02 0.31
    8 -2 10 1.96 0.41
    8 -2 10 2.47 0.48
    8 -2 10 2.15 0.39
    8 -2 10 2.21 0.44
    8 -2 10 2.02 0.38
    8 -2 10 2.72 0.39
    8 2 10 2.12 0.45
    8 2 10 2.46 0.41
    8 2 10 2.22 0.42
    8 2 10 3.14 0.44
    9 -2 10 0.69 0.34
    9 -2 10 0.01 0.29
    9 -2 10 0.76 0.3
    -9 -2 -10 0.77 0.32
    9 -2 10 0.65 0.29
    9 -2 10 0.55 0.3
    9 -2 10 0.21 0.28
    9 2 10 0.47 0.3
    -9 2 -10 0.54 0.3
    9 2 10 0.36 0.33
    9 2 10 -0.08 0.28
    10 -2 10 55.85 2.67
    10 -2 10 62.9 2.75
    10 -2 10 61.28 2.72
    10 2 10 65.6 2.72
    10 2 10 62.59 2.77
    -10 2 -10 57.97 2.68
    11 -2 10 8.59 0.59
    11 -2 10 8.33 0.58
    11 -2 10 8.56 0.56
    11 2 10 7.95 0.53
    11 2 10 7.09 0.55
    -13 -3 10 -0.1 0.14
    13 -3 -10 0.2 0.18
    -13 -3 10 0.08 0.16
    13 3 -10 0.06 0.18
    -13 3 10 0.13 0.17
    13 3 -10 0.27 0.16
    -12 -3 10 3.86 0.39
    -12 -3 10 3.49 0.4
    -12 -3 10 3.66 0.41
    -12 -3 10 3.1 0.36
    -12 -3 10 2.4 0.31
    12 -3 -10 3.35 0.41
    -12 3 10 4.07 0.45
    12 3 -10 3.49 0.37
    11 -3 -10 1.89 0.34
    -11 -3 10 2.32 0.34
    -11 -3 10 2.22 0.33
    -11 -3 10 2.72 0.35
    -11 -3 10 1.73 0.36
    -11 -3 10 1.85 0.33
    -11 -3 10 2.24 0.36
    -11 -3 10 1.84 0.39
    -11 3 10 2.09 0.39
    -11 3 10 2.19 0.35
    -11 3 10 1.99 0.34
    11 3 -10 2.29 0.39
    -10 -3 10 40.79 1.9
    -10 -3 10 41.25 1.89
    10 -3 -10 40.05 1.89
    -10 -3 10 38.6 1.85
    -10 -3 10 39.21 1.89
    -10 -3 10 38.28 2
    -10 -3 10 35.81 1.88
    -10 -3 10 39.76 1.9
    -10 -3 10 39.58 1.93
    -10 -3 10 38.98 1.95
    10 3 -10 40.44 1.92
    -10 3 10 36.79 1.9
    -10 3 10 37.76 1.86
    -10 3 10 41.92 2.08
    -10 3 10 36.39 1.95
    9 -3 -10 0.85 0.33
    -9 -3 10 0.89 0.34
    9 -3 -10 0.81 0.34
    -9 -3 10 0.97 0.33
    -9 -3 10 0.49 0.28
    -9 -3 10 0.77 0.31
    -9 -3 10 0.83 0.29
    -9 -3 10 0.39 0.26
    -9 -3 10 0.38 0.3
    -9 -3 10 0.84 0.31
    -9 -3 10 0.46 0.31
    -9 3 10 0.13 0.3
    -9 3 10 0.12 0.36
    -9 3 10 0.43 0.3
    -9 3 10 0.63 0.28
    -8 -3 10 7.73 0.69
    -8 -3 10 6.85 0.75
    8 -3 -10 6.51 0.68
    8 -3 -10 5.42 0.84
    -8 -3 10 6.61 0.6
    -8 -3 10 5.82 0.69
    -8 -3 10 7.16 0.64
    -8 -3 10 5.98 0.65
    -8 -3 10 7.56 0.61
    -8 -3 10 5.91 0.67
    -8 -3 10 6.53 0.6
    -8 3 10 6.97 0.65
    -8 3 10 6.6 0.74
    -8 3 10 5.67 0.7
    -8 3 10 5.66 0.77
    7 -3 -10 1.15 0.32
    -7 -3 10 1.35 0.36
    -7 -3 10 1.16 0.37
    -7 -3 10 1.25 0.37
    -7 -3 10 0.75 0.35
    -7 -3 10 0.94 0.35
    -7 -3 10 1.46 0.38
    -7 -3 10 1.23 0.28
    -7 -3 10 1.44 0.37
    -7 -3 10 1.59 0.34
    -7 3 10 1.23 0.33
    -7 3 10 1.08 0.44
    -7 3 10 1.5 0.47
    -7 3 10 0.45 0.39
    -6 -3 10 0.52 0.32
    -6 -3 10 0.26 0.33
    6 -3 -10 0.07 0.31
    -6 -3 10 0.31 0.33
    -6 -3 10 -0.24 0.27
    -6 -3 10 0.1 0.23
    -6 -3 10 -0.26 0.25
    -6 -3 10 0.25 0.31
    -6 -3 10 -0.17 0.4
    -6 -3 10 -0.18 0.28
    -6 3 10 0.12 0.38
    -6 3 10 0.12 0.37
    -6 3 10 0.9 0.43
    -6 3 10 0.13 0.34
    -6 3 10 0.26 0.26
    -5 -3 10 0.49 0.28
    -5 -3 10 0.78 0.24
    -5 -3 10 1.58 0.43
    5 -3 -10 0.37 0.4
    -5 -3 10 0.4 0.38
    -5 -3 10 0.87 0.38
    -5 -3 10 0.54 0.35
    -5 -3 10 0.68 0.35
    -5 3 10 0.54 0.34
    -5 3 10 0.79 0.29
    -5 3 10 0.37 0.21
    -5 3 10 0.78 0.42
    -4 -3 10 80.47 3.43
    -4 -3 10 76.42 3.33
    -4 3 10 76.15 3.32
    -4 3 10 66.3 3.44
    -4 3 10 76.84 3.36
    -3 -3 10 0.65 0.27
    -3 -3 10 0.68 0.28
    3 -3 -10 0.33 0.24
    -3 3 10 0.58 0.27
    -3 3 10 1.03 0.28
    -3 3 10 0.71 0.28
    -2 -3 10 48.51 2.23
    -2 -3 10 46.96 2.25
    2 -3 -10 48.37 2.25
    -2 3 10 45.23 2.27
    -2 3 10 49.74 2.25
    -2 3 10 50.06 2.25
    -1 -3 10 0.19 0.26
    1 -3 -10 0.11 0.22
    -1 3 10 0.35 0.23
    -1 3 10 -0.03 0.22
    -1 3 10 0.46 0.25
    0 -3 -10 92.82 3.94
    0 3 10 91.43 3.93
    0 3 10 89.38 3.97
    -1 -3 -10 5.83 0.49
    1 -3 10 5.28 0.55
    1 -3 10 4.85 0.53
    1 3 10 6 0.53
    1 3 10 5.28 0.56
    2 -3 10 6.05 0.63
    2 -3 10 7.81 0.63
    -2 -3 -10 7.57 0.57
    2 3 10 7.27 0.65
    2 3 10 6.75 0.58
    3 -3 10 5.78 0.68
    3 -3 10 7.38 0.62
    3 -3 10 6.78 0.67
    3 -3 10 6.52 0.78
    -3 -3 -10 7.49 0.84
    -3 -3 -10 8.67 0.63
    3 3 10 7.87 0.87
    3 3 10 7.37 0.74
    3 3 10 8.67 0.68
    3 3 10 8.67 0.92
    4 -3 10 103.18 4.8
    -4 -3 -10 113.89 4.71
    -4 -3 -10 111.86 4.91
    4 -3 10 112.54 4.73
    4 -3 10 113.38 4.81
    4 -3 10 105.18 4.74
    4 -3 10 116.13 4.74
    4 3 10 106.34 4.76
    4 3 10 108.16 4.76
    4 3 10 110.82 4.75
    5 -3 10 6.84 0.61
    5 -3 10 5.89 0.64
    -5 -3 -10 6.5 0.57
    5 -3 10 6.18 0.72
    5 -3 10 5.53 0.61
    -5 -3 -10 4.78 0.71
    5 -3 10 5.37 0.64
    5 3 10 6.95 0.63
    5 3 10 6.42 0.69
    5 3 10 5.9 0.62
    6 -3 10 7.84 0.71
    6 -3 10 8.12 0.74
    -6 -3 -10 8.36 0.84
    6 -3 10 8.7 0.71
    6 -3 10 7.32 0.66
    6 -3 10 7.95 0.8
    -6 -3 -10 7.98 0.65
    6 3 10 9.33 0.79
    6 3 10 6.78 0.74
    6 3 10 7.91 0.71
    7 -3 10 2.48 0.39
    7 -3 10 2.34 0.42
    -7 -3 -10 2.02 0.46
    7 -3 10 2.84 0.46
    -7 -3 -10 2.21 0.37
    7 -3 10 2.53 0.48
    7 -3 10 1.94 0.39
    7 -3 10 2.11 0.48
    7 3 10 2.43 0.42
    7 3 10 2.49 0.48
    7 3 10 1.96 0.43
    8 -3 10 26.46 1.42
    8 -3 10 24.87 1.36
    8 -3 10 25.05 1.33
    8 -3 10 22.39 1.32
    -8 -3 -10 26.1 1.41
    8 -3 10 26.4 1.38
    8 -3 10 25 1.36
    8 3 10 26.6 1.43
    8 3 10 25.26 1.38
    9 -3 10 4.32 0.52
    9 -3 10 4.11 0.49
    9 -3 10 3.74 0.41
    9 -3 10 3.58 0.4
    -9 3 -10 3.95 0.43
    9 3 10 2.96 0.44
    10 -3 10 1.54 0.32
    10 -3 10 1.85 0.32
    10 -3 10 1.39 0.28
    -10 3 -10 1.53 0.29
    10 3 10 1.76 0.29
    -12 -4 10 19.98 0.89
    -12 -4 10 17.47 0.89
    -12 -4 10 15.48 0.86
    -12 4 10 19.48 0.94
    -11 -4 10 0.19 0.21
    -11 -4 10 0.15 0.15
    -11 -4 10 0.04 0.13
    -11 -4 10 0.11 0.2
    -11 -4 10 -0.15 0.14
    -11 -4 10 0.3 0.14
    -11 4 10 0 0.15
    11 4 -10 -0.13 0.14
    -10 -4 10 2.86 0.42
    -10 -4 10 3.13 0.45
    -10 -4 10 2.65 0.37
    10 -4 -10 3.44 0.37
    -10 -4 10 3.59 0.38
    -10 -4 10 2.81 0.35
    -10 -4 10 1.66 0.52
    -10 -4 10 3.52 0.42
    -10 4 10 2.31 0.39
    -10 4 10 3.78 0.58
    -10 4 10 3.55 0.45
    -9 -4 10 3.64 0.43
    -9 -4 10 5.19 0.57
    -9 -4 10 4.33 0.44
    -9 -4 10 4.05 0.44
    -9 -4 10 3.64 0.44
    -9 -4 10 3.22 0.46
    -9 -4 10 4.17 0.54
    -9 -4 10 4.02 0.6
    9 -4 -10 4.43 0.52
    -9 4 10 4.31 0.55
    -9 4 10 4.19 0.67
    -9 4 10 3.74 0.54
    -9 4 10 4.9 0.58
    -8 -4 10 53.81 2.55
    -8 -4 10 56.47 2.58
    -8 -4 10 52.63 2.53
    -8 -4 10 57.23 2.54
    -8 -4 10 56.7 2.64
    -8 -4 10 55.7 2.69
    8 -4 -10 54.34 2.54
    -8 -4 10 51.33 2.51
    -8 -4 10 56.02 2.57
    -8 4 10 50.84 2.51
    -8 4 10 53.89 2.59
    -8 4 10 58.01 2.67
    -8 4 10 54.02 2.72
    -7 -4 10 1.83 0.34
    -7 -4 10 1.97 0.38
    -7 -4 10 1.47 0.36
    -7 -4 10 2.32 0.45
    -7 -4 10 2.12 0.41
    7 -4 -10 2.49 0.4
    -7 -4 10 2.3 0.42
    -7 -4 10 2.07 0.47
    -7 -4 10 1.66 0.39
    -7 4 10 2.28 0.53
    -7 4 10 1.93 0.45
    -7 4 10 1.99 0.46
    -7 4 10 2.25 0.41
    -6 -4 10 8.94 0.74
    -6 -4 10 9.6 0.8
    -6 -4 10 8.22 0.78
    -6 -4 10 10.07 0.8
    -6 -4 10 9.76 0.85
    -6 -4 10 9.6 0.78
    6 -4 -10 10.21 0.78
    -6 -4 10 8.69 0.81
    -6 -4 10 9.16 0.8
    -6 4 10 7.67 0.85
    -6 4 10 8.16 0.9
    -6 4 10 8.3 0.69
    -6 4 10 12.71 0.91
    -6 4 10 7.01 0.81
    5 -4 -10 20.37 1.17
    -5 -4 10 17.84 1.15
    -5 -4 10 20.23 1.2
    -5 -4 10 16.01 1.14
    -5 -4 10 17.71 1.17
    5 -4 -10 19.25 1.2
    -5 -4 10 21.96 1.25
    -5 -4 10 20.15 1.25
    -5 -4 10 20.53 1.16
    -5 -4 10 21.62 1.17
    -5 4 10 17.27 1.27
    -5 4 10 15.82 1.2
    -5 4 10 19.91 1.25
    -5 4 10 14.79 1.2
    -5 4 10 20 1.14
    -5 4 10 20.95 1.18
    -4 -4 10 20.29 1.24
    -4 -4 10 23.27 1.25
    -4 -4 10 20.16 1.25
    -4 -4 10 19.59 1.28
    4 -4 -10 20.74 1.22
    4 -4 -10 22.89 1.31
    -4 -4 10 21.54 1.27
    -4 -4 10 23.39 1.34
    -4 -4 10 17.4 1.25
    -4 4 10 23.38 1.26
    -4 4 10 21.41 1.36
    -4 4 10 22.9 1.34
    -4 4 10 23.14 1.27
    -3 -4 10 -0.01 0.27
    -3 -4 10 0.14 0.23
    3 -4 -10 -0.01 0.31
    -3 -4 10 -0.36 0.28
    -3 -4 10 -0.46 0.22
    -3 -4 10 -0.16 0.34
    -3 -4 10 0 0.25
    3 -4 -10 0.06 0.32
    -3 4 10 0.76 0.36
    -3 4 10 0.08 0.34
    -3 4 10 0.11 0.2
    -3 4 10 0.12 0.25
    -2 -4 10 96.47 4.03
    -2 -4 10 94.87 4.04
    2 -4 -10 87.58 4.01
    2 -4 -10 91.78 4.05
    -2 -4 10 90.82 3.94
    2 -4 -10 83.9 3.96
    -2 4 10 92.35 4
    -2 4 10 91.36 4.05
    -2 4 10 94.18 4.03
    -2 4 10 88.04 4.04
    1 -4 -10 1.89 0.46
    1 -4 -10 2.75 0.5
    1 -4 -10 2.62 0.43
    -1 4 10 3.65 0.52
    -1 4 10 2.88 0.53
    -1 4 10 3.66 0.5
    -1 4 10 2.53 0.5
    -1 4 10 2.9 0.42
    0 -4 -10 0.45 0.33
    0 -4 -10 0.24 0.36
    0 -4 -10 -0.01 0.25
    0 4 10 0.02 0.32
    0 4 10 0.07 0.26
    0 4 10 0.21 0.23
    0 4 10 -0.12 0.46
    0 4 10 -0.02 0.31
    -1 -4 -10 2.18 0.53
    -1 -4 -10 1.99 0.46
    -1 -4 -10 2.19 0.39
    1 4 10 1.65 0.41
    1 4 10 1.84 0.35
    1 4 10 1.74 0.42
    2 -4 10 21.67 1.4
    -2 -4 -10 23.93 1.26
    -2 -4 -10 25.89 1.49
    2 -4 10 24.13 1.34
    2 4 10 20.72 1.32
    2 4 10 21.58 1.33
    2 4 10 24.86 1.32
    3 -4 10 34.18 1.79
    -3 -4 -10 32.82 1.67
    3 -4 10 33.84 1.72
    3 -4 10 34.65 1.73
    -3 -4 -10 32.72 1.88
    3 -4 10 32.02 1.75
    3 4 10 34.27 1.76
    3 4 10 32.62 1.74
    3 4 10 32.59 1.72
    4 -4 10 9.62 0.77
    4 -4 10 9.27 0.84
    4 -4 10 7.13 0.74
    -4 -4 -10 9.58 0.71
    4 -4 10 9.43 0.74
    -4 -4 -10 9.81 0.93
    4 4 10 8.91 0.8
    4 4 10 9.03 0.8
    4 4 10 9.19 0.81
    4 4 10 7.91 0.73
    5 -4 10 4.82 0.64
    5 -4 10 5.13 0.65
    -5 -4 -10 4.16 0.51
    5 -4 10 3.93 0.57
    -5 -4 -10 4.05 0.63
    5 -4 10 4.53 0.56
    5 -4 10 4.43 0.52
    5 4 10 5.6 0.55
    5 4 10 4.33 0.6
    5 4 10 5.51 0.61
    6 -4 10 16.74 1.15
    6 -4 10 17.54 1.11
    6 -4 10 17.22 1.07
    6 -4 10 19.05 1.17
    6 -4 10 18.46 1.08
    -6 -4 -10 16.15 1
    -6 -4 -10 19.91 1.24
    6 4 10 17.72 1.11
    6 4 10 19.83 1.34
    6 4 10 19.35 1.14
    7 -4 10 1.16 0.37
    7 -4 10 1.21 0.34
    7 -4 10 1.14 0.35
    -7 -4 -10 1.22 0.35
    7 -4 10 1.4 0.39
    7 4 10 1.78 0.34
    7 4 10 1.56 0.37
    8 -4 10 1.26 0.27
    8 -4 10 1.73 0.29
    8 -4 10 1.25 0.33
    8 4 10 1.51 0.3
    8 4 10 1.76 0.37
    9 -4 10 0.54 0.24
    9 -4 10 0.74 0.21
    9 -4 10 0.94 0.22
    9 4 10 1.2 0.24
    -9 4 -10 0.81 0.24
    9 4 10 0.5 0.25
    10 -5 -10 9.88 0.62
    -10 -5 10 10.63 0.62
    -10 -5 10 9.85 0.57
    -10 -5 10 10.54 0.62
    -10 -5 10 11.27 0.65
    -10 -5 10 10.83 0.63
    10 5 -10 9.09 0.59
    -10 5 10 10.96 0.64
    -9 -5 10 0.93 0.21
    -9 -5 10 1.44 0.24
    -9 -5 10 1.31 0.24
    9 -5 -10 1.47 0.25
    -9 -5 10 1.44 0.27
    -9 -5 10 1.44 0.26
    -9 -5 10 1.52 0.26
    -9 5 10 1.08 0.25
    9 5 -10 1.68 0.27
    -9 5 10 1.67 0.32
    -8 -5 10 3.63 0.45
    -8 -5 10 3.58 0.46
    -8 -5 10 3.51 0.47
    -8 -5 10 3.86 0.47
    -8 -5 10 3.45 0.39
    8 -5 -10 3.87 0.41
    -8 -5 10 3.24 0.39
    -8 5 10 3.72 0.5
    -8 5 10 3.71 0.44
    -7 -5 10 0.25 0.18
    7 -5 -10 0.16 0.19
    -7 -5 10 -0.16 0.24
    -7 -5 10 0 0.24
    -7 -5 10 0.26 0.24
    -7 -5 10 0.2 0.3
    -7 -5 10 0.12 0.19
    -7 -5 10 0.21 0.2
    -7 5 10 0.36 0.24
    -7 5 10 0.17 0.29
    -7 5 10 0.07 0.41
    -7 5 10 0.1 0.22
    -6 -5 10 24.66 1.24
    -6 -5 10 22.03 1.34
    6 -5 -10 21.85 1.2
    -6 -5 10 23.96 1.29
    -6 -5 10 22.48 1.22
    6 -5 -10 20.83 1.19
    -6 -5 10 23.1 1.29
    -6 -5 10 18.74 1.2
    -6 -5 10 19.74 1.2
    -6 5 10 19.8 1.31
    -6 5 10 22.44 1.25
    -6 5 10 22.89 1.3
    -6 5 10 18.99 1.28
    -6 5 10 19.59 1.2
    -5 -5 10 -0.03 0.21
    -5 -5 10 0.8 0.32
    -5 -5 10 0.14 0.18
    5 -5 -10 0.2 0.27
    -5 -5 10 0.19 0.23
    -5 -5 10 0.08 0.28
    -5 -5 10 0.21 0.26
    -5 -5 10 -0.11 0.21
    5 -5 -10 0.01 0.27
    -5 5 10 0.28 0.22
    -5 5 10 0.34 0.51
    -5 5 10 0.13 0.2
    -5 5 10 0.3 0.37
    -5 5 10 -0.22 0.32
    -5 5 10 0.23 0.35
    4 -5 -10 11.75 0.85
    -4 -5 10 11.83 0.91
    -4 -5 10 8.98 0.84
    -4 -5 10 12.35 0.85
    -4 -5 10 11.7 0.84
    4 -5 -10 11.99 0.87
    -4 -5 10 13.62 0.89
    -4 -5 10 10.53 0.85
    -4 -5 10 11.89 0.85
    -4 5 10 9.56 0.88
    -4 5 10 11.52 0.92
    -4 5 10 10.94 0.84
    -4 5 10 10.55 0.83
    3 -5 -10 1.72 0.39
    -3 -5 10 2.17 0.37
    -3 -5 10 1.79 0.37
    -3 -5 10 2.16 0.36
    -3 -5 10 1.94 0.4
    -3 -5 10 2.49 0.4
    3 -5 -10 0.94 0.3
    -3 5 10 1.14 0.33
    -3 5 10 1.67 0.42
    -3 5 10 1.36 0.43
    -3 5 10 1.29 0.32
    -2 -5 10 13.4 0.93
    -2 -5 10 12.21 0.94
    -2 -5 10 13.52 0.92
    2 -5 -10 12.52 0.95
    -2 -5 10 14.07 0.89
    2 -5 -10 15.1 0.99
    -2 5 10 13.29 0.91
    -2 5 10 12.89 0.94
    -2 5 10 15.49 1.02
    -1 -5 10 0.75 0.32
    1 -5 -10 0.77 0.34
    -1 -5 10 0.47 0.31
    1 -5 -10 0.14 0.33
    -1 5 10 0.52 0.33
    -1 5 10 0.17 0.32
    -1 5 10 0.53 0.37
    0 -5 -10 30.2 1.68
    0 -5 -10 31.74 1.71
    0 -5 -10 32.24 1.63
    0 5 10 33.89 1.69
    0 5 10 30.46 1.63
    0 5 10 33.33 1.68
    0 5 10 23.19 1.89
    -1 -5 -10 4.48 0.49
    -1 -5 -10 4.48 0.63
    1 5 10 3.58 0.51
    1 5 10 4.06 0.5
    1 5 10 3.24 0.5
    2 -5 10 0.36 0.34
    -2 -5 -10 0.44 0.26
    -2 -5 -10 0.75 0.27
    2 5 10 0.43 0.32
    2 5 10 1.34 0.34
    2 5 10 0.37 0.31
    -3 -5 -10 0.17 0.18
    3 -5 10 0.25 0.34
    -3 -5 -10 0.2 0.34
    3 -5 10 0.31 0.31
    3 5 10 0.25 0.32
    3 5 10 -0.12 0.2
    3 5 10 0.09 0.3
    4 -5 10 29.62 1.66
    -4 -5 -10 30.26 1.59
    4 -5 10 32.84 1.7
    4 -5 10 32.6 1.61
    -4 -5 -10 29.42 1.71
    4 -5 10 32.54 1.68
    4 5 10 34.83 1.67
    4 5 10 33.48 1.67
    4 5 10 30.1 1.62
    5 -5 10 1.81 0.39
    5 -5 10 0.97 0.38
    5 -5 10 1.36 0.28
    -5 -5 -10 1.24 0.37
    5 5 10 0.71 0.27
    5 5 10 0.51 0.25
    6 -5 10 0.3 0.32
    6 -5 10 0.36 0.21
    6 -5 10 0.14 0.17
    -6 -5 -10 -0.13 0.24
    6 5 10 0.12 0.27
    7 -5 10 0.13 0.17
    7 -5 10 -0.14 0.23
    7 -5 10 0.17 0.16
    7 5 10 0.27 0.19
    8 -5 10 10.3 0.63
    8 -5 10 11.7 0.66
    8 5 10 10.11 0.61
    -7 -6 10 1.45 0.24
    -7 -6 10 1.33 0.22
    -7 -6 10 1.91 0.27
    -7 -6 10 1.57 0.24
    -7 -6 10 2.18 0.26
    7 -6 -10 1.88 0.28
    -7 6 10 1.83 0.27
    -7 6 10 1.09 0.26
    -6 -6 10 1.24 0.25
    6 -6 -10 1.13 0.23
    -6 -6 10 0.89 0.2
    -6 -6 10 1.47 0.26
    6 -6 -10 1.32 0.28
    -6 -6 10 1.44 0.24
    -6 -6 10 1.46 0.29
    -6 6 10 1.14 0.27
    -6 6 10 1.1 0.28
    -5 -6 10 2.47 0.37
    -5 -6 10 2.59 0.35
    -5 -6 10 2.57 0.39
    5 -6 -10 1.89 0.31
    5 -6 -10 2.28 0.35
    -5 -6 10 1.9 0.29
    -5 6 10 2.2 0.4
    4 -6 -10 18.69 1.01
    -4 -6 10 17.94 0.99
    -4 -6 10 18.07 0.97
    -4 -6 10 18.28 1.04
    4 -6 -10 18.61 1.04
    -4 -6 10 15.65 0.99
    -4 6 10 15.51 1.05
    -4 6 10 17.53 1.05
    3 -6 -10 3.64 0.51
    -3 -6 10 4.09 0.48
    3 -6 -10 3.58 0.49
    -3 -6 10 3.32 0.42
    -3 -6 10 3.41 0.47
    -3 6 10 4.3 0.48
    -3 6 10 4.16 0.56
    2 -6 -10 2.57 0.41
    -2 -6 10 2.13 0.37
    -2 -6 10 2.67 0.38
    -2 -6 10 2.5 0.38
    2 -6 -10 2.07 0.4
    -2 6 10 2.36 0.4
    -2 6 10 2.29 0.43
    -1 -6 10 1.25 0.3
    -1 -6 10 1.42 0.32
    1 -6 -10 1.3 0.3
    -1 6 10 1.5 0.32
    -1 6 10 1.29 0.36
    0 -6 -10 12 0.88
    0 -6 10 11.95 0.83
    0 -6 10 11.94 0.77
    0 6 10 12.15 0.8
    0 6 10 11.38 0.84
    1 -6 10 3.75 0.52
    -1 -6 -10 3.16 0.45
    1 6 10 3.43 0.42
    -2 -6 -10 17.25 1.07
    2 -6 10 18.22 1.06
    2 6 10 18.54 1.05
    2 6 10 17.15 0.99
    -3 -6 -10 0.36 0.22
    3 -6 10 0.35 0.3
    3 6 10 0.24 0.21
    3 6 10 0.09 0.18
    4 -6 10 -0.08 0.17
    4 -6 10 0.33 0.25
    -4 -6 -10 -0.11 0.24
    4 6 10 0.08 0.24
    4 6 10 -0.1 0.17
    5 -6 10 4.8 0.45
    5 -6 10 4.01 0.43
    5 6 10 4.72 0.45
    5 6 10 3.44 0.42
    14 0 -11 0.07 0.14
    -14 0 11 0.09 0.12
    14 0 -11 0.05 0.12
    13 0 -11 24.74 1.28
    -13 0 11 26.91 1.33
    -13 0 11 27.2 1.3
    13 0 -11 25.08 1.27
    -12 0 11 -0.01 0.22
    -12 0 11 -0.03 0.24
    -12 0 11 0.11 0.3
    -12 0 11 -0.22 0.22
    12 0 -11 0.33 0.21
    12 0 -11 -0.03 0.27
    -11 0 11 6.72 0.58
    -11 0 11 7.79 0.63
    11 0 -11 6.83 0.64
    -11 0 11 6.18 0.63
    -11 0 11 7.01 0.6
    -10 0 11 0.26 0.29
    -10 0 11 0.03 0.25
    10 0 -11 0.15 0.21
    -10 0 11 -0.09 0.26
    -10 0 11 0.35 0.3
    -9 0 11 43.49 2.14
    -9 0 11 42.33 2.17
    -9 0 11 44.36 2.14
    -9 0 11 47.6 2.28
    -9 0 11 43.11 2.14
    -9 0 11 45.39 2.13
    -8 0 11 -0.15 0.28
    -8 0 11 0.01 0.24
    -8 0 11 -0.19 0.35
    -8 0 11 0.21 0.27
    -8 0 11 -0.28 0.25
    -8 0 11 0.31 0.26
    -8 0 11 0.34 0.32
    -8 0 11 0.51 0.31
    -7 0 11 1.34 0.31
    -7 0 11 0.68 0.29
    -6 0 11 0.16 0.23
    -6 0 11 -0.21 0.2
    -6 0 11 0.43 0.25
    -5 0 11 369 15.42
    -5 0 11 388.43 15.44
    -5 0 11 366.03 15.31
    -5 0 11 398.77 15.36
    -4 0 11 -0.22 0.16
    -4 0 11 0.13 0.23
    -4 0 11 -0.07 0.13
    -3 0 11 66.44 2.84
    -3 0 11 66.38 2.83
    -3 0 11 60.65 2.88
    -2 0 11 -0.03 0.11
    -2 0 11 0.26 0.2
    -2 0 11 -0.11 0.15
    -1 0 11 116.12 5.1
    -1 0 11 120.9 5.17
    -1 0 11 126.34 5.14
    -1 0 11 126.75 5.12
    0 0 11 0.12 0.18
    0 0 11 0.26 0.22
    0 0 11 -0.26 0.16
    0 0 11 0.18 0.18
    1 0 11 80.15 3.52
    1 0 11 80.08 3.56
    1 0 11 79.33 3.54
    -1 0 -11 87.16 3.51
    1 0 11 81.99 3.48
    2 0 11 -0.14 0.18
    2 0 11 -0.11 0.17
    -2 0 -11 1 0.25
    2 0 11 -0.29 0.15
    -3 0 -11 0.54 0.21
    3 0 11 0.47 0.22
    3 0 11 0.3 0.23
    3 0 11 0.41 0.2
    4 0 11 -0.42 0.19
    4 0 11 -0.18 0.11
    5 0 11 28.03 1.42
    5 0 11 24.13 1.48
    5 0 11 28 1.5
    5 0 11 26.98 1.46
    5 0 11 25.4 1.41
    5 0 11 28.29 1.46
    5 0 11 26.91 1.53
    6 0 11 0.4 0.33
    6 0 11 -0.02 0.24
    6 0 11 0.15 0.34
    6 0 11 -0.09 0.29
    6 0 11 0.07 0.16
    6 0 11 0.1 0.25
    6 0 11 0.29 0.31
    7 0 11 10.13 0.85
    7 0 11 11.72 0.83
    7 0 11 11.57 0.91
    7 0 11 10.95 0.81
    7 0 11 9.94 0.75
    7 0 11 11.24 0.85
    7 0 11 10.23 0.89
    8 0 11 -0.07 0.21
    8 0 11 0.1 0.26
    8 0 11 0.29 0.3
    8 0 11 0.02 0.22
    8 0 11 0.46 0.36
    8 0 11 -0.5 0.24
    8 0 11 -0.07 0.25
    9 0 11 44.78 2.17
    9 0 11 44.77 2.18
    9 0 11 49.1 2.26
    9 0 11 45.73 2.17
    10 0 11 -0.12 0.26
    10 0 11 -0.05 0.25
    10 0 11 0.05 0.26
    11 0 11 0.19 0.21
    11 0 11 -0.02 0.17
    -14 -1 11 0.67 0.16
    14 -1 -11 0.87 0.21
    -14 1 11 0.55 0.16
    14 1 -11 0.59 0.2
    -13 -1 11 0.45 0.18
    13 -1 -11 0.6 0.26
    -13 -1 11 0.44 0.22
    -13 1 11 0.73 0.21
    13 1 -11 1.06 0.26
    13 1 -11 1.02 0.24
    12 -1 -11 0.44 0.28
    -12 -1 11 0.12 0.27
    12 -1 -11 0.18 0.2
    -12 -1 11 0.45 0.32
    -12 -1 11 0.06 0.21
    -12 -1 11 0.17 0.23
    -12 -1 11 0.49 0.26
    -12 1 11 0.4 0.25
    -12 1 11 0.24 0.26
    -12 1 11 0.57 0.22
    12 1 -11 0.41 0.23
    12 1 -11 0.66 0.24
    -11 -1 11 45.01 2.06
    -11 -1 11 40.55 2.12
    -11 -1 11 42.07 2.04
    -11 -1 11 42.25 1.99
    11 -1 -11 42.42 2.02
    -11 -1 11 41.58 2.02
    11 -1 -11 41.35 2.04
    -11 -1 11 42.75 2.08
    11 1 -11 41.52 2.02
    -11 1 11 39.24 1.98
    -11 1 11 42.94 2.08
    -11 1 11 42.93 2.03
    -11 1 11 43.25 2.15
    10 -1 -11 8.19 0.7
    -10 -1 11 6.56 0.71
    -10 -1 11 7.92 0.71
    -10 -1 11 6.63 0.66
    -10 -1 11 6.9 0.64
    -10 -1 11 7.09 0.62
    -10 -1 11 7.59 0.66
    -10 1 11 7.96 0.7
    10 1 -11 6.57 0.61
    -10 1 11 7.57 0.7
    -10 1 11 6.55 0.58
    -10 1 11 7.26 0.69
    -9 -1 11 19.61 1.16
    -9 -1 11 19.61 1.16
    -9 -1 11 19.62 1.18
    -9 -1 11 21.11 1.23
    -9 -1 11 19.71 1.22
    -9 -1 11 20.49 1.28
    9 -1 -11 17.99 1.18
    -9 -1 11 21.1 1.2
    -9 -1 11 18.59 1.17
    -9 1 11 19.05 1.22
    9 1 -11 22.18 1.22
    -9 1 11 22.53 1.34
    -9 1 11 21.95 1.23
    -9 1 11 19.03 1.18
    -9 1 11 20.98 1.21
    -8 -1 11 -0.04 0.24
    -8 -1 11 0.03 0.19
    -8 -1 11 -0.78 0.25
    -8 -1 11 -0.09 0.23
    -8 -1 11 0 0.21
    -8 -1 11 0.05 0.28
    -8 -1 11 -0.2 0.25
    -8 -1 11 0.32 0.33
    -8 -1 11 0.25 0.24
    -8 1 11 -0.13 0.31
    -8 1 11 0.35 0.29
    -8 1 11 0.15 0.29
    -8 1 11 0.49 0.35
    -8 1 11 0.32 0.29
    -8 1 11 -0.04 0.29
    -7 -1 11 42.78 2.1
    -7 -1 11 40.35 2.07
    -7 -1 11 39.96 1.95
    -7 1 11 39.66 1.94
    -7 1 11 41.85 2.09
    -6 -1 11 3.58 0.5
    -6 -1 11 3.79 0.48
    -6 1 11 4.13 0.47
    -6 1 11 3.94 0.54
    -6 1 11 3.67 0.53
    -6 1 11 3.96 0.47
    -5 -1 11 29.52 1.54
    -5 -1 11 30.09 1.47
    -5 1 11 26.99 1.51
    -5 1 11 29.12 1.45
    -5 1 11 27.75 1.45
    -5 1 11 30.17 1.55
    -4 -1 11 -0.13 0.19
    -4 -1 11 0.11 0.15
    -4 -1 11 0.14 0.18
    -4 1 11 0.02 0.19
    -4 1 11 0.09 0.2
    -4 1 11 0.04 0.22
    -3 -1 11 118.93 4.96
    -3 -1 11 119.04 5.01
    -3 -1 11 112.08 4.95
    -3 1 11 122.76 4.98
    -3 1 11 119.2 4.95
    -3 1 11 115.25 5.03
    -2 -1 11 1.88 0.34
    -2 -1 11 2.27 0.33
    -2 -1 11 2.22 0.35
    -2 1 11 2.28 0.34
    -2 1 11 2.29 0.33
    -2 1 11 2.01 0.32
    -2 1 11 1.9 0.3
    -1 -1 11 51.78 2.27
    1 -1 -11 52.61 2.28
    -1 -1 11 44.39 2.27
    -1 -1 11 52.22 2.26
    -1 1 11 46.24 2.25
    -1 1 11 50.25 2.31
    -1 1 11 52.08 2.28
    -1 1 11 51.57 2.26
    0 -1 11 0.1 0.13
    0 -1 11 -0.2 0.2
    0 -1 11 0.08 0.19
    0 -1 11 0.03 0.17
    0 -1 -11 0.2 0.18
    0 1 11 -0.02 0.21
    0 1 11 0.61 0.23
    0 1 11 -0.11 0.13
    1 -1 11 117.21 4.85
    1 -1 11 118.56 4.9
    -1 -1 -11 117.53 4.88
    1 -1 11 114.38 4.94
    1 -1 11 110.82 4.92
    1 1 11 117.67 4.9
    1 1 11 117.08 4.94
    1 1 11 117.19 4.94
    2 -1 11 2.3 0.37
    2 -1 11 2.16 0.33
    -2 -1 -11 2.71 0.36
    2 -1 11 2.28 0.37
    2 1 11 2.52 0.39
    2 1 11 2.3 0.35
    -2 1 -11 2.76 0.36
    2 1 11 2.5 0.38
    -3 -1 -11 57.33 2.48
    3 -1 11 55.47 2.49
    3 -1 11 57.61 2.56
    3 -1 11 50.93 2.52
    3 1 11 50.83 2.51
    3 1 11 55.62 2.49
    3 1 11 57.19 2.56
    4 -1 11 0.28 0.23
    -4 -1 -11 0.43 0.22
    4 -1 11 0.56 0.28
    4 1 11 0.68 0.3
    4 1 11 0.54 0.23
    5 -1 11 5.45 0.53
    5 -1 11 4.59 0.54
    5 -1 11 5.39 0.64
    -5 -1 -11 5.55 0.51
    5 -1 11 4.38 0.63
    5 -1 11 5.43 0.57
    5 -1 11 4.83 0.61
    5 1 11 4.95 0.66
    5 1 11 4.17 0.56
    5 1 11 5.54 0.52
    5 1 11 5.22 0.7
    5 1 11 4.25 0.51
    5 1 11 3.97 0.57
    5 1 11 4.8 0.56
    6 -1 11 0.05 0.22
    6 -1 11 -0.04 0.28
    6 -1 11 -0.11 0.29
    6 -1 11 0.22 0.31
    6 -1 11 0.38 0.26
    6 -1 11 -0.04 0.23
    6 1 11 0.31 0.29
    6 1 11 0.4 0.24
    6 1 11 0.32 0.24
    6 1 11 -0.1 0.32
    6 1 11 0.46 0.37
    6 1 11 0.45 0.23
    6 1 11 0.34 0.34
    7 -1 11 14.41 0.95
    7 -1 11 13.86 0.92
    7 -1 11 15.53 1.07
    7 -1 11 13.35 0.89
    7 -1 11 14.2 1.01
    7 -1 11 15.49 0.98
    7 1 11 15.2 1.03
    7 1 11 16.44 0.99
    7 1 11 12.7 0.98
    7 1 11 14.48 0.99
    7 1 11 13.92 1.03
    7 1 11 14.52 0.95
    8 -1 11 0.49 0.21
    8 -1 11 -0.07 0.26
    8 -1 11 0.08 0.28
    8 -1 11 0.31 0.29
    8 -1 11 0.27 0.23
    8 -1 11 0.31 0.34
    8 1 11 0.18 0.24
    8 1 11 0.35 0.23
    8 1 11 0.59 0.22
    8 1 11 0.36 0.31
    8 1 11 0.07 0.32
    9 -1 11 3 0.44
    9 -1 11 3.41 0.47
    9 -1 11 4.9 0.56
    9 -1 11 2.79 0.43
    9 -1 11 3.5 0.54
    9 -1 11 2.82 0.44
    9 1 11 4.4 0.56
    9 1 11 3.67 0.47
    9 1 11 3.55 0.51
    10 -1 11 0.12 0.2
    -10 -1 -11 0.25 0.18
    10 -1 11 0.38 0.28
    10 -1 11 0.11 0.24
    10 -1 11 0.3 0.19
    10 1 11 0.19 0.2
    10 1 11 0.42 0.28
    10 1 11 0.07 0.19
    11 -1 11 3.9 0.36
    11 -1 11 3.54 0.41
    11 1 11 3.7 0.43
    11 1 11 3.87 0.37
    -13 -2 11 40.32 1.79
    13 -2 -11 39.48 1.77
    -13 -2 11 38.6 1.76
    -13 -2 11 38.05 1.75
    13 2 -11 37.83 1.76
    -13 2 11 40.21 1.81
    13 2 -11 37.74 1.75
    -12 -2 11 2.19 0.36
    12 -2 -11 3.34 0.44
    -12 -2 11 2.45 0.32
    -12 -2 11 2.02 0.32
    -12 -2 11 2.5 0.37
    12 2 -11 2.54 0.4
    -12 2 11 2.67 0.36
    11 -2 -11 2.32 0.39
    -11 -2 11 3.22 0.47
    -11 -2 11 2.48 0.4
    -11 -2 11 2.71 0.39
    -11 -2 11 2.8 0.4
    -11 -2 11 3.67 0.5
    -11 -2 11 2.64 0.41
    -11 -2 11 2.67 0.35
    -11 -2 11 1.99 0.42
    -11 2 11 3.38 0.48
    -11 2 11 2.65 0.39
    11 2 -11 3.25 0.42
    -11 2 11 2.44 0.48
    -10 -2 11 12.92 0.88
    -10 -2 11 12.64 0.92
    -10 -2 11 12.63 0.83
    -10 -2 11 13.25 0.87
    -10 -2 11 12.07 0.8
    -10 -2 11 12.24 0.84
    -10 -2 11 12.82 0.86
    10 -2 -11 14.81 0.92
    -10 -2 11 12.62 0.87
    -10 -2 11 12.48 0.88
    -10 2 11 13.91 1.03
    -10 2 11 13.99 0.96
    -10 2 11 13.82 0.9
    -9 -2 11 75.73 3.49
    -9 -2 11 81.46 3.58
    -9 -2 11 79.95 3.55
    -9 -2 11 78.86 3.5
    -9 -2 11 74.2 3.49
    -9 -2 11 72.86 3.54
    -9 -2 11 78.6 3.48
    -9 -2 11 82.57 3.65
    -9 -2 11 77.58 3.5
    9 -2 -11 79.42 3.52
    -9 2 11 76.7 3.5
    -9 2 11 80.23 3.54
    -9 2 11 85.36 3.64
    -9 2 11 84.78 3.71
    8 -2 -11 0.5 0.26
    -8 -2 11 0.66 0.31
    -8 -2 11 0.57 0.27
    -8 -2 11 0.73 0.33
    -8 -2 11 0.91 0.28
    -8 -2 11 0.27 0.26
    -8 -2 11 0.46 0.33
    -8 -2 11 0.52 0.31
    -8 -2 11 0.44 0.31
    -8 2 11 0.44 0.32
    -8 2 11 0.7 0.35
    -8 2 11 0.27 0.29
    -8 2 11 0.64 0.37
    -8 2 11 0.76 0.26
    -7 -2 11 -0.08 0.29
    -7 -2 11 -0.03 0.29
    -7 -2 11 -0.12 0.3
    -7 -2 11 -0.28 0.21
    -7 -2 11 0.11 0.3
    -7 -2 11 0.2 0.31
    -7 -2 11 0.11 0.19
    -7 -2 11 -0.22 0.16
    -7 2 11 0.09 0.37
    -7 2 11 0.3 0.31
    -7 2 11 0.14 0.24
    -7 2 11 0.17 0.34
    -7 2 11 0.38 0.31
    -7 2 11 -0.13 0.33
    -6 -2 11 0.3 0.36
    -6 -2 11 0.44 0.24
    -6 -2 11 0.63 0.23
    -6 -2 11 -0.38 0.3
    -6 -2 11 -0.19 0.34
    -6 -2 11 0.09 0.36
    -6 2 11 0.62 0.37
    -6 2 11 -0.18 0.27
    -6 2 11 -0.08 0.16
    -5 -2 11 57.9 2.7
    5 -2 -11 54.99 2.6
    -5 -2 11 54.47 2.6
    -5 2 11 60.29 2.64
    -5 2 11 58.28 2.74
    -4 -2 11 0.91 0.28
    4 -2 -11 0.83 0.32
    -4 -2 11 0.62 0.28
    -4 2 11 0.82 0.24
    -4 2 11 0.7 0.29
    -3 -2 11 29.47 1.45
    3 -2 -11 27.65 1.45
    -3 2 11 26.61 1.5
    -3 2 11 27.59 1.42
    -3 2 11 30.42 1.47
    2 -2 -11 13.96 0.84
    -2 -2 11 12.84 0.81
    -2 2 11 12.11 0.81
    -2 2 11 12.18 0.85
    -2 2 11 12.6 0.83
    1 -2 -11 17.49 0.97
    -1 -2 11 17.76 0.95
    -1 -2 11 15.23 0.94
    -1 -2 11 16.92 0.99
    -1 2 11 15.54 0.96
    -1 2 11 16.38 0.98
    -1 2 11 16.34 0.96
    0 -2 11 26.22 1.4
    0 -2 -11 27.94 1.38
    0 -2 11 27.32 1.38
    0 -2 11 26.4 1.33
    0 2 11 28.78 1.43
    0 2 11 26.68 1.37
    0 2 11 25.24 1.39
    1 -2 11 73.25 3.57
    1 -2 11 82.11 3.57
    -1 -2 -11 83.77 3.56
    1 -2 11 81.81 3.6
    1 2 11 85.17 3.61
    1 2 11 87.1 3.58
    1 2 11 80.78 3.59
    2 -2 11 6.61 0.64
    2 -2 11 7.21 0.59
    2 -2 11 6.26 0.61
    -2 -2 -11 7.37 0.57
    2 2 11 7.81 0.59
    2 2 11 7.61 0.6
    2 2 11 6.69 0.61
    -2 2 -11 6.3 0.58
    -3 -2 -11 17.79 1.01
    3 -2 11 18.62 1.04
    3 -2 11 17 1.09
    3 2 11 16.58 1.06
    3 2 11 17.05 1.01
    4 -2 11 1.88 0.34
    4 -2 11 1.53 0.43
    4 -2 11 1.83 0.39
    4 -2 11 1.27 0.36
    -4 -2 -11 1.89 0.33
    4 -2 11 1.85 0.39
    4 -2 11 1.78 0.45
    4 2 11 1.71 0.45
    4 2 11 1.15 0.29
    4 2 11 1.58 0.42
    4 2 11 1.92 0.44
    4 2 11 2 0.47
    4 2 11 2.03 0.49
    4 2 11 2.37 0.41
    -5 -2 -11 10.6 0.73
    5 -2 11 10.35 0.8
    5 -2 11 11.22 0.8
    5 -2 11 9.14 0.74
    5 -2 11 10.69 0.89
    5 -2 11 11.5 0.77
    5 -2 11 8.87 0.82
    5 2 11 9.32 0.84
    5 2 11 9.63 0.88
    5 2 11 10.74 0.92
    5 2 11 8.99 0.79
    5 2 11 10.33 0.8
    5 2 11 9.61 0.87
    6 -2 11 0.26 0.19
    6 -2 11 -0.22 0.25
    6 -2 11 0.13 0.22
    6 -2 11 0.43 0.3
    6 -2 11 0.06 0.23
    -6 -2 -11 -0.25 0.2
    6 -2 11 0.49 0.34
    6 2 11 -0.01 0.27
    6 2 11 0.12 0.36
    6 2 11 0.22 0.26
    6 2 11 0.14 0.31
    6 2 11 0.31 0.31
    7 -2 11 1.26 0.33
    7 -2 11 0.99 0.37
    7 -2 11 1.16 0.34
    7 -2 11 1.26 0.41
    7 -2 11 1 0.36
    7 -2 11 1.36 0.34
    7 2 11 1.62 0.44
    7 2 11 1.06 0.35
    7 2 11 0.91 0.37
    7 2 11 1.34 0.4
    7 2 11 1.52 0.38
    -8 -2 -11 -0.25 0.28
    8 -2 11 0.57 0.33
    8 -2 11 0.19 0.27
    8 -2 11 -0.2 0.24
    8 -2 11 0.03 0.18
    8 -2 11 0.38 0.3
    8 -2 11 -0.12 0.26
    8 2 11 -0.08 0.2
    8 2 11 0.12 0.31
    8 2 11 0.06 0.29
    8 2 11 0.06 0.2
    9 -2 11 14 0.95
    9 -2 11 13.83 0.89
    9 -2 11 14.06 0.89
    9 -2 11 14.07 0.91
    -9 -2 -11 13.93 0.93
    9 2 11 15.07 0.96
    9 2 11 13.78 0.85
    10 -2 11 0.32 0.19
    10 -2 11 0.58 0.25
    10 -2 11 0.21 0.18
    10 -2 11 0.1 0.24
    10 2 11 0.21 0.25
    10 2 11 0.35 0.21
    11 -2 11 0.08 0.19
    11 -2 11 0.4 0.2
    11 2 11 0.45 0.22
    11 2 11 0.49 0.16
    -12 -3 11 1.68 0.24
    -12 -3 11 1.83 0.31
    -12 -3 11 1.9 0.28
    -12 -3 11 1.33 0.22
    -12 -3 11 1.63 0.23
    12 -3 -11 1.45 0.27
    12 3 -11 2.17 0.32
    -12 3 11 1.5 0.28
    -11 -3 11 37.51 1.76
    11 -3 -11 37.93 1.78
    -11 -3 11 36.32 1.83
    -11 -3 11 36.7 1.9
    -11 -3 11 39.19 1.85
    -11 -3 11 39.19 1.79
    -11 -3 11 37.41 1.81
    -11 -3 11 38.63 1.78
    -11 3 11 39.61 1.8
    -11 3 11 40.04 1.87
    11 3 -11 41.86 1.85
    -10 -3 11 0.03 0.22
    -10 -3 11 0.03 0.3
    -10 -3 11 0.26 0.18
    -10 -3 11 0.32 0.27
    -10 -3 11 -0.06 0.16
    -10 -3 11 0.29 0.29
    -10 -3 11 0.26 0.21
    -10 -3 11 -0.16 0.22
    -10 -3 11 0.14 0.18
    10 -3 -11 0.29 0.27
    -10 3 11 0.19 0.26
    -10 3 11 -0.13 0.26
    -10 3 11 0.18 0.28
    10 3 -11 0.15 0.28
    -10 3 11 0.28 0.32
    -9 -3 11 0.02 0.25
    -9 -3 11 0.61 0.3
    -9 -3 11 0.22 0.26
    9 -3 -11 0.49 0.31
    9 -3 -11 0.52 0.32
    -9 -3 11 0.52 0.27
    -9 -3 11 0.83 0.32
    -9 -3 11 0.46 0.27
    -9 -3 11 0.36 0.23
    -9 -3 11 0.6 0.31
    -9 -3 11 0.19 0.31
    -9 3 11 0.27 0.24
    -9 3 11 0.97 0.33
    -9 3 11 0.35 0.36
    -9 3 11 0.42 0.25
    -8 -3 11 0.2 0.28
    -8 -3 11 0.68 0.32
    8 -3 -11 1.23 0.37
    8 -3 -11 0.14 0.47
    -8 -3 11 0.63 0.24
    -8 -3 11 0.49 0.31
    -8 -3 11 0.17 0.28
    -8 -3 11 0.39 0.23
    -8 -3 11 0.41 0.3
    -8 -3 11 1.22 0.36
    -8 -3 11 1.05 0.32
    -8 3 11 0.61 0.32
    -8 3 11 0.81 0.3
    -8 3 11 0.37 0.29
    -8 3 11 0.67 0.36
    -7 -3 11 41.81 2.07
    -7 -3 11 44.21 2.24
    7 -3 -11 40.19 2.06
    -7 -3 11 45.07 2.12
    -7 -3 11 42.4 2.11
    -7 -3 11 41.37 2.16
    -7 -3 11 42.97 2.09
    -7 -3 11 42.65 2.09
    -7 -3 11 43.11 2.13
    -7 3 11 43.57 2.11
    -7 3 11 42.69 2.18
    -7 3 11 46.03 2.23
    -7 3 11 45.12 2.29
    -6 -3 11 23.67 1.33
    -6 -3 11 24.54 1.42
    -6 -3 11 21.67 1.32
    -6 -3 11 21.1 1.3
    -6 -3 11 23.1 1.28
    -6 -3 11 21.76 1.32
    6 -3 -11 24.46 1.32
    -6 -3 11 21.76 1.29
    -6 -3 11 21.82 1.29
    -6 3 11 24.19 1.43
    -6 3 11 21.61 1.35
    -6 3 11 25.04 1.48
    -6 3 11 22.56 1.28
    -6 3 11 20.4 1.37
    -5 -3 11 6.81 0.74
    -5 -3 11 8.07 0.74
    -5 -3 11 7.86 0.73
    5 -3 -11 8.52 0.74
    -5 -3 11 8.2 0.77
    -5 -3 11 8.42 0.73
    -5 -3 11 7.95 0.67
    -5 -3 11 7.38 0.76
    -5 -3 11 7.36 0.73
    -5 3 11 8.26 0.75
    -5 3 11 8.62 0.7
    -5 3 11 7.78 0.83
    -4 -3 11 30.53 1.7
    -4 -3 11 33.03 1.85
    4 -3 -11 34.49 1.69
    -4 -3 11 34.77 1.73
    -4 -3 11 30.47 1.72
    -4 -3 11 34.45 1.73
    -4 -3 11 33.23 1.65
    -4 -3 11 29.93 1.63
    -4 3 11 28.14 1.74
    -4 3 11 33.45 1.67
    -4 3 11 33.61 1.64
    -4 3 11 31.63 1.76
    -3 -3 11 28.71 1.42
    3 -3 -11 22.96 1.38
    -3 -3 11 26.68 1.43
    -3 3 11 25.97 1.38
    -3 3 11 27.09 1.42
    2 -3 -11 3.59 0.5
    -2 -3 11 3.51 0.47
    -2 3 11 3.68 0.49
    -2 3 11 3.26 0.46
    -1 -3 11 44.18 2.18
    1 -3 -11 52.5 2.28
    -1 3 11 46.99 2.24
    -1 3 11 47.3 2.27
    0 -3 -11 3.41 0.46
    0 3 11 3.69 0.46
    0 3 11 3.79 0.5
    1 -3 11 12.84 1.05
    -1 -3 -11 11.44 0.76
    -1 -3 -11 8.9 0.85
    1 -3 11 9.32 0.74
    1 3 11 13.7 1.04
    1 3 11 11.33 0.89
    1 3 11 9.07 0.84
    1 3 11 9.26 0.76
    1 3 11 10.17 0.73
    2 -3 11 4.78 0.61
    2 -3 11 4.77 0.53
    -2 -3 -11 5.27 0.52
    2 -3 11 5.49 0.59
    -2 -3 -11 5.57 0.69
    2 -3 11 3.33 0.53
    2 3 11 3.91 0.48
    2 3 11 4.65 0.61
    2 3 11 4.67 0.56
    2 3 11 5.67 0.58
    2 3 11 5.25 0.68
    2 3 11 5.24 0.69
    -3 -3 -11 19.72 1.27
    3 -3 11 17.84 1.09
    3 -3 11 18 1.18
    3 -3 11 17.38 1.13
    3 -3 11 18.05 1.14
    3 -3 11 19.96 1.11
    -3 -3 -11 18.44 1.06
    3 3 11 19.82 1.15
    3 3 11 16.87 1.17
    3 3 11 17.24 1.15
    3 3 11 17.01 1.18
    3 3 11 18.76 1.16
    4 -3 11 4.71 0.53
    4 -3 11 4.41 0.61
    -4 -3 -11 4.48 0.65
    4 -3 11 4.34 0.57
    4 -3 11 4.01 0.58
    4 -3 11 4.55 0.59
    -4 -3 -11 5.34 0.49
    4 3 11 4.31 0.59
    4 3 11 6.53 0.63
    4 3 11 5.15 0.65
    5 -3 11 29.67 1.65
    5 -3 11 32.82 1.74
    5 -3 11 33.37 1.64
    -5 -3 -11 28.8 1.76
    5 -3 11 30.81 1.61
    -5 -3 -11 32.07 1.59
    5 -3 11 32.96 1.69
    5 3 11 29.1 1.67
    5 3 11 32.54 1.66
    5 3 11 30.95 1.68
    6 -3 11 2.14 0.43
    -6 -3 -11 2.41 0.5
    6 -3 11 2.59 0.43
    6 -3 11 1.85 0.39
    -6 -3 -11 2.51 0.4
    6 -3 11 3.2 0.51
    6 -3 11 2.36 0.37
    6 3 11 2.56 0.42
    6 3 11 2.55 0.47
    6 3 11 2.85 0.48
    -7 -3 -11 6.71 0.71
    -7 -3 -11 6.18 0.58
    7 -3 11 6.36 0.62
    7 -3 11 5.83 0.59
    7 -3 11 6.44 0.62
    7 -3 11 5.86 0.63
    7 -3 11 7.26 0.58
    7 3 11 8.07 0.71
    7 3 11 6.75 0.68
    7 3 11 6.77 0.66
    -8 -3 -11 6.73 0.65
    8 -3 11 6.27 0.54
    8 -3 11 6.43 0.57
    8 -3 11 7.87 0.69
    8 3 11 7.83 0.68
    8 3 11 6.22 0.64
    9 -3 11 0.05 0.17
    9 -3 11 0.04 0.23
    9 -3 11 0.02 0.22
    9 3 11 -0.12 0.26
    10 -3 11 10.68 0.63
    10 -3 11 10.35 0.62
    10 -3 11 10.56 0.66
    10 3 11 9.89 0.63
    -11 -4 11 2.42 0.27
    -11 -4 11 2.89 0.3
    -11 -4 11 2.3 0.27
    -11 -4 11 1.82 0.27
    -11 -4 11 2.91 0.38
    -11 -4 11 2.66 0.35
    -11 4 11 2.88 0.4
    -11 4 11 2.89 0.37
    -10 -4 11 1.79 0.29
    -10 -4 11 2.68 0.32
    -10 -4 11 1.69 0.3
    -10 -4 11 2.04 0.32
    -10 -4 11 2.27 0.35
    -10 -4 11 2.56 0.32
    10 -4 -11 2.19 0.3
    -10 4 11 1.8 0.31
    -10 4 11 2.12 0.33
    -9 -4 11 22.67 1.2
    9 -4 -11 23.39 1.24
    -9 -4 11 23.44 1.24
    -9 -4 11 22.01 1.25
    -9 -4 11 23.45 1.24
    -9 -4 11 21.89 1.3
    -9 -4 11 23.74 1.23
    -9 -4 11 21.35 1.21
    -9 4 11 23.45 1.27
    -9 4 11 22.95 1.34
    -9 4 11 24.47 1.24
    -8 -4 11 0.08 0.25
    -8 -4 11 0.05 0.25
    -8 -4 11 0.18 0.28
    -8 -4 11 0.24 0.27
    -8 -4 11 0.31 0.29
    8 -4 -11 -0.01 0.2
    -8 -4 11 0.25 0.22
    -8 -4 11 -0.03 0.19
    -8 -4 11 -0.01 0.17
    -8 4 11 -0.22 0.27
    -8 4 11 -0.26 0.27
    -8 4 11 -0.01 0.29
    -8 4 11 -0.01 0.37
    7 -4 -11 0.27 0.3
    -7 -4 11 0.11 0.29
    -7 -4 11 0.83 0.33
    -7 -4 11 0.5 0.34
    -7 -4 11 1.04 0.32
    -7 -4 11 0.72 0.32
    -7 -4 11 0.23 0.28
    -7 -4 11 0.23 0.25
    -7 -4 11 0.74 0.3
    -7 4 11 0.54 0.4
    -7 4 11 0.41 0.3
    -7 4 11 0.25 0.3
    -7 4 11 0.31 0.36
    -6 -4 11 8.36 0.73
    -6 -4 11 8.4 0.69
    -6 -4 11 6.32 0.72
    6 -4 -11 6.79 0.67
    -6 -4 11 7.61 0.72
    -6 -4 11 8.42 0.69
    -6 -4 11 7.12 0.72
    -6 -4 11 7.18 0.71
    -6 -4 11 7.4 0.68
    -6 4 11 7.25 0.78
    -6 4 11 6.93 0.69
    -6 4 11 7.23 0.69
    -6 4 11 6.66 0.77
    -6 4 11 6.68 0.8
    -5 -4 11 8.73 0.75
    -5 -4 11 7.89 0.75
    -5 -4 11 8.34 0.78
    5 -4 -11 8.95 0.68
    -5 -4 11 8.54 0.79
    -5 -4 11 9.25 0.77
    -5 -4 11 9.69 0.74
    -5 -4 11 6.59 0.65
    -5 4 11 8.16 0.72
    -5 4 11 8.46 0.72
    -5 4 11 9.16 0.84
    -5 4 11 6.21 0.78
    -4 -4 11 0.53 0.31
    -4 -4 11 0.29 0.29
    4 -4 -11 0.7 0.33
    -4 -4 11 0.8 0.36
    -4 -4 11 0.89 0.32
    -4 -4 11 0.26 0.28
    4 -4 -11 0.53 0.35
    -4 -4 11 0.14 0.3
    -4 4 11 0.51 0.29
    -4 4 11 0.6 0.38
    -4 4 11 0.15 0.37
    -4 4 11 0.5 0.31
    -3 -4 11 1.6 0.36
    -3 -4 11 2.07 0.38
    -3 -4 11 1.35 0.31
    -3 -4 11 1.13 0.38
    -3 -4 11 1.23 0.43
    -3 -4 11 1.65 0.35
    3 -4 -11 1.54 0.41
    3 -4 -11 1.8 0.36
    -3 4 11 1.86 0.47
    -3 4 11 2.23 0.47
    -3 4 11 1.81 0.38
    -3 4 11 1.14 0.34
    2 -4 -11 4.57 0.59
    2 -4 -11 5.7 0.66
    2 -4 -11 4.8 0.62
    -2 4 11 4.76 0.55
    -2 4 11 4.81 0.65
    -2 4 11 6.75 0.71
    -2 4 11 5.8 0.61
    1 -4 -11 65.17 3.01
    1 -4 -11 68.71 2.98
    1 -4 -11 61.66 2.98
    -1 4 11 65.24 2.97
    -1 4 11 61.73 2.99
    -1 4 11 63.67 3.01
    -1 4 11 68.4 3
    -1 4 11 61.73 2.92
    0 -4 -11 4.62 0.55
    0 -4 -11 3.9 0.6
    0 -4 -11 3.49 0.54
    0 4 11 3.6 0.49
    0 4 11 3.56 0.52
    0 4 11 4.04 0.55
    0 4 11 4.93 0.63
    -1 -4 -11 18.74 1.19
    -1 -4 -11 18.16 1.17
    -1 -4 -11 19.43 1.14
    1 4 11 19.78 1.17
    1 4 11 19.22 1.19
    1 4 11 18.26 1.18
    -2 -4 -11 1.87 0.33
    -2 -4 -11 1.21 0.37
    -2 -4 -11 1.32 0.44
    2 4 11 1.37 0.34
    2 4 11 1.48 0.36
    2 4 11 1.02 0.34
    3 -4 11 10.18 0.8
    3 -4 11 10.75 0.81
    -3 -4 -11 9.49 0.91
    3 -4 11 10.52 0.86
    -3 -4 -11 9.96 0.75
    3 4 11 11.23 0.86
    3 4 11 8.8 0.78
    3 4 11 10.39 0.86
    4 -4 11 0.47 0.3
    -4 -4 -11 1.06 0.44
    -4 -4 -11 0.5 0.22
    4 -4 11 0.93 0.36
    4 -4 11 0.92 0.36
    4 -4 11 0.47 0.34
    4 4 11 0.19 0.31
    4 4 11 0.94 0.39
    4 4 11 0.5 0.36
    4 4 11 0.49 0.32
    -5 -4 -11 69.86 3.35
    5 -4 11 69.66 3.2
    5 -4 11 74.61 3.23
    -5 -4 -11 67.95 3.15
    5 -4 11 75.66 3.3
    5 4 11 73.19 3.26
    5 4 11 71.42 3.22
    5 4 11 71.63 3.2
    -6 -4 -11 0.01 0.3
    6 -4 11 0.5 0.31
    6 -4 11 -0.1 0.19
    6 -4 11 -0.19 0.29
    6 -4 11 -0.05 0.25
    -6 -4 -11 0.07 0.24
    6 4 11 0.22 0.31
    6 4 11 -0.12 0.19
    7 -4 11 2.2 0.34
    -7 -4 -11 2.21 0.34
    7 -4 11 1.95 0.39
    7 4 11 1.8 0.38
    7 4 11 2.17 0.36
    8 -4 11 -0.02 0.16
    8 -4 11 0.12 0.16
    8 4 11 -0.08 0.19
    8 4 11 -0.09 0.17
    9 -4 11 12.14 0.72
    9 -4 11 12.68 0.69
    9 4 11 11.36 0.68
    -10 -5 11 0.52 0.14
    -10 -5 11 0.36 0.22
    -10 -5 11 0.68 0.2
    10 -5 -11 0.14 0.2
    -10 -5 11 0.35 0.16
    -10 -5 11 0.44 0.14
    10 5 -11 0.35 0.3
    -10 5 11 0.42 0.19
    -9 -5 11 1.83 0.26
    -9 -5 11 2.11 0.28
    -9 -5 11 2.1 0.31
    -9 -5 11 1.89 0.26
    -9 -5 11 2.06 0.27
    -9 -5 11 1.98 0.27
    9 -5 -11 1.9 0.28
    -9 5 11 2.11 0.29
    -9 5 11 2.8 0.33
    9 5 -11 2.15 0.28
    -8 -5 11 3.21 0.42
    -8 -5 11 3.59 0.41
    -8 -5 11 3.04 0.35
    -8 -5 11 2.35 0.33
    -8 -5 11 2.68 0.33
    8 -5 -11 2.66 0.35
    -8 -5 11 2.42 0.36
    -8 5 11 2.43 0.36
    -8 5 11 3.31 0.39
    7 -5 -11 16.1 0.95
    -7 -5 11 15.22 0.94
    -7 -5 11 12.93 0.97
    -7 -5 11 16.92 0.96
    -7 -5 11 14.25 0.89
    -7 -5 11 16.05 0.95
    -7 -5 11 17.49 0.94
    -7 5 11 16.15 0.97
    -7 5 11 15.61 0.99
    -6 -5 11 2.58 0.43
    -6 -5 11 2.56 0.39
    -6 -5 11 3.06 0.41
    -6 -5 11 1.8 0.36
    -6 -5 11 3.54 0.51
    6 -5 -11 3.12 0.45
    -6 -5 11 2.49 0.37
    -6 5 11 1.65 0.39
    -6 5 11 2.66 0.41
    -6 5 11 3.03 0.49
    -5 -5 11 5.03 0.57
    -5 -5 11 6.09 0.55
    -5 -5 11 6.58 0.65
    -5 -5 11 4.88 0.6
    -5 -5 11 6.1 0.58
    -5 -5 11 4.77 0.59
    5 -5 -11 5.92 0.6
    5 -5 -11 6.01 0.55
    -5 -5 11 4.8 0.56
    -5 5 11 5.77 0.58
    -5 5 11 4.84 0.61
    -5 5 11 5.94 0.62
    -5 5 11 5.22 0.58
    -4 -5 11 3.21 0.59
    4 -5 -11 7.01 0.66
    4 -5 -11 6.61 0.64
    -4 -5 11 6.67 0.68
    -4 -5 11 7.59 0.65
    -4 -5 11 5.59 0.59
    -4 -5 11 5.72 0.59
    -4 -5 11 4.6 0.61
    -4 5 11 7.45 0.65
    -4 5 11 6.66 0.73
    -4 5 11 6.47 0.58
    -4 5 11 6.25 0.65
    -3 -5 11 12.48 0.87
    3 -5 -11 11.88 0.85
    3 -5 -11 12.55 0.88
    -3 -5 11 13.24 0.84
    -3 -5 11 12.74 0.93
    -3 -5 11 12.62 0.87
    -3 5 11 10.15 0.79
    -3 5 11 12.02 0.86
    -3 5 11 11.82 0.93
    -3 5 11 11.34 0.87
    2 -5 -11 6.14 0.65
    2 -5 -11 6.42 0.65
    -2 -5 11 6.58 0.61
    -2 5 11 4.66 0.57
    -2 5 11 5.68 0.63
    -2 5 11 6.09 0.68
    -2 5 11 4.93 0.54
    1 -5 -11 15.25 1.01
    1 -5 -11 15.14 1.01
    -1 5 11 13.6 1
    -1 5 11 12.59 0.91
    -1 5 11 14.64 1.02
    0 -5 -11 0.48 0.35
    0 -5 -11 0.69 0.34
    0 -5 -11 0.56 0.35
    0 5 11 0.72 0.35
    0 5 11 0.62 0.34
    0 5 11 0.78 0.39
    0 5 11 1.27 0.38
    -1 -5 -11 10.74 0.8
    -1 -5 -11 9.23 0.76
    1 5 11 9.08 0.8
    1 5 11 10.37 0.81
    1 5 11 9.16 0.71
    -2 -5 -11 -0.04 0.19
    -2 -5 -11 0.04 0.29
    2 5 11 0.1 0.28
    2 5 11 -0.21 0.25
    2 5 11 -0.38 0.28
    3 -5 11 10.89 0.81
    -3 -5 -11 10.55 0.87
    -3 -5 -11 8.21 0.67
    3 5 11 9.68 0.74
    3 5 11 11.11 0.81
    3 5 11 11.08 0.76
    4 -5 11 1.33 0.32
    -4 -5 -11 0.94 0.31
    4 -5 11 1.32 0.35
    4 5 11 1.47 0.32
    4 5 11 0.53 0.25
    5 -5 11 2.49 0.34
    5 -5 11 2.38 0.41
    -5 -5 -11 2.26 0.4
    5 5 11 2.36 0.4
    5 5 11 2.71 0.37
    6 -5 11 0.68 0.2
    6 -5 11 0.67 0.23
    -6 -5 -11 0.49 0.26
    6 5 11 0.65 0.22
    7 -5 11 14.43 0.79
    7 -5 11 13.64 0.76
    7 5 11 13.63 0.77
    -7 -6 11 4.47 0.38
    -7 -6 11 3.56 0.31
    -7 -6 11 3.51 0.36
    7 -6 -11 3.21 0.31
    -7 -6 11 3.68 0.37
    -7 6 11 3.5 0.39
    6 -6 -11 2.96 0.38
    -6 -6 11 3.59 0.39
    -6 -6 11 4.04 0.41
    -6 -6 11 3.03 0.31
    -6 -6 11 2.91 0.35
    -6 6 11 3.14 0.36
    5 -6 -11 7.07 0.52
    -5 -6 11 6.51 0.49
    -5 -6 11 6.69 0.49
    -5 -6 11 6.86 0.51
    -5 -6 11 6.21 0.5
    5 -6 -11 8.01 0.57
    -5 6 11 7.74 0.62
    -4 -6 11 2.27 0.34
    -4 -6 11 2.94 0.35
    4 -6 -11 3.14 0.44
    4 -6 -11 3.3 0.37
    -4 -6 11 2.97 0.39
    -4 -6 11 3.14 0.41
    -4 6 11 2.74 0.39
    -4 6 11 3.41 0.44
    -3 -6 11 5.72 0.48
    -3 -6 11 6.36 0.54
    3 -6 -11 6.49 0.51
    3 -6 -11 5.61 0.5
    -3 -6 11 5.86 0.48
    -3 6 11 4.87 0.52
    -3 6 11 5.48 0.52
    -2 -6 11 1.32 0.28
    2 -6 -11 0.71 0.3
    2 -6 -11 0.54 0.21
    -2 6 11 0.45 0.31
    -2 6 11 0.56 0.32
    1 -6 -11 4.57 0.53
    1 -6 -11 4.1 0.53
    -1 6 11 4.43 0.54
    -1 6 11 3.12 0.46
    0 -6 -11 0.97 0.26
    0 6 11 0.85 0.34
    0 6 11 1.02 0.33
    -1 -6 -11 0.34 0.28
    1 6 11 0.37 0.31
    -2 -6 -11 1.23 0.28
    2 6 11 0.69 0.28
    2 6 11 1.14 0.31
    -3 -6 -11 1.39 0.29
    3 6 11 1.17 0.26
    3 6 11 2.12 0.33
[truncated: 511,730 more chars]
