# Supplementary material for: Syntheses and crystal structures of the anhydride 4-oxa­tetra­cyclo­[5.3.2.02,6.08,10]dodec-11-ene-3,5-dione and the related imide 4-(4-bromo­phen­yl)-4-aza­tetra­cyclo­[5.3.2.02,6.08,10]dodec-11-ene-3,5-dione
Source: Acta Crystallogr E Crystallogr Commun. 2020 Jul 17;76(Pt 8):1311–5. doi: 10.1107/S2056989020009512 (PMC7405554; doi:10.1107/S2056989020009512)
Supplement: Supplementary file 2 [file e-76-01311-Isup3.hkl]

#
# h,k,l, Fc-squared, Fo-squared, sigma(Fo-squared), status flag
#
data_I
_shelx_title ' GVSU447B in P21/n #  14'
_shelx_refln_list_code          4
_shelx_F_calc_maximum      197.89
_exptl_crystal_F_000       800.00
_reflns_d_resolution_high  0.8088

loop_
 _space_group_symop_operation_xyz
 'x, y, z'
 '-x+1/2, y+1/2, -z+1/2'
 '-x, -y, -z'
 'x-1/2, -y-1/2, z-1/2'

_cell_length_a    11.3538
_cell_length_b     7.4062
_cell_length_c    20.5398
_cell_angle_alpha  90.000
_cell_angle_beta   92.623
_cell_angle_gamma  90.000

_shelx_F_squared_multiplier     1.000

loop_
 _refln_index_h
 _refln_index_k
 _refln_index_l
 _refln_F_squared_calc
 _refln_F_squared_meas
 _refln_F_squared_sigma
 _refln_observed_status
   2   0   0       6783.41       5545.21       113.75 o
   4   0   0       2012.74       2079.93        90.07 o
   6   0   0       4996.72       5214.11       109.70 o
   8   0   0       5118.08       4720.81       165.54 o
  10   0   0        409.76        379.29         9.80 o
  12   0   0          8.14          5.70         1.33 o
  14   0   0        462.00        371.45        14.16 o
   1   1   0       3750.86       3248.29        42.22 o
   2   1   0       9316.60       8050.77       104.38 o
   3   1   0        394.54        363.44         5.80 o
   4   1   0      15658.28      14001.36       194.43 o
   5   1   0         34.82         54.70         2.21 o
   6   1   0        681.88        723.25        11.60 o
   7   1   0         14.32         20.75         1.76 o
   8   1   0       1142.84       1200.85        20.92 o
   9   1   0       1536.53       1438.00        17.03 o
  10   1   0        331.98        325.28         5.99 o
  11   1   0        137.55        122.87         3.26 o
  12   1   0        164.77        172.68         5.47 o
  13   1   0        196.06        209.19         4.28 o
   0   2   0       4303.32       4022.18        70.47 o
   1   2   0         89.47         82.83         1.60 o
   2   2   0       2577.05       2648.30        32.02 o
   3   2   0       1190.19       1195.28        16.73 o
   4   2   0        338.65        358.66         6.16 o
   5   2   0        144.69        202.79         4.30 o
   6   2   0       2015.59       1993.54        28.18 o
   7   2   0         47.90         29.39         2.30 o
   8   2   0         19.55         32.61         3.08 o
   9   2   0         67.88         63.34         2.30 o
  10   2   0         41.52         39.19         2.25 o
  11   2   0        672.92        702.57        10.86 o
  12   2   0          1.70          1.05         0.69 o
  13   2   0          3.16          2.13         0.58 o
   1   3   0       3439.69       3650.79        40.83 o
   2   3   0        321.33        284.69         5.09 o
   3   3   0        380.11        439.32         8.25 o
   4   3   0        364.14        367.57         7.49 o
   5   3   0        621.01        637.52        11.78 o
   6   3   0        107.66        122.59         4.74 o
   7   3   0        149.17        139.85         8.11 o
   8   3   0        493.80        425.88         7.02 o
   9   3   0         46.72         41.98         2.47 o
  10   3   0          2.47          3.53         1.17 o
  11   3   0        274.15        266.37         5.18 o
  12   3   0          4.86          4.90         0.96 o
  13   3   0         88.66        100.88         4.11 o
   0   4   0       5904.44       6135.18       128.13 o
   1   4   0        884.17        914.03        15.51 o
   2   4   0        315.41        295.82         6.47 o
   3   4   0       2037.31       2045.64        32.04 o
   4   4   0        146.28        154.64         4.47 o
   5   4   0        243.51        228.03         5.94 o
   6   4   0        143.94        139.44         4.70 o
   7   4   0         71.96         58.87         2.17 o
   8   4   0       1002.48        948.50        15.36 o
   9   4   0         30.00         20.97         1.83 o
  10   4   0         29.43         25.38         1.86 o
  11   4   0         71.14         76.79         2.88 o
  12   4   0         69.76         68.68         2.77 o
   1   5   0         70.07         70.75         3.01 o
   2   5   0         17.93         13.64         1.53 o
   3   5   0       1131.95       1104.34        22.38 o
   4   5   0       1281.65       1208.87        24.29 o
   5   5   0       1345.56       1257.39        15.35 o
   6   5   0       2285.62       2078.54        23.80 o
   7   5   0        541.90        495.77        10.46 o
   8   5   0        522.54        478.71         9.05 o
   9   5   0        164.52        167.47         4.41 o
  10   5   0         77.41         81.43         2.74 o
  11   5   0          6.83          7.41         1.53 o
   0   6   0         59.30         56.61         2.93 o
   1   6   0        274.73        264.95         4.73 o
   2   6   0          3.22          1.05         0.76 o
   3   6   0        171.67        158.77         3.45 o
   4   6   0          2.68          4.15         1.10 o
   5   6   0        358.43        352.92         8.39 o
   6   6   0        315.96        300.77         7.22 o
   7   6   0        253.54        241.76         5.54 o
   8   6   0          1.09          6.43         2.64 o
   9   6   0        142.13        160.15         4.29 o
  10   6   0          9.84         10.53         1.12 o
   1   7   0        182.25        171.65         7.31 o
   2   7   0        498.70        427.45         8.99 o
   3   7   0          1.68          0.74         0.98 o
   4   7   0          0.51          1.12         1.07 o
   5   7   0        484.18        471.91        11.12 o
   6   7   0        185.12        197.33         7.46 o
   7   7   0         11.16         11.69         1.92 o
   8   7   0          6.97          6.64         1.49 o
   9   7   0          1.95          3.97         0.94 o
   0   8   0         29.38         25.28         4.37 o
   1   8   0        141.89        121.77         3.73 o
   2   8   0         43.89         27.69         2.13 o
   3   8   0        116.06        109.20         3.76 o
   4   8   0         76.29         74.12         2.70 o
   5   8   0         83.61         89.08         4.07 o
   6   8   0          8.39         19.06         1.92 o
 -13   0   1          0.01          0.70         0.83 o
 -11   0   1       1096.24       1052.28        25.99 o
  -9   0   1       1625.87       1428.08        27.93 o
  -7   0   1       2689.29       2579.54        70.19 o
  -5   0   1       2734.71       2803.02        60.07 o
  -3   0   1        498.47        538.94        12.66 o
  -1   0   1       1380.22       1266.17        37.36 o
   1   0   1        168.88        186.78         6.33 o
   3   0   1       1274.75       1223.48        27.17 o
   5   0   1          0.03          2.59         1.00 o
   7   0   1          3.55         47.90         5.12 o
   9   0   1       4044.92       3863.44        68.52 o
  11   0   1        848.58        818.35        17.28 o
  13   0   1        121.77        115.89         4.69 o
 -13   1   1         56.67         46.59         1.87 o
 -12   1   1         57.26         61.31         2.16 o
 -11   1   1        117.22        119.18         3.14 o
 -10   1   1        145.57        139.81         3.50 o
  -9   1   1         52.60         52.02         1.99 o
  -8   1   1        474.34        418.10         9.27 o
  -7   1   1       1371.97       1379.41        20.66 o
  -6   1   1         37.01         45.29         2.20 o
  -5   1   1        260.76        283.68         7.71 o
  -4   1   1          5.74          9.62         0.73 o
  -3   1   1      21061.97      16159.37       372.36 o
  -2   1   1        135.21        135.60         2.78 o
  -1   1   1        127.45        107.40         2.11 o
   0   1   1         43.36         44.85         1.12 o
   1   1   1         30.09         29.69         0.88 o
   2   1   1         84.38         73.74         2.22 o
   3   1   1       1034.42       1047.78        22.35 o
   4   1   1         10.16         14.95         1.39 o
   5   1   1       5191.61       5234.16        69.22 o
   6   1   1         52.48         48.67         2.26 o
   7   1   1        651.26        604.08        13.86 o
   8   1   1       1437.97       1427.39        24.17 o
   9   1   1          0.85          0.94         0.79 o
  10   1   1       1625.31       1522.92        20.64 o
  11   1   1          3.25          1.74         0.93 o
  12   1   1          3.03          4.57         1.07 o
  13   1   1       1146.63       1147.99        16.49 o
 -13   2   1        103.91        115.90         2.62 o
 -12   2   1        116.97        121.96         3.47 o
 -11   2   1       1428.52       1419.57        19.33 o
 -10   2   1        762.62        712.49        11.04 o
  -9   2   1        233.03        204.74         4.07 o
  -8   2   1        347.81        342.04        11.18 o
  -7   2   1         54.26         59.45         3.21 o
  -6   2   1        929.25        977.42        16.90 o
  -5   2   1        170.59        140.27         3.68 o
  -4   2   1         18.48         14.12         1.12 o
  -3   2   1       6311.19       6075.58        79.41 o
  -2   2   1        453.06        518.83         7.03 o
  -1   2   1       1564.38       1548.03        18.96 o
   0   2   1          2.91          2.09         0.42 o
   1   2   1        945.62        874.95        11.06 o
   2   2   1          0.77          3.77         0.45 o
   3   2   1        145.83        106.41         2.19 o
   4   2   1       1616.91       1668.26        23.14 o
   5   2   1        102.58        114.65         2.97 o
   6   2   1        942.79        975.72        19.41 o
   7   2   1        310.98        315.60         8.50 o
   8   2   1        224.44        209.14         8.09 o
   9   2   1        521.37        511.51         8.00 o
  10   2   1          0.62          0.25         0.92 o
  11   2   1         95.13         91.67         3.44 o
  12   2   1         63.34         64.15         2.42 o
  13   2   1         15.82         12.38         1.16 o
 -13   3   1         96.80        107.97         3.52 o
 -12   3   1         20.98         15.89         1.32 o
 -11   3   1          0.51          0.42         0.74 o
 -10   3   1        450.82        413.46         8.10 o
  -9   3   1        224.14        206.03         4.74 o
  -8   3   1        637.42        573.51         8.73 o
  -7   3   1        431.67        433.05        10.99 o
  -6   3   1          4.00          2.93         1.37 o
  -5   3   1        770.59        814.48        14.34 o
  -4   3   1       2751.93       2893.59        44.02 o
  -3   3   1        998.67       1021.68        16.76 o
  -2   3   1        393.62        436.48         6.38 o
  -1   3   1      15202.26      14004.94       165.50 o
   0   3   1       5481.82       5538.16        66.21 o
   1   3   1        664.47        730.48         9.92 o
   2   3   1          0.78          0.57         0.47 o
   3   3   1        924.95        943.89        13.93 o
   4   3   1       1609.90       1752.27        27.64 o
   5   3   1       2041.06       2120.81        33.32 o
   6   3   1        391.75        439.80        10.70 o
   7   3   1        477.89        472.69        11.73 o
   8   3   1        159.95        124.14         3.27 o
   9   3   1         33.81         40.70         2.50 o
  10   3   1         58.39         69.43         4.32 o
  11   3   1        101.13        103.88         2.92 o
  12   3   1         42.81         46.32         2.14 o
  13   3   1        179.55        173.30         4.40 o
 -12   4   1          2.19          1.49         0.71 o
 -11   4   1         64.56         61.47         2.69 o
 -10   4   1          0.24          1.82         0.90 o
  -9   4   1        377.74        367.96         7.56 o
  -8   4   1         38.10         43.27         2.25 o
  -7   4   1          7.60          9.30         1.17 o
  -6   4   1        392.75        383.09        13.86 o
  -5   4   1       2969.71       2975.81        56.53 o
  -4   4   1        370.44        397.95         9.68 o
  -3   4   1        150.62        168.66         5.32 o
  -2   4   1         61.53         71.65         7.20 o
  -1   4   1         27.90         27.28         1.77 o
   0   4   1       1311.01       1536.46        24.55 o
   1   4   1       2301.65       2644.08        40.48 o
   2   4   1       2051.19       2227.24        30.93 o
   3   4   1        570.68        639.14        10.48 o
   4   4   1        399.45        390.36         8.31 o
   5   4   1        575.22        609.56        11.90 o
   6   4   1        190.42        174.85         6.93 o
   7   4   1         14.59          9.98         1.19 o
   8   4   1        413.40        392.28         7.92 o
   9   4   1        400.85        401.81         7.97 o
  10   4   1         70.52         59.99         4.34 o
  11   4   1          0.01          1.14         0.94 o
  12   4   1         40.30         37.21         2.12 o
 -11   5   1          0.19          0.24         0.74 o
 -10   5   1          5.74          5.19         1.00 o
  -9   5   1         40.51         43.61         2.22 o
  -8   5   1         87.44         86.67         3.26 o
  -7   5   1        854.56        835.38        13.82 o
  -6   5   1          6.66          7.19         1.00 o
  -5   5   1        351.95        333.45         5.96 o
  -4   5   1         99.54         86.58         4.23 o
  -3   5   1       1068.75       1001.56        20.64 o
  -2   5   1         47.47         57.53         3.35 o
  -1   5   1          0.01          0.76         0.73 o
   0   5   1        136.96        135.31         4.91 o
   1   5   1        106.56         96.21         3.58 o
   2   5   1        330.29        292.12         7.00 o
   3   5   1         90.31         78.81         3.94 o
   4   5   1        698.15        649.11        14.84 o
   5   5   1       1660.19       1563.39        19.79 o
   6   5   1        714.33        633.05         8.96 o
   7   5   1          1.14          1.52         1.13 o
   8   5   1          7.28          6.84         1.89 o
   9   5   1         57.98         64.01         2.98 o
  10   5   1         55.85         67.77         2.80 o
  11   5   1          2.03          2.29         0.92 o
 -10   6   1          1.18          1.19         0.69 o
  -9   6   1         15.55         17.58         1.34 o
  -8   6   1         20.11         18.66         1.51 o
  -7   6   1          1.11          1.36         1.09 o
  -6   6   1         63.85         65.22         3.71 o
  -5   6   1        185.00        187.05         6.40 o
  -4   6   1         29.80         35.89         3.04 o
  -3   6   1         26.05         32.92         1.76 o
  -2   6   1          0.81          3.38         0.84 o
  -1   6   1          1.16          0.49         0.70 o
   0   6   1          0.32          2.94         0.97 o
   1   6   1         46.94         31.78         1.58 o
   2   6   1          5.62          7.34         0.98 o
   3   6   1       1134.58       1026.02        12.85 o
   4   6   1         58.98         58.89         3.02 o
   5   6   1         68.73         63.46         4.92 o
   6   6   1        249.75        235.35         7.25 o
   7   6   1        163.25        179.37         5.19 o
   8   6   1         24.34         25.02         3.18 o
   9   6   1          7.44          4.49         1.01 o
  10   6   1         90.05         89.28         2.64 o
  -9   7   1        167.64        178.94         7.83 o
  -8   7   1         41.27         39.62         2.77 o
  -7   7   1         19.43         16.36         1.62 o
  -6   7   1         12.96         12.09         1.62 o
  -5   7   1        103.39        106.80         4.34 o
  -4   7   1         41.94         47.49         2.67 o
  -3   7   1         63.38         76.14         2.85 o
  -2   7   1        116.20         89.69         3.45 o
  -1   7   1          2.64          1.97         1.48 o
   0   7   1          4.17         16.53         1.76 o
   1   7   1         23.74         23.95         2.10 o
   2   7   1         81.60         86.70         3.11 o
   3   7   1          0.01          0.33         0.80 o
   4   7   1          7.91         11.99         2.90 o
   5   7   1         85.67         95.81         7.83 o
   6   7   1         22.61         23.80         2.56 o
   7   7   1         11.33          8.63         1.31 o
   8   7   1         35.22         36.44         2.66 o
  -6   8   1         78.45         86.16         4.82 o
  -5   8   1         33.73         37.03         2.66 o
  -4   8   1         39.74         38.65         2.30 o
  -3   8   1          6.91          4.65         0.91 o
  -2   8   1         42.16         46.00         2.29 o
  -1   8   1         49.08         42.70         2.29 o
   0   8   1          8.34          9.98         1.35 o
   1   8   1          5.78          5.56         2.16 o
   2   8   1         13.63         13.02         1.62 o
   3   8   1          8.20          8.63         2.26 o
   4   8   1         25.22         26.25         1.61 o
   5   8   1        221.32        230.74         7.24 o
   6   8   1         21.25         20.12         1.88 o
 -14   0   2          0.03          0.75         0.85 o
 -12   0   2          5.31          8.69         1.57 o
 -10   0   2       1684.58       1693.69        35.89 o
  -8   0   2         69.06         53.68         3.98 o
  -6   0   2         93.47        104.08         4.67 o
  -4   0   2       7500.13       7043.54       145.49 o
  -2   0   2      27552.11      17176.51      1020.34 o
   0   0   2       1171.76       1183.92        34.64 o
   2   0   2      30010.08      18949.63       990.07 o
   4   0   2      13101.70      12012.23       246.35 o
   6   0   2        449.40        499.75        14.31 o
   8   0   2        317.74        296.51        10.20 o
  10   0   2       2980.34       2960.39        53.05 o
  12   0   2        237.48        245.93        18.37 o
 -13   1   2         35.45         46.66         1.67 o
 -12   1   2        508.15        525.46         7.72 o
 -11   1   2         27.65         25.05         1.58 o
 -10   1   2        458.24        414.66         6.85 o
  -9   1   2        728.33        688.82         8.73 o
  -8   1   2         13.62         12.04         1.61 o
  -7   1   2        302.08        269.82         6.57 o
  -6   1   2       4555.29       4809.07        71.85 o
  -5   1   2        715.99        752.35        11.66 o
  -4   1   2        215.97        228.51         4.17 o
  -3   1   2         63.68         81.04         4.01 o
  -2   1   2       2183.91       2038.81        30.24 o
  -1   1   2       9582.84       7982.75       283.22 o
   0   1   2         56.61         51.37         2.87 o
   1   1   2      13204.75      10409.47       166.08 o
   2   1   2      16764.90      13234.64       178.88 o
   3   1   2         22.09         14.54         0.72 o
   4   1   2          3.94          9.25         1.68 o
   5   1   2          0.00          1.27         0.54 o
   6   1   2       3440.67       3679.65        55.58 o
   7   1   2       1144.29       1168.24        19.88 o
   8   1   2         50.45         57.56         3.38 o
   9   1   2        435.07        411.74         6.35 o
  10   1   2         51.67         46.31         2.22 o
  11   1   2        116.28        114.45         3.32 o
  12   1   2        347.83        370.55         6.95 o
  13   1   2         65.60         69.92         2.18 o
 -13   2   2          0.05          0.71         0.48 o
 -12   2   2         20.45         24.93         1.72 o
 -11   2   2        226.74        245.11         5.12 o
 -10   2   2        127.71        111.10         3.06 o
  -9   2   2       1150.95       1043.55        12.27 o
  -8   2   2        156.73        157.31         6.82 o
  -7   2   2         19.89         11.32         1.49 o
  -6   2   2       3184.80       3354.48        51.17 o
  -5   2   2         91.92        119.92         3.52 o
  -4   2   2        933.31       1093.09        17.66 o
  -3   2   2        589.46        656.26        10.14 o
  -2   2   2         20.13         27.17         1.63 o
  -1   2   2        274.14        262.97         3.87 o
   0   2   2       2381.59       2250.49        27.16 o
   1   2   2         61.70         61.75         2.41 o
   2   2   2       1684.27       1696.25        21.34 o
   3   2   2        868.82        943.35        12.25 o
   4   2   2        290.39        348.91         5.99 o
   5   2   2         55.50         84.33         3.30 o
   6   2   2       2328.58       2428.94        43.77 o
   7   2   2        156.89        132.93         5.00 o
   8   2   2       1192.38       1195.37        29.29 o
   9   2   2        552.66        493.43         7.80 o
  10   2   2         25.14         28.08         1.82 o
  11   2   2         97.09         89.07         3.13 o
  12   2   2         47.47         46.24         2.07 o
  13   2   2          1.95          1.76         0.80 o
 -13   3   2          0.33          0.08         0.74 o
 -12   3   2         52.88         51.14         2.02 o
 -11   3   2         18.58         20.30         1.47 o
 -10   3   2         25.09         20.98         1.80 o
  -9   3   2        521.50        475.28         8.99 o
  -8   3   2         11.14         13.82         2.68 o
  -7   3   2          5.14          8.64         2.96 o
  -6   3   2        345.69        334.40         8.80 o
  -5   3   2        183.65        163.87         4.51 o
  -4   3   2         87.40         88.40         2.93 o
  -3   3   2          5.97          9.67         0.94 o
  -2   3   2        535.47        545.38         7.70 o
  -1   3   2       9244.32       9637.41       114.19 o
   0   3   2       4786.42       5072.95        66.69 o
   1   3   2       1397.66       1739.37        21.83 o
   2   3   2       1088.87       1120.46        16.09 o
   3   3   2         35.07         28.59         1.93 o
   4   3   2        126.78        130.14         3.75 o
   5   3   2        228.85        218.14         5.49 o
   6   3   2         16.79         23.03         1.99 o
   7   3   2         82.86         64.03         4.26 o
   8   3   2         81.30         69.48         2.41 o
   9   3   2        478.13        441.71         8.53 o
  10   3   2        108.49        103.47         3.93 o
  11   3   2        111.05        101.31         3.53 o
  12   3   2          6.22          3.19         0.79 o
  13   3   2         12.93         11.90         1.09 o
 -12   4   2          4.67          5.72         0.88 o
 -11   4   2         14.82          9.68         1.27 o
 -10   4   2        217.70        218.48         5.19 o
  -9   4   2          7.83         10.35         1.44 o
  -8   4   2          0.44          0.00         0.91 o
  -7   4   2          9.35          6.32         0.99 o
  -6   4   2        901.06        857.29        22.26 o
  -5   4   2        974.33        944.83        21.42 o
  -4   4   2        141.12        147.00         5.10 o
  -3   4   2        707.68        702.93        12.72 o
  -2   4   2        193.37        229.26         5.42 o
  -1   4   2        207.47        233.21         5.48 o
   0   4   2        212.79        241.72         5.57 o
   1   4   2         20.48         24.08         1.79 o
   2   4   2         22.11         26.80         1.52 o
   3   4   2        316.44        310.51         6.11 o
   4   4   2        548.20        549.63        10.77 o
   5   4   2        639.96        602.40        11.86 o
   6   4   2        141.02        139.98         5.27 o
   7   4   2         30.49         28.25         1.94 o
   8   4   2         43.87         52.17         3.09 o
   9   4   2        278.71        282.31         7.04 o
  10   4   2        480.19        483.58        11.54 o
  11   4   2        150.11        143.46         4.81 o
  12   4   2         59.78         62.59         2.61 o
 -11   5   2         12.64         11.32         0.99 o
 -10   5   2          0.04          0.29         0.67 o
  -9   5   2          0.30          1.64         0.83 o
  -8   5   2          0.32          1.41         1.62 o
  -7   5   2        112.16        105.25         3.63 o
  -6   5   2         54.78         56.02         2.29 o
  -5   5   2         48.88         48.02         2.26 o
  -4   5   2         91.22         83.78         5.81 o
  -3   5   2         58.38         59.09         4.68 o
  -2   5   2         75.69         65.65         2.97 o
  -1   5   2          0.01          0.85         0.73 o
   0   5   2         69.22         60.57         2.86 o
   1   5   2         18.51         18.98         1.80 o
   2   5   2        106.35        114.83         3.99 o
   3   5   2        563.62        527.15        12.51 o
   4   5   2         22.38         17.16         2.02 o
   5   5   2          2.52          3.55         0.85 o
   6   5   2        248.61        208.95         4.20 o
   7   5   2         88.73         94.43         3.95 o
   8   5   2         90.20         94.15         3.84 o
   9   5   2         57.01         58.40         3.83 o
  10   5   2          0.19          0.94         0.70 o
  11   5   2          0.04         -0.19         0.65 o
 -10   6   2         37.45         32.57         1.74 o
  -9   6   2          5.69          6.17         0.85 o
  -8   6   2         15.79         18.18         1.81 o
  -7   6   2         38.69         40.39         2.82 o
  -6   6   2        926.46        914.43        19.01 o
  -5   6   2         57.70         62.37         6.25 o
  -4   6   2       2685.96       2447.24        38.52 o
  -3   6   2        827.39        803.62        10.54 o
  -2   6   2         13.69         14.80         1.32 o
  -1   6   2        248.27        226.46         4.31 o
   0   6   2          9.10          6.76         1.01 o
   1   6   2          9.44          9.88         1.10 o
   2   6   2          9.59          7.82         0.98 o
   3   6   2         35.60         30.27         1.89 o
   4   6   2        746.78        671.93        12.83 o
   5   6   2         21.15         22.81         2.48 o
   6   6   2        573.16        557.90        13.10 o
   7   6   2         62.89         66.30         3.12 o
   8   6   2         88.34         91.51         3.46 o
   9   6   2         26.55         21.67         2.25 o
  10   6   2          1.67          3.98         0.73 o
  -8   7   2        109.49         95.74         3.24 o
  -7   7   2         15.08         21.36         2.01 o
  -6   7   2        113.98         95.52         3.82 o
  -5   7   2          1.62          2.15         1.91 o
  -4   7   2          5.35          2.89         1.07 o
  -3   7   2          7.81         10.65         1.41 o
  -2   7   2        122.21        121.58         4.05 o
  -1   7   2        302.62        267.41         6.55 o
   0   7   2       2017.27       1699.80        31.94 o
   1   7   2        101.26         79.82         3.80 o
   2   7   2        116.98        113.24         3.88 o
   3   7   2         22.15         13.48         1.85 o
   4   7   2          3.10          5.69         2.14 o
   5   7   2         29.01         29.44         2.60 o
   6   7   2         70.41         60.77         3.17 o
   7   7   2         11.10         12.86         1.50 o
   8   7   2        116.64        105.47         3.47 o
  -6   8   2          0.25          3.01         1.21 o
  -5   8   2          5.21          0.60         1.51 o
  -4   8   2         33.97         44.99         5.57 o
  -3   8   2         59.35         64.09         2.93 o
  -2   8   2        126.29        132.46         3.80 o
  -1   8   2         25.18         37.13         3.14 o
   0   8   2         42.13         28.35         2.19 o
   1   8   2         24.61         17.53         2.33 o
   2   8   2         91.40         79.30         3.30 o
   3   8   2        128.97        147.12         4.58 o
   4   8   2         57.42         72.39         4.42 o
   5   8   2        139.43        138.45         5.11 o
   6   8   2         10.55          6.55         1.23 o
  -1   9   2         13.61         15.36         2.41 o
   0   9   2         13.61         19.58         2.11 o
   1   9   2          2.59          2.11         1.21 o
   2   9   2         18.69         17.47         2.41 o
 -13   0   3        107.79        115.49         4.87 o
 -11   0   3          1.39          3.18         1.95 o
  -9   0   3        864.55        827.59        15.17 o
  -7   0   3        483.21        528.78        14.11 o
  -5   0   3        160.74        166.59         5.83 o
  -3   0   3         84.79        102.77         9.34 o
  -1   0   3         31.56         39.77         2.41 o
   1   0   3       2644.65       2604.70       107.40 o
   3   0   3         88.30         85.54         2.91 o
   5   0   3         23.40         32.97         2.44 o
   7   0   3        582.73        550.37        15.22 o
   9   0   3        308.45        314.46         8.63 o
  11   0   3        204.61        179.85         7.24 o
  13   0   3         42.09         43.63         2.87 o
 -13   1   3         66.42         69.54         2.02 o
 -12   1   3         40.11         44.62         1.80 o
 -11   1   3        376.11        396.92         6.57 o
 -10   1   3        340.23        322.75         5.77 o
  -9   1   3         59.65         52.96         1.90 o
  -8   1   3        202.20        203.07         5.28 o
  -7   1   3         27.08         31.00         2.09 o
  -6   1   3         85.80        100.63         3.08 o
  -5   1   3       1258.02       1340.76        21.49 o
  -4   1   3        602.48        587.64         8.92 o
  -3   1   3         26.82         28.99         1.09 o
  -2   1   3         62.16         65.74         1.73 o
  -1   1   3       3804.44       3591.99        52.34 o
   0   1   3        281.91        259.57         4.62 o
   1   1   3       4684.22       4401.29        52.31 o
   2   1   3         30.63         35.34         0.97 o
   3   1   3       1836.07       1856.29        22.83 o
   4   1   3        670.22        704.41        10.47 o
   5   1   3        561.08        642.20        15.39 o
   6   1   3         92.62         99.74         3.31 o
   7   1   3        644.98        650.94        12.31 o
   8   1   3        490.90        466.78        11.51 o
   9   1   3          5.78          5.35         0.90 o
  10   1   3        229.08        224.83         4.91 o
  11   1   3        300.55        297.92         6.25 o
  12   1   3         18.98         19.07         1.61 o
  13   1   3        183.74        169.61         7.83 o
 -13   2   3          9.36         14.56         1.00 o
 -12   2   3         56.26         58.31         2.14 o
 -11   2   3        264.22        270.06         5.02 o
 -10   2   3          2.14          1.80         0.81 o
  -9   2   3          0.05          0.70         0.65 o
  -8   2   3        246.58        215.71         8.30 o
  -7   2   3        133.61        151.37         4.73 o
  -6   2   3        197.15        212.79         5.39 o
  -5   2   3         93.91        114.42         4.44 o
  -4   2   3         20.78         20.52         1.30 o
  -3   2   3       1684.61       1748.66        21.89 o
  -2   2   3        218.21        222.65         3.56 o
  -1   2   3          8.83         11.31         0.74 o
   0   2   3       1172.11       1159.31        14.38 o
   1   2   3      10578.95      10017.79       129.71 o
   2   2   3       1028.04       1064.20        14.98 o
   3   2   3        154.15        150.81         3.17 o
   4   2   3        543.13        544.85         9.74 o
   5   2   3        249.75        285.69         6.20 o
   6   2   3        184.61        204.11         6.12 o
   7   2   3        100.45        104.03         4.37 o
   8   2   3          0.27          1.61         2.86 o
   9   2   3        306.65        277.94         5.69 o
  10   2   3        256.25        232.72         6.24 o
  11   2   3        119.23        126.23         3.74 o
  12   2   3         15.66         14.09         1.48 o
  13   2   3        303.93        321.58         7.07 o
 -13   3   3         24.17         24.90         1.49 o
 -12   3   3         55.18         53.54         2.02 o
 -11   3   3         44.98         49.96         2.21 o
 -10   3   3          1.04          1.23         0.87 o
  -9   3   3        215.10        214.43         4.85 o
  -8   3   3         16.39         17.88         1.48 o
  -7   3   3        120.95        106.77         4.68 o
  -6   3   3         99.57        117.10         6.41 o
  -5   3   3        390.21        401.23         9.62 o
  -4   3   3       1385.10       1500.32        21.39 o
  -3   3   3         87.66        114.01         2.85 o
  -2   3   3        287.14        315.74         4.99 o
  -1   3   3        152.86        178.21         3.61 o
   0   3   3        453.77        549.91         8.57 o
   1   3   3        785.82        789.00        10.72 o
   2   3   3        402.86        417.08         7.00 o
   3   3   3        360.45        406.75         7.00 o
   4   3   3        997.72       1116.85        18.60 o
   5   3   3         26.91         32.13         1.98 o
   6   3   3          8.03         12.52         1.96 o
   7   3   3       1032.82       1073.89        45.64 o
   8   3   3        452.81        443.56         7.85 o
   9   3   3          1.62          4.73         1.87 o
  10   3   3        389.43        381.75         8.51 o
  11   3   3          1.73          0.37         1.01 o
  12   3   3        183.18        201.21         5.36 o
 -12   4   3         13.95         10.72         1.05 o
 -11   4   3          5.05          4.20         0.90 o
 -10   4   3         91.17         83.16         3.04 o
  -9   4   3        136.07        141.86         4.17 o
  -8   4   3         60.48         60.10         2.67 o
  -7   4   3         74.50         70.37         2.38 o
  -6   4   3         66.48         72.79         4.58 o
  -5   4   3        480.18        478.37        11.36 o
  -4   4   3         20.67         27.70         2.14 o
  -3   4   3        132.81        159.76         4.44 o
  -2   4   3         75.90        101.40         3.44 o
  -1   4   3        437.63        506.46         9.64 o
   0   4   3       1644.97       1827.60        28.84 o
   1   4   3        310.86        318.04         6.06 o
   2   4   3        230.84        276.40         5.54 o
   3   4   3        274.37        304.25         6.09 o
   4   4   3        691.48        689.64        12.95 o
   5   4   3         55.46         58.94         2.96 o
   6   4   3        305.27        310.37         9.18 o
   7   4   3        156.64        149.47         4.01 o
   8   4   3          0.16         -0.05         0.83 o
   9   4   3        262.30        257.96         6.66 o
  10   4   3          0.10          0.66         0.92 o
  11   4   3         23.83         26.20         2.49 o
  12   4   3         17.00         16.95         1.39 o
 -11   5   3         60.95         61.70         2.02 o
 -10   5   3          0.87          1.64         1.07 o
  -9   5   3         20.11         19.71         1.54 o
  -8   5   3        320.41        338.90         7.06 o
  -7   5   3          9.80         16.69         4.37 o
  -6   5   3        433.35        402.64         9.41 o
  -5   5   3        109.53         98.71         2.97 o
  -4   5   3        947.54        890.19        18.90 o
  -3   5   3        388.43        369.11         9.74 o
  -2   5   3        128.29        122.98         4.06 o
  -1   5   3         25.47         24.01         2.80 o
   0   5   3         64.44         70.44         3.04 o
   1   5   3        103.73        112.75         3.91 o
   2   5   3         30.67         27.45         2.06 o
   3   5   3         10.51         11.16         1.92 o
   4   5   3         73.91         68.77         3.77 o
   5   5   3          1.18          1.36         0.87 o
   6   5   3         17.14         17.68         1.41 o
   7   5   3       1581.38       1480.99        24.97 o
   8   5   3         66.81         59.80         3.11 o
   9   5   3        181.81        185.22         5.18 o
  10   5   3          7.32         11.32         1.57 o
  11   5   3          1.51          1.88         0.80 o
 -10   6   3         28.25         25.66         1.83 o
  -9   6   3         74.11         70.22         3.07 o
  -8   6   3         45.95         45.99         2.77 o
  -7   6   3          4.45          4.06         1.37 o
  -6   6   3         23.60         22.99         2.31 o
  -5   6   3          1.90          3.17         1.74 o
  -4   6   3         52.26         52.02         2.96 o
  -3   6   3        114.71        105.31         2.85 o
  -2   6   3        441.75        429.97         7.61 o
  -1   6   3         48.46         56.65         2.19 o
   0   6   3        125.38        114.79         3.44 o
   1   6   3          1.68          3.40         1.02 o
   2   6   3        264.03        216.29         3.74 o
   3   6   3         26.45         34.29         1.83 o
   4   6   3        229.15        223.00         5.92 o
   5   6   3       1015.51       1011.28        20.81 o
   6   6   3         30.52         25.36         2.18 o
   7   6   3         14.86         11.91         1.65 o
   8   6   3        312.87        330.67         7.38 o
   9   6   3          7.43          8.94         1.09 o
  10   6   3         13.52         16.42         1.22 o
  -8   7   3         13.56         16.42         1.42 o
  -7   7   3         27.03         27.62         2.09 o
  -6   7   3         68.28         67.53         3.30 o
  -5   7   3        229.79        237.14         6.84 o
  -4   7   3        114.75        112.84         3.81 o
  -3   7   3          0.12          2.21         1.07 o
  -2   7   3         62.81         51.16         4.20 o
  -1   7   3         10.96          8.98         1.66 o
   0   7   3         32.95         21.27         2.19 o
   1   7   3         61.05         53.02         3.10 o
   2   7   3          1.79          1.52         0.90 o
   3   7   3         72.76         73.62         3.12 o
   4   7   3         32.69         32.03         1.94 o
   5   7   3          2.54          3.55         1.28 o
   6   7   3         45.58         48.58         3.39 o
   7   7   3          8.60         11.02         2.03 o
   8   7   3         13.80         12.32         1.33 o
  -6   8   3         13.01         11.82         1.49 o
  -5   8   3         60.96         59.35         4.52 o
  -4   8   3          2.33          4.14         1.23 o
  -3   8   3        101.58         87.92         6.17 o
  -2   8   3          2.00          1.83         0.71 o
  -1   8   3         29.20         35.63         2.02 o
   0   8   3          4.00          5.49         1.00 o
   1   8   3          7.63         10.78         1.34 o
   2   8   3        236.86        251.98         5.72 o
   3   8   3          6.46          7.67         1.44 o
   4   8   3          8.94          8.26         1.27 o
   5   8   3          0.37          0.60         1.66 o
   6   8   3          0.43          0.57         1.66 o
  -1   9   3          0.13          0.00         0.90 o
   0   9   3          9.35          7.23         1.51 o
   1   9   3         17.25         13.56         1.81 o
 -12   0   4        324.71        349.94         8.81 o
 -10   0   4        725.25        694.35        13.29 o
  -8   0   4         71.04         79.04         3.97 o
  -6   0   4        609.66        748.19        21.54 o
  -4   0   4        362.01        382.26        15.51 o
  -2   0   4       6753.01       6197.49       145.23 o
   0   0   4      39159.04      26680.16      4048.54 o
   2   0   4      11442.29      10438.77       174.97 o
   4   0   4        123.11        190.72        15.40 o
   6   0   4        538.76        621.08        16.07 o
   8   0   4        301.56        323.53        10.96 o
  10   0   4        336.67        318.28        10.54 o
  12   0   4         11.71         10.23         2.02 o
 -13   1   4         27.41         29.41         1.98 o
 -12   1   4         96.12         94.36         2.57 o
 -11   1   4         99.46        107.70         3.49 o
 -10   1   4        118.97        107.25         3.41 o
  -9   1   4        105.64        102.79         2.59 o
  -8   1   4          8.99         10.72         1.56 o
  -7   1   4         11.71          9.65         1.22 o
  -6   1   4        302.82        318.76         7.99 o
  -5   1   4       2728.16       2923.54        44.32 o
  -4   1   4       1614.41       1763.92        27.14 o
  -3   1   4       3326.78       3209.42        43.16 o
  -2   1   4         60.89         61.68         2.31 o
  -1   1   4        632.24        585.34         7.52 o
   0   1   4       6271.06       5791.78       107.10 o
   1   1   4        484.92        463.50         6.12 o
   2   1   4       5667.53       5359.02        63.73 o
   3   1   4       2177.88       2244.29        30.07 o
   4   1   4         24.03         28.36         1.10 o
   5   1   4        355.60        434.96         7.37 o
   6   1   4         44.70         54.37         2.77 o
   7   1   4          4.95          3.08         1.15 o
   8   1   4         34.38         30.10         2.98 o
   9   1   4        254.26        248.91         4.88 o
  10   1   4        190.74        175.04         5.15 o
  11   1   4         11.92         16.75         1.97 o
  12   1   4          1.23          1.36         0.88 o
  13   1   4        188.64        191.69        10.85 o
 -13   2   4         62.12         73.00         2.04 o
 -12   2   4         92.03         83.78         2.33 o
 -11   2   4         83.29         91.07         2.69 o
 -10   2   4        157.12        140.26         3.61 o
  -9   2   4         40.78         49.49         1.86 o
  -8   2   4        139.08        134.78         6.93 o
  -7   2   4        251.57        245.92         6.34 o
  -6   2   4       2071.24       2252.30        35.43 o
  -5   2   4        117.05        146.10         3.64 o
  -4   2   4        146.99        171.26         3.76 o
  -3   2   4          0.89          1.06         0.48 o
  -2   2   4         33.65         28.88         1.03 o
  -1   2   4        295.05        313.06         4.26 o
   0   2   4        114.17        138.97         2.36 o
   1   2   4        176.44        191.21         3.55 o
   2   2   4       7721.09       7832.95       101.93 o
   3   2   4         55.06         54.39         1.75 o
   4   2   4        437.61        447.50         7.58 o
   5   2   4       1033.12       1139.76        18.86 o
   6   2   4         76.34        106.73         4.15 o
   7   2   4         14.20         20.55         2.20 o
   8   2   4        604.09        567.24        18.83 o
   9   2   4         31.05         33.43         2.04 o
  10   2   4         65.15         71.64         4.00 o
  11   2   4         92.57         90.63         3.41 o
  12   2   4         44.83         46.64         2.17 o
  13   2   4          7.58         10.09         1.28 o
 -13   3   4         23.89         25.59         1.33 o
 -12   3   4          4.94          7.44         1.04 o
 -11   3   4         42.41         38.72         2.45 o
 -10   3   4        253.09        270.92         5.07 o
  -9   3   4         19.73         21.46         1.59 o
  -8   3   4          0.48          1.32         0.80 o
  -7   3   4        106.27         99.64         5.22 o
  -6   3   4        272.50        316.06         8.51 o
  -5   3   4        336.03        376.59         8.47 o
  -4   3   4        330.97        374.45         6.81 o
  -3   3   4        815.09        875.85        13.09 o
  -2   3   4        336.09        404.57         6.19 o
  -1   3   4        657.83        839.01        12.39 o
   0   3   4         94.23         92.76         2.42 o
   1   3   4        422.78        418.76         7.00 o
   2   3   4          3.14         12.95         0.99 o
   3   3   4        487.32        533.24         8.77 o
   4   3   4        554.05        584.56        13.04 o
   5   3   4        244.01        277.42         6.50 o
   6   3   4        194.63        208.62         6.09 o
   7   3   4         49.81         58.41         4.15 o
   8   3   4        257.22        247.66         5.28 o
   9   3   4          0.17          0.52         0.95 o
  10   3   4        162.60        196.16         5.49 o
  11   3   4          3.52          2.96         0.96 o
  12   3   4          0.01          0.44         0.67 o
 -12   4   4          0.14          0.42         0.67 o
 -11   4   4         60.29         59.33         2.42 o
 -10   4   4        243.19        253.81         5.65 o
  -9   4   4         39.70         41.62         2.39 o
  -8   4   4         17.31         18.32         1.82 o
  -7   4   4        919.11        840.88        11.76 o
  -6   4   4        491.97        525.76        15.23 o
  -5   4   4        388.71        377.45         9.62 o
  -4   4   4        201.31        216.14         6.48 o
  -3   4   4         25.44         19.18         1.62 o
  -2   4   4        384.02        402.28         8.13 o
  -1   4   4         70.81         80.30         2.93 o
   0   4   4         38.97         33.48         1.64 o
   1   4   4        297.88        315.69         6.09 o
   2   4   4        597.34        601.53        10.00 o
   3   4   4         27.49         28.13         1.53 o
   4   4   4         47.50         45.35         2.40 o
   5   4   4        154.28        156.25         4.85 o
   6   4   4         97.14         86.03         5.72 o
   7   4   4         64.39         68.16         2.70 o
   8   4   4         10.56         12.32         1.59 o
   9   4   4          2.24          6.55         1.34 o
  10   4   4         51.53         57.42         3.29 o
  11   4   4         67.74         82.86         3.42 o
  12   4   4         14.08         11.87         1.15 o
 -11   5   4         22.21         22.15         1.49 o
 -10   5   4          0.79          1.25         0.66 o
  -9   5   4         24.74         28.48         1.93 o
  -8   5   4         22.39         20.41         1.76 o
  -7   5   4        105.57        100.26         3.91 o
  -6   5   4        878.80        783.58        13.20 o
  -5   5   4        131.75        123.46         3.58 o
  -4   5   4        230.86        225.90         7.19 o
  -3   5   4         64.31         59.25         3.48 o
  -2   5   4         39.30         47.23         3.14 o
  -1   5   4         83.78         83.85         3.34 o
   1   5   4         71.59         78.87         3.27 o
   2   5   4       1716.15       1727.59        28.32 o
   3   5   4        569.19        574.15        11.84 o
   4   5   4        184.41        176.27         4.82 o
   5   5   4        811.13        789.73         9.88 o
   6   5   4        294.37        267.76         6.89 o
   7   5   4         13.12         11.51         1.76 o
   8   5   4        891.78        844.99        15.51 o
   9   5   4         77.94         83.22         3.76 o
  10   5   4          0.08         -0.26         0.73 o
  11   5   4         67.67         64.15         2.49 o
 -10   6   4         48.62         49.93         2.77 o
  -9   6   4        174.84        178.91         5.55 o
  -8   6   4        122.69        140.45         4.81 o
  -7   6   4          1.88          5.81         4.64 o
  -6   6   4       1324.22       1282.19        25.16 o
  -5   6   4          5.06          5.82         1.60 o
  -4   6   4        114.73        105.55         5.16 o
  -3   6   4        108.37         92.22         2.81 o
  -2   6   4         44.07         39.21         2.03 o
  -1   6   4        332.25        333.91         5.93 o
   0   6   4       1246.65       1193.25        15.70 o
   1   6   4          0.76          2.11         0.76 o
   2   6   4          0.35          0.85         0.74 o
   3   6   4          8.70         12.08         1.14 o
   4   6   4          2.00          3.63         1.19 o
   5   6   4         78.52         86.67         4.28 o
   6   6   4          5.13          5.39         2.42 o
   7   6   4        320.94        301.07         7.61 o
   8   6   4        359.18        373.39         7.91 o
   9   6   4         80.50         79.89         2.70 o
  10   6   4         44.93         40.63         3.84 o
  -8   7   4         97.97        102.03         5.87 o
  -7   7   4          9.69          7.54         1.27 o
  -6   7   4         15.54         20.83         2.34 o
  -5   7   4         19.35         20.31         2.44 o
  -4   7   4         27.38         20.13         1.94 o
  -3   7   4          3.51          5.24         1.19 o
  -2   7   4        301.41        331.95         8.63 o
  -1   7   4         82.06         78.99         3.89 o
   0   7   4         11.65         14.47         2.91 o
   1   7   4          2.43          6.35         2.56 o
   2   7   4         24.23         23.45         2.06 o
   3   7   4          4.26          3.17         0.98 o
   4   7   4        168.96        152.26         3.99 o
   5   7   4          6.50         11.43         1.79 o
   6   7   4          3.51          3.87         1.19 o
   7   7   4          8.83         10.04         1.27 o
   8   7   4         23.96         29.44         3.29 o
  -6   8   4         64.88         57.54         3.92 o
  -5   8   4         22.09         23.20         3.01 o
  -4   8   4          8.36          6.99         1.37 o
  -3   8   4         93.95        100.73         3.58 o
  -2   8   4          6.40          7.57         1.27 o
  -1   8   4          1.39          4.12         1.04 o
   0   8   4         27.41         31.48         2.01 o
   1   8   4         73.23         95.81         3.15 o
   2   8   4        187.73        168.10         5.09 o
   3   8   4          0.53          1.47         0.91 o
   4   8   4         13.31         11.42         1.34 o
   5   8   4          8.99         11.56         1.59 o
   6   8   4          3.92          9.04         2.11 o
  -1   9   4          4.06          6.21         0.94 o
   0   9   4          6.59          6.85         0.94 o
   1   9   4        199.08        232.01         6.78 o
 -13   0   5          0.68          1.33         0.74 o
 -11   0   5          4.73          5.13         1.57 o
  -9   0   5        245.12        232.85         5.52 o
  -7   0   5         81.74         87.26         4.76 o
  -5   0   5         68.93         65.52         3.33 o
  -3   0   5        490.48        549.17        12.97 o
  -1   0   5        126.71        140.93         4.15 o
   1   0   5         16.02         26.81         1.59 o
   3   0   5        120.79        118.39         3.30 o
   5   0   5        468.45        530.81        21.23 o
   7   0   5       2417.72       2373.43        52.82 o
   9   0   5        265.36        233.79         8.63 o
  11   0   5          0.41          2.41         1.81 o
  13   0   5         12.61         11.15         2.11 o
 -13   1   5         12.81         12.74         0.94 o
 -12   1   5        136.54        155.09         3.40 o
 -11   1   5        339.72        360.07         6.11 o
 -10   1   5        234.91        229.42         4.68 o
  -9   1   5          3.14          8.15         2.24 o
  -8   1   5          2.24          2.93         1.66 o
  -7   1   5        101.55        119.99         3.68 o
  -6   1   5        430.09        440.03         8.90 o
  -5   1   5          0.26          2.20         0.63 o
  -4   1   5         16.77         16.03         1.18 o
  -3   1   5        872.04        911.17        12.98 o
  -2   1   5         88.07         86.74         1.72 o
  -1   1   5       4471.02       4476.92        65.41 o
   0   1   5        241.21        232.06         4.35 o
   1   1   5       6973.24       6543.94        80.99 o
   2   1   5       2725.49       2789.85        33.74 o
   3   1   5       4897.55       4814.15        57.66 o
   4   1   5        301.60        333.63         5.26 o
   5   1   5       1332.66       1344.00        21.57 o
   6   1   5        285.52        308.25         6.76 o
   7   1   5        159.24        163.98         5.55 o
   8   1   5         37.28         40.18         3.30 o
   9   1   5        113.06         95.71         2.86 o
  10   1   5         36.93         33.07         2.77 o
  11   1   5          0.02          0.98         1.15 o
  12   1   5         17.05         19.06         2.13 o
  13   1   5         73.61         77.12         3.41 o
 -13   2   5         83.52         83.05         2.09 o
 -12   2   5         16.55         17.91         1.21 o
 -11   2   5          7.62          6.19         0.97 o
 -10   2   5        197.08        202.11         4.31 o
  -9   2   5        136.77        121.01         3.20 o
  -8   2   5         18.89         24.07         4.37 o
  -7   2   5          2.35          2.18         0.93 o
  -6   2   5         16.28         16.54         1.62 o
  -5   2   5         16.05         17.77         1.33 o
  -4   2   5         64.09         67.91         2.43 o
  -3   2   5        245.76        269.48         5.41 o
  -2   2   5       1686.39       1653.67        25.34 o
  -1   2   5        126.13        115.46         2.23 o
   0   2   5        566.96        603.53         8.06 o
   1   2   5       2620.36       2762.89        36.80 o
   2   2   5        477.22        499.17         7.83 o
   3   2   5        177.83        169.86         3.57 o
   4   2   5         16.48         19.95         2.21 o
   5   2   5       1353.23       1393.71        22.59 o
   6   2   5        500.75        503.20        11.62 o
   7   2   5        871.05        842.35        17.89 o
   8   2   5         74.07         75.40         2.97 o
   9   2   5         32.31         29.51         2.65 o
  10   2   5        334.08        371.49         8.32 o
  11   2   5         37.17         32.54         2.48 o
  12   2   5         69.26         69.20         2.63 o
  13   2   5        386.62        384.40        13.86 o
 -13   3   5         69.10         67.94         4.52 o
 -12   3   5          3.94          3.71         1.03 o
 -11   3   5         30.90         31.47         1.56 o
 -10   3   5        483.37        495.81         7.65 o
  -9   3   5         74.74         82.21         2.66 o
  -8   3   5       1318.60       1213.89        14.83 o
  -7   3   5          1.26         -0.18         1.96 o
  -6   3   5        102.58         95.41         4.17 o
  -5   3   5         25.10         30.02         1.96 o
  -4   3   5         45.71         54.48         2.77 o
  -3   3   5        215.57        203.46         4.32 o
  -2   3   5        592.96        669.61         9.38 o
  -1   3   5       2788.41       3038.72        40.79 o
   0   3   5        783.98        781.77        11.75 o
   1   3   5        796.62        804.08        12.12 o
   2   3   5        308.77        310.85         5.73 o
   3   3   5       3177.86       3339.34        45.05 o
   4   3   5          7.35         10.48         1.19 o
   5   3   5         57.97         80.34         3.12 o
   6   3   5          1.36          2.49         0.97 o
   7   3   5        541.55        551.98        13.08 o
   8   3   5        101.71        111.80         3.42 o
   9   3   5         74.00         77.22         3.50 o
  10   3   5        225.73        233.58         6.10 o
  11   3   5          6.11          6.36         1.11 o
  12   3   5          7.23          7.27         0.94 o
 -12   4   5         28.34         28.50         1.65 o
 -11   4   5         40.76         37.69         1.80 o
 -10   4   5        122.51        128.19         3.66 o
  -9   4   5          0.11         -0.22         0.77 o
  -8   4   5         37.54         32.96         2.06 o
  -7   4   5         79.35         78.82         2.50 o
  -6   4   5       1438.79       1245.16        89.02 o
  -5   4   5        189.65        219.34         6.71 o
  -4   4   5        209.21        207.77         5.45 o
  -3   4   5       1025.49       1031.13        20.40 o
  -2   4   5        259.84        292.36         6.51 o
  -1   4   5         82.38        104.59         3.39 o
   0   4   5         13.57         15.03         1.23 o
   1   4   5        792.18        874.63        13.58 o
   2   4   5         48.17         58.70         2.30 o
   3   4   5        436.76        437.82         7.31 o
   4   4   5          5.50          2.93         1.01 o
   5   4   5         63.79         58.15         2.91 o
   6   4   5        192.90        181.00         3.91 o
   7   4   5        136.48        152.19         4.01 o
   8   4   5          5.01          4.99         1.28 o
   9   4   5        116.72        141.86         5.45 o
  10   4   5         43.63         42.33         3.44 o
  11   4   5         46.42         57.38         2.78 o
  12   4   5        104.95        116.46         4.15 o
 -11   5   5         68.63         75.91         4.26 o
 -10   5   5         15.16         22.67         1.42 o
  -9   5   5          0.70          1.55         1.01 o
  -8   5   5         37.39         41.54         2.70 o
  -7   5   5        165.37        138.67         4.67 o
  -6   5   5         21.86         26.54         2.72 o
  -5   5   5         14.81         11.98         1.56 o
  -4   5   5        105.89        119.02         5.89 o
  -3   5   5         66.30         72.34         3.80 o
  -2   5   5         83.28         79.63         3.87 o
  -1   5   5        111.09         99.54         3.72 o
   0   5   5        838.38        787.74        14.61 o
   1   5   5        369.77        374.15         8.39 o
   2   5   5        467.78        464.52         9.86 o
   3   5   5         34.45         33.64         3.13 o
   4   5   5         39.58         35.74         2.04 o
   5   5   5         50.28         42.39         2.58 o
   6   5   5        176.38        145.65         4.81 o
   7   5   5        335.77        337.85         8.01 o
   8   5   5         47.38         57.71         2.99 o
   9   5   5          1.79          4.39         1.10 o
  10   5   5          9.45         10.32         1.37 o
  11   5   5          0.41          1.57         0.65 o
 -10   6   5          2.58          5.74         1.28 o
  -9   6   5         17.46         18.18         1.68 o
  -8   6   5          0.61          4.17         2.26 o
  -7   6   5        132.90        146.23         6.70 o
  -6   6   5         57.43         68.09         4.58 o
  -5   6   5        348.83        309.02        10.54 o
  -4   6   5         64.01         68.42         3.26 o
  -3   6   5        181.67        171.29         4.96 o
  -2   6   5         10.36          8.33         1.13 o
  -1   6   5          1.46          2.82         0.80 o
   0   6   5        380.83        364.26         6.27 o
   1   6   5         21.54         26.84         1.47 o
   2   6   5        636.93        606.52         8.03 o
   3   6   5        505.29        470.49         8.67 o
   4   6   5         87.13         76.08         2.71 o
   5   6   5         34.76         32.50         2.55 o
   6   6   5        101.01         96.59         3.80 o
   7   6   5        227.06        249.71         9.78 o
   8   6   5        124.38        117.96         3.80 o
   9   6   5         36.74         39.55         1.93 o
  10   6   5         53.82         58.37         2.20 o
  -8   7   5        120.05        138.10         4.90 o
  -7   7   5        226.12        264.50         8.31 o
  -6   7   5          0.23          2.16         1.16 o
  -5   7   5          4.88          6.27         1.59 o
  -4   7   5         86.26         82.10         3.23 o
  -3   7   5        122.69        133.51         9.57 o
  -2   7   5         20.32         32.18         2.22 o
  -1   7   5         32.45         26.90         2.30 o
   0   7   5         13.11          6.45         1.44 o
   1   7   5         46.13         50.78         2.47 o
   2   7   5         78.82         80.71         2.95 o
   3   7   5        133.38        138.08         3.49 o
   4   7   5        432.02        425.94         8.80 o
   5   7   5        121.97        122.56         4.58 o
   6   7   5        104.82        108.75         4.19 o
   7   7   5         71.05         73.82         3.01 o
   8   7   5          4.35          2.22         0.80 o
  -6   8   5          1.67          3.01         1.51 o
  -5   8   5         88.38         95.50         5.72 o
  -4   8   5        142.39        158.80         5.62 o
  -3   8   5         27.80         21.80         1.72 o
  -2   8   5          0.97          1.79         0.95 o
  -1   8   5        131.09        119.28         7.39 o
   0   8   5         65.03         64.47         3.10 o
   1   8   5          0.50          1.21         0.87 o
   2   8   5         13.89         17.31         1.72 o
   3   8   5          2.24          3.77         0.90 o
   4   8   5          3.41          4.70         1.73 o
   5   8   5         13.32         13.69         2.41 o
   6   8   5        104.95         90.29         3.51 o
 -12   0   6          0.25         -0.72         0.91 o
 -10   0   6        213.49        247.59         6.47 o
  -8   0   6        110.69        118.39         7.83 o
  -6   0   6       1191.16       1256.54        29.46 o
  -4   0   6       1244.19       1296.61        28.84 o
  -2   0   6       5739.19       5552.09       151.53 o
   0   0   6         14.65         14.80         2.26 o
   2   0   6      18841.76      16647.84       280.43 o
   4   0   6       2096.78       2439.98        51.08 o
   6   0   6         41.02         46.26         3.17 o
   8   0   6         24.35         16.27         3.62 o
  10   0   6          5.84          2.71         2.41 o
  12   0   6          0.19         -1.21         1.51 o
 -13   1   6         27.30         34.78         1.30 o
 -12   1   6         10.59          7.91         0.95 o
 -11   1   6         72.62         73.38         2.48 o
 -10   1   6        394.46        375.10         6.42 o
  -9   1   6         12.07         21.53         1.37 o
  -8   1   6         17.06         17.89         2.44 o
  -7   1   6        928.79        945.29        16.95 o
  -6   1   6          0.23          3.30         0.84 o
  -5   1   6        703.11        759.34        19.38 o
  -4   1   6       1448.24       1505.19        23.56 o
  -3   1   6        234.40        215.09         3.93 o
  -2   1   6         10.61          9.86         0.84 o
  -1   1   6       1895.07       1903.28        28.69 o
   0   1   6          0.67          2.17         0.73 o
   1   1   6       1695.55       1686.61        20.75 o
   2   1   6        783.25        746.49         9.84 o
   3   1   6         33.77         36.72         1.22 o
   5   1   6         60.46         80.48         2.46 o
   6   1   6         81.16         87.24         4.37 o
   7   1   6         12.74         14.32         1.85 o
   8   1   6         71.34         74.68         3.93 o
   9   1   6          4.77          6.00         1.38 o
  10   1   6         16.81         15.65         2.44 o
  11   1   6         12.24         18.53         2.34 o
  12   1   6         87.68         85.95         4.15 o
  13   1   6          2.25          3.62         1.51 o
 -13   2   6        381.63        408.43         6.09 o
 -12   2   6         41.89         41.46         1.67 o
 -11   2   6         47.81         59.68         2.17 o
 -10   2   6         90.07         79.31         3.90 o
  -9   2   6         62.77         65.17         2.10 o
  -8   2   6         20.75         23.50         2.11 o
  -7   2   6         74.73         67.95         3.14 o
  -6   2   6        208.85        226.22         5.20 o
  -5   2   6         24.93         26.88         2.00 o
  -4   2   6       2737.29       2967.87        64.22 o
  -3   2   6         32.67         32.24         1.39 o
  -2   2   6         95.86        101.71         2.60 o
  -1   2   6        322.54        324.45         4.90 o
   0   2   6          2.19          5.75         0.97 o
   1   2   6         62.88         70.41         1.71 o
   2   2   6         37.11         22.39         1.13 o
   3   2   6         15.92         22.02         1.23 o
   4   2   6       2694.02       3030.21        45.90 o
   5   2   6          8.47         10.12         1.16 o
   6   2   6         16.13         23.14         1.80 o
   7   2   6          3.84          4.82         1.49 o
   8   2   6          2.81         10.86         4.67 o
   9   2   6         22.37         18.92         1.95 o
  10   2   6         15.02         14.56         1.76 o
  11   2   6          0.55          1.25         0.91 o
  12   2   6          8.71          7.74         1.81 o
  13   2   6         61.56         57.84         3.92 o
 -12   3   6         26.70         27.59         1.38 o
 -11   3   6         35.97         32.84         1.81 o
 -10   3   6        254.75        244.96         4.74 o
  -9   3   6         28.55         18.57         1.44 o
  -8   3   6        129.80        121.90         3.07 o
  -7   3   6        519.32        485.77        14.27 o
  -6   3   6          2.44          0.97         0.95 o
  -5   3   6        398.40        426.68         8.83 o
  -4   3   6        608.49        642.03        11.67 o
  -3   3   6         48.91         43.62         2.03 o
  -2   3   6          3.15          5.15         0.78 o
  -1   3   6        768.97        840.42        12.63 o
   0   3   6        534.07        581.77         9.29 o
   1   3   6        159.02        169.77         3.76 o
   2   3   6         69.01         74.48         2.31 o
   3   3   6          2.39          2.41         0.63 o
   4   3   6        128.09        157.69         4.38 o
   5   3   6        165.17        178.62         4.96 o
   6   3   6        204.79        216.23         6.11 o
   7   3   6          0.86          1.66         1.07 o
   8   3   6          1.50          3.92         1.06 o
   9   3   6         74.85         89.25         4.13 o
  10   3   6         82.38         78.58         3.25 o
  11   3   6        343.28        363.99         7.49 o
  12   3   6          1.14          1.90         0.65 o
 -12   4   6         51.24         47.91         2.98 o
 -11   4   6        117.27        123.89         3.28 o
 -10   4   6          6.99          6.00         0.99 o
  -9   4   6        100.06        101.21         3.19 o
  -8   4   6        156.28        149.46         3.93 o
  -7   4   6        348.21        340.48         6.05 o
  -6   4   6          3.59          5.31         1.20 o
  -5   4   6        358.11        374.73         9.62 o
  -4   4   6       2016.16       2151.02        34.08 o
  -3   4   6          4.36          4.74         1.19 o
  -2   4   6        149.95        179.27         4.31 o
  -1   4   6         33.73         42.38         1.88 o
   0   4   6         19.82         27.54         2.04 o
   1   4   6         58.19         56.36         2.23 o
   2   4   6       3736.52       3649.28        49.58 o
   3   4   6         79.34         81.90         2.43 o
   4   4   6         76.11         81.25         3.34 o
   5   4   6         73.28         69.43         5.43 o
   6   4   6         43.92         42.37         2.15 o
   7   4   6         27.45         21.58         1.78 o
   8   4   6         46.84         41.65         4.17 o
   9   4   6         49.82         42.10         3.07 o
  10   4   6         75.09         71.27         3.58 o
  11   4   6          0.06          0.37         0.80 o
 -11   5   6         77.33         76.26         2.36 o
 -10   5   6         36.49         38.65         2.63 o
  -9   5   6          6.01          6.79         1.25 o
  -8   5   6         30.84         31.67         2.33 o
  -7   5   6         43.70         48.35         2.89 o
  -6   5   6         77.09         81.14         3.99 o
  -5   5   6         51.70         49.32         2.61 o
  -4   5   6        869.51        824.39        11.51 o
  -3   5   6        466.18        448.95        11.24 o
  -2   5   6        920.50        878.69        33.88 o
  -1   5   6        200.06        188.73         5.34 o
   0   5   6        471.66        493.72        12.09 o
   1   5   6         45.15         49.20         2.67 o
   2   5   6          0.18          1.40         1.01 o
   3   5   6        439.87        406.51         9.22 o
   4   5   6       1073.71       1046.07        15.91 o
   5   5   6         39.33         37.93         2.01 o
   6   5   6        288.78        253.64         6.62 o
   7   5   6        101.25         89.31         4.00 o
   8   5   6        426.86        423.63         9.00 o
   9   5   6         88.25        104.05         3.57 o
  10   5   6        227.27        260.75         8.55 o
  11   5   6        127.12        130.98         4.58 o
 -10   6   6         17.47         16.73         1.70 o
  -9   6   6        249.72        231.93         7.35 o
  -8   6   6         16.70         22.11         2.44 o
  -7   6   6          1.73          1.10         1.59 o
  -6   6   6          0.31          1.65         1.81 o
  -5   6   6          2.63          2.57         1.80 o
  -4   6   6        947.97        908.36        18.66 o
  -3   6   6         42.88         50.70         2.43 o
  -2   6   6         61.51         61.90         2.19 o
  -1   6   6        110.22        108.71         3.25 o
   0   6   6         85.44         75.47         2.23 o
   1   6   6        398.81        368.43         5.90 o
   2   6   6        763.32        708.45        12.24 o
   3   6   6        506.55        460.19         7.78 o
   4   6   6          0.09          0.26         0.95 o
   5   6   6          1.68          2.56         1.09 o
   6   6   6         26.34         30.17         2.26 o
   7   6   6          5.03          8.53         1.37 o
   8   6   6         64.77         75.42         2.89 o
   9   6   6          0.80          0.90         0.70 o
  -8   7   6        176.36        181.30         6.63 o
  -7   7   6        649.70        730.83        17.79 o
  -6   7   6        348.88        401.30        11.50 o
  -5   7   6          0.00         -0.58         1.05 o
  -4   7   6         46.97         55.17         3.28 o
  -3   7   6          0.73          0.96         0.97 o
  -2   7   6         21.93         24.10         2.25 o
  -1   7   6          0.05          1.13         0.93 o
   0   7   6         72.40         83.71         3.51 o
   1   7   6         54.98         56.95         2.57 o
   2   7   6          3.03          3.60         0.89 o
   3   7   6          0.00          1.65         0.95 o
   4   7   6          1.14          2.32         1.04 o
   5   7   6        121.27        132.01         4.75 o
   6   7   6         44.52         49.43         2.66 o
   7   7   6         55.83         58.11         2.61 o
   8   7   6         43.58         46.43         2.02 o
  -6   8   6          2.89          3.01         1.21 o
  -5   8   6         42.67         47.60         3.92 o
  -4   8   6         22.44         24.27         2.31 o
  -3   8   6         15.23         15.90         1.48 o
  -2   8   6          0.05          0.00         0.62 o
  -1   8   6        345.90        348.87         8.28 o
   0   8   6          9.02          4.51         1.14 o
   1   8   6         32.52         37.01         2.39 o
   2   8   6         10.13          4.12         1.04 o
   3   8   6        256.00        276.20         5.74 o
   4   8   6          0.17          1.41         0.87 o
   5   8   6          7.31         11.35         1.49 o
 -13   0   7          2.54          3.59         0.86 o
 -11   0   7        486.00        496.57        10.17 o
  -9   0   7        638.69        601.82        11.90 o
  -7   0   7        495.43        486.09        18.83 o
  -5   0   7         13.59         16.39         1.80 o
  -3   0   7          5.08          5.12         1.81 o
  -1   0   7        249.29        273.04         7.56 o
   1   0   7        490.85        570.66        19.88 o
   3   0   7       2701.35       2887.27        49.85 o
   5   0   7        387.34        378.21        10.85 o
   7   0   7        751.00        755.52        19.80 o
   9   0   7        673.23        599.50        19.88 o
  11   0   7         38.76         40.07         4.82 o
  13   0   7         13.60         22.29         2.41 o
 -13   1   7          1.24          2.00         0.55 o
 -12   1   7         14.48         13.27         1.07 o
 -11   1   7         12.85         12.81         1.20 o
 -10   1   7          0.19          0.55         0.79 o
  -9   1   7         57.61         61.21         4.77 o
  -7   1   7        155.62        157.55         4.75 o
  -6   1   7        451.91        423.52        13.21 o
  -5   1   7       1766.59       1853.93        29.16 o
  -4   1   7        549.28        598.32        15.66 o
  -3   1   7       3653.73       3862.48        67.96 o
  -2   1   7        155.22        168.45         3.41 o
  -1   1   7        160.49        176.55         4.22 o
   0   1   7          6.75         10.07         1.34 o
   1   1   7       2366.17       2320.74        35.02 o
   2   1   7        244.73        267.56         5.44 o
   3   1   7        324.97        356.70         5.49 o
   4   1   7         45.99         52.44         1.71 o
   5   1   7          8.89          7.19         1.00 o
   6   1   7        304.92        337.05         8.51 o
   7   1   7        179.38        174.10         6.95 o
   8   1   7         14.24         14.23         1.69 o
   9   1   7        100.06         86.81         5.00 o
  10   1   7        195.54        173.90         8.13 o
  11   1   7          0.55          0.51         1.37 o
  12   1   7        156.65        181.71         6.28 o
  13   1   7         24.27         32.84         2.71 o
 -13   2   7         95.87         91.28         3.10 o
 -12   2   7         14.78         21.42         1.12 o
 -11   2   7         25.06         26.77         1.55 o
 -10   2   7        106.20         98.04         2.69 o
  -9   2   7        403.99        392.66         6.16 o
  -8   2   7         12.27          9.69         1.09 o
  -7   2   7         18.95         20.09         2.54 o
  -6   2   7         37.62         31.87         2.35 o
  -5   2   7        280.68        302.59        12.20 o
  -4   2   7       2095.51       2181.64        33.69 o
  -3   2   7        276.42        288.13         7.64 o
  -2   2   7       1616.67       1754.06        20.28 o
  -1   2   7          3.91         11.01         2.24 o
   0   2   7         33.09         50.72         5.42 o
   1   2   7        111.24        123.90         3.43 o
   2   2   7       3687.18       3879.68        51.59 o
   3   2   7         35.64         48.25         1.76 o
   4   2   7         37.70         30.79         1.60 o
   5   2   7         42.06         50.94         2.37 o
   6   2   7        677.08        664.11        12.55 o
   7   2   7        217.68        191.00         7.46 o
   8   2   7          5.16         13.77         2.37 o
   9   2   7         80.72         64.28         3.59 o
  10   2   7        126.17        138.89        10.24 o
  11   2   7         88.26         88.49         3.82 o
  12   2   7          3.08          4.22         1.51 o
 -12   3   7        115.67        128.01         2.80 o
 -11   3   7          1.61          2.60         0.65 o
 -10   3   7        311.87        330.04         5.36 o
  -9   3   7         93.50         83.64         2.68 o
  -8   3   7        179.18        205.07         5.20 o
  -7   3   7        323.43        312.61         7.49 o
  -6   3   7         78.93         74.01         4.24 o
  -5   3   7         56.24         52.15         2.95 o
  -4   3   7        490.19        529.97        14.69 o
  -3   3   7         35.38         34.43         2.31 o
  -2   3   7          0.87          0.32         0.44 o
  -1   3   7         96.19         92.74         2.56 o
   0   3   7        820.80        865.58        13.05 o
   1   3   7       3009.16       3216.74        48.65 o
   2   3   7          8.10         11.33         0.99 o
   3   3   7       1025.14       1119.08        16.77 o
   4   3   7        562.16        610.37        10.33 o
   5   3   7          0.39          1.59         0.76 o
   6   3   7        161.62        175.68         5.85 o
   7   3   7          1.29          1.46         1.15 o
   8   3   7         97.74         98.90         3.87 o
   9   3   7        197.47        210.76         5.79 o
  10   3   7        110.19        116.43         3.95 o
  11   3   7          4.47          4.05         1.31 o
  12   3   7        498.94        496.67        12.25 o
 -12   4   7         18.85         18.26         1.81 o
 -11   4   7         48.65         43.90         1.98 o
 -10   4   7         32.40         36.27         1.79 o
  -9   4   7         16.09         22.76         1.76 o
  -8   4   7       1169.62       1159.36        17.97 o
  -7   4   7        467.34        433.75         9.37 o
  -6   4   7         25.12         16.52         1.87 o
  -5   4   7        158.12        146.48         4.76 o
  -4   4   7          1.44          3.77         1.27 o
  -3   4   7          0.99          1.62         0.97 o
  -2   4   7         57.50         53.28         2.47 o
  -1   4   7          0.61          2.95         1.25 o
   0   4   7        683.62        699.22        11.47 o
   1   4   7        190.84        193.24         4.58 o
   2   4   7       1789.63       1870.00        26.86 o
   3   4   7       1655.70       1606.51        21.58 o
   4   4   7          0.12          0.22         0.71 o
   5   4   7        116.98        116.15         4.72 o
   6   4   7        105.97        117.36         3.21 o
   7   4   7        384.84        406.69         9.00 o
   8   4   7        133.82        131.70         4.48 o
   9   4   7        182.21        181.93         5.97 o
  10   4   7        419.96        471.00        10.78 o
  11   4   7          0.25         -0.58         0.77 o
 -11   5   7          0.43          1.21         0.85 o
 -10   5   7         92.98        105.91         5.86 o
  -9   5   7         12.01         14.25         1.85 o
  -8   5   7         39.81         38.09         2.37 o
  -7   5   7         20.51         19.40         2.20 o
  -6   5   7        261.99        242.24         7.29 o
  -5   5   7        395.34        368.14         8.43 o
  -4   5   7         31.47         33.35         2.08 o
  -3   5   7        510.37        462.26        10.08 o
  -2   5   7         21.89         14.59         2.09 o
  -1   5   7        134.87        136.08         4.48 o
   0   5   7          9.63         11.00         1.57 o
   1   5   7       1330.94       1299.44        25.80 o
   2   5   7        756.33        763.86        14.46 o
   3   5   7        475.87        439.75         6.20 o
   4   5   7        117.33        112.71         2.93 o
   5   5   7         23.60         22.86         2.18 o
   6   5   7         33.00         37.09         2.36 o
   7   5   7          5.77         12.38         4.57 o
   8   5   7          4.41          4.90         1.22 o
   9   5   7        158.43        165.68         4.70 o
  10   5   7         29.19         29.71         2.01 o
 -10   6   7         20.72         24.19         1.80 o
  -9   6   7        126.55        133.27        14.76 o
  -8   6   7         86.54         83.69         4.36 o
  -7   6   7        116.22        117.06         5.64 o
  -6   6   7        136.66        143.08         7.38 o
  -5   6   7          1.89          3.76         1.50 o
  -4   6   7          4.78          8.53         1.41 o
  -3   6   7         76.56         61.61         3.09 o
  -2   6   7         36.24         27.12         1.89 o
  -1   6   7         49.26         46.23         2.34 o
   0   6   7        166.58        148.75         3.33 o
   1   6   7         80.68         73.86         2.60 o
   2   6   7        165.29        149.53         3.76 o
   3   6   7        182.68        176.81         4.54 o
   4   6   7        696.98        659.63        11.31 o
   5   6   7         16.16         18.69         1.91 o
   6   6   7        133.30        135.87         4.40 o
   7   6   7          1.35          2.08         1.17 o
   8   6   7         28.07         26.88         1.80 o
   9   6   7         32.35         27.03         1.52 o
  -8   7   7         82.57         90.94         3.62 o
  -7   7   7        132.13        144.31         5.33 o
  -6   7   7         44.54         56.98         5.57 o
  -5   7   7          0.02          0.45         1.28 o
  -4   7   7        159.66        154.58         6.17 o
  -3   7   7        245.81        253.16         7.01 o
  -2   7   7        128.55        148.55         4.54 o
  -1   7   7          5.26          4.36         1.19 o
   0   7   7        212.59        215.95         5.71 o
   1   7   7         89.61        102.21         3.01 o
   2   7   7         63.22         76.78         2.62 o
   3   7   7         13.69         16.83         1.49 o
   4   7   7         10.13         11.20         1.43 o
   5   7   7          2.78          3.31         1.22 o
   6   7   7          6.88          8.55         1.27 o
   7   7   7          0.01          1.69         0.88 o
  -5   8   7          8.03          8.13         1.81 o
  -4   8   7         27.95         30.99         2.31 o
  -3   8   7        153.07        167.76         6.83 o
  -2   8   7          0.69          0.82         0.69 o
  -1   8   7         40.84         54.83         2.70 o
   0   8   7        151.32        166.03         4.97 o
   1   8   7          4.61          7.25         1.21 o
   2   8   7         74.73         79.68         2.39 o
   3   8   7         59.50         55.12         2.08 o
   4   8   7          0.14          0.75         1.07 o
   5   8   7          6.99          8.12         1.96 o
 -12   0   8         49.81         44.27         4.22 o
 -10   0   8          4.12          7.35         1.44 o
  -8   0   8          4.56          4.94         1.80 o
  -6   0   8       4042.22       3876.52       119.30 o
  -4   0   8        101.69         97.30         6.63 o
  -2   0   8        802.23        957.79        22.04 o
   0   0   8       1530.13       1606.75        38.41 o
   2   0   8        581.11        641.58        15.66 o
   4   0   8        197.57        201.10         6.82 o
   6   0   8         13.97         18.38         3.31 o
   8   0   8          6.03          4.82         2.71 o
  10   0   8         62.35         65.97         6.33 o
  12   0   8         97.63        102.12         6.03 o
 -13   1   8         27.76         24.28         1.22 o
 -12   1   8          6.38          8.13         0.87 o
 -11   1   8        149.58        130.26         3.19 o
 -10   1   8        214.89        182.19         4.06 o
  -9   1   8        171.00        131.96         3.42 o
  -8   1   8        189.76        170.56         6.02 o
  -7   1   8        207.81        213.45        10.09 o
  -6   1   8        157.51        150.46         6.92 o
  -5   1   8        113.47        128.47         5.95 o
  -4   1   8        516.50        549.16        14.91 o
  -3   1   8          0.07          4.67         1.31 o
  -2   1   8        305.70        335.74         6.55 o
  -1   1   8       1232.71       1382.09        21.72 o
   0   1   8        165.71        201.67         4.51 o
   1   1   8       2335.07       2557.58        38.67 o
   2   1   8      14588.88      14413.44       208.99 o
   3   1   8        863.52        992.31        19.19 o
   4   1   8       2086.20       2206.46        39.37 o
   5   1   8          0.01          1.94         0.79 o
   6   1   8        233.79        246.79         8.93 o
   7   1   8         23.21         26.09         3.31 o
   8   1   8        404.48        357.21         9.89 o
   9   1   8        207.55        188.29         7.56 o
  10   1   8         21.31         21.33         3.77 o
  11   1   8        111.78        113.08         6.93 o
  12   1   8          1.64          2.17         1.00 o
  13   1   8          0.04          0.00         0.90 o
 -13   2   8         82.77         88.98         2.31 o
 -12   2   8          0.70          1.16         0.54 o
 -11   2   8        426.74        459.52         7.07 o
 -10   2   8         96.46         84.03         2.45 o
  -9   2   8         67.69         62.62         2.24 o
  -8   2   8        668.33        568.63         7.98 o
  -6   2   8        127.84        104.44         5.83 o
  -5   2   8        913.74        913.01        24.40 o
  -4   2   8       1403.34       1562.36        66.13 o
  -3   2   8        337.78        376.09         8.81 o
  -2   2   8        917.28       1026.67        16.97 o
  -1   2   8        573.84        621.29        12.75 o
   0   2   8       4886.86       5352.48        79.23 o
   1   2   8          5.90          5.66         1.09 o
   2   2   8        167.24        145.90         4.75 o
   3   2   8       1226.99       1288.39        18.71 o
   4   2   8        433.07        458.51        10.71 o
   5   2   8         10.82         16.11         1.85 o
   6   2   8          8.34         14.95         1.59 o
   7   2   8          1.01          1.21         1.81 o
   8   2   8        126.84        130.98         5.15 o
   9   2   8         10.82         17.82         2.61 o
  10   2   8         80.44         86.88         8.13 o
  11   2   8         69.81         73.87         4.26 o
  12   2   8          5.81          2.71         1.51 o
 -12   3   8          1.19          2.64         0.68 o
 -11   3   8         24.98         29.49         1.35 o
 -10   3   8         64.09         63.30         2.09 o
  -9   3   8        291.28        267.77         5.32 o
  -8   3   8          4.00          4.88         1.17 o
  -7   3   8        330.99        323.32         7.64 o
  -5   3   8        883.94        865.50        32.23 o
  -4   3   8        454.75        465.66        13.53 o
  -3   3   8         32.61         29.68         3.31 o
  -2   3   8         13.39         10.18         1.43 o
  -1   3   8       1426.21       1527.66        28.41 o
   0   3   8         33.62         33.82         2.40 o
   1   3   8          3.28          2.76         0.92 o
   2   3   8       1997.78       2049.54        29.02 o
   3   3   8         11.70          9.77         1.08 o
   4   3   8          0.11          1.75         0.97 o
   5   3   8        555.02        571.71        11.37 o
   6   3   8        358.96        354.57        16.87 o
   7   3   8          2.51          6.36         3.34 o
   8   3   8         37.99         24.11         2.54 o
   9   3   8          0.02          1.17         1.04 o
  10   3   8          0.00          1.24         1.06 o
  11   3   8         13.92         15.63         1.48 o
  12   3   8         28.87         27.41         2.71 o
 -12   4   8          0.02          1.51         1.51 o
 -11   4   8         10.13         14.29         1.18 o
 -10   4   8         29.75         33.42         1.72 o
  -9   4   8        435.03        387.99         8.54 o
  -8   4   8        185.09        165.59         5.16 o
  -7   4   8        652.50        651.77        12.77 o
  -6   4   8         35.76         30.64         2.38 o
  -4   4   8       1606.77       1600.86        53.32 o
  -3   4   8        623.65        652.50        21.24 o
  -2   4   8         65.31         77.72         4.69 o
  -1   4   8       1107.91       1123.63        22.32 o
   0   4   8        142.39        134.83         4.93 o
   1   4   8        692.44        716.33        15.59 o
   2   4   8          0.13          7.23         1.30 o
   3   4   8        178.55        174.35         5.38 o
   4   4   8        143.95        126.18         6.17 o
   5   4   8         28.90         31.54         2.09 o
   6   4   8        203.00        195.65         5.03 o
   7   4   8         51.72         49.32         2.93 o
   8   4   8        313.29        293.29         7.27 o
   9   4   8        609.26        619.31        13.67 o
  10   4   8         20.30         14.44         1.72 o
  11   4   8        423.07        413.20        10.74 o
 -11   5   8          0.44          1.21         1.21 o
 -10   5   8          4.93          5.20         1.01 o
  -9   5   8          2.70          2.33         0.82 o
  -8   5   8          4.93          7.00         1.57 o
  -7   5   8        223.64        225.32         6.83 o
  -6   5   8          6.94         10.65         1.74 o
  -5   5   8       1053.73        951.48        19.71 o
  -4   5   8        159.44        136.63         3.99 o
  -3   5   8        601.73        525.83         8.63 o
  -2   5   8         10.24         11.54         1.94 o
  -1   5   8       1492.46       1436.37        49.41 o
   0   5   8        163.41        158.25         7.13 o
   1   5   8       1476.67       1480.07        81.94 o
   2   5   8       1520.18       1402.97        16.71 o
   3   5   8        335.07        308.37         4.92 o
   4   5   8         24.25         24.26         1.77 o
   5   5   8       1224.15       1105.08        19.43 o
   6   5   8         16.51         14.86         1.58 o
   7   5   8        148.05        149.94         4.71 o
   8   5   8          8.67          9.20         1.38 o
   9   5   8          0.25          0.46         0.87 o
  10   5   8          0.97          0.97         0.74 o
  -9   6   8        295.16        309.19        10.54 o
  -8   6   8         22.84         28.09         2.86 o
  -7   6   8         80.93         95.08         4.97 o
  -6   6   8          0.38          0.32         1.09 o
  -5   6   8        266.22        249.21         7.18 o
  -4   6   8        357.60        342.93         6.86 o
  -3   6   8        891.79        861.85        15.47 o
  -2   6   8        189.64        182.67         5.18 o
  -1   6   8        497.99        439.10         9.25 o
   0   6   8        444.49        408.80         7.89 o
   1   6   8        982.93        863.05        13.93 o
   2   6   8        176.14        165.33         4.38 o
   3   6   8        855.87        855.16        13.79 o
   4   6   8         59.29         54.06         3.51 o
   5   6   8          8.84         11.36         1.41 o
   6   6   8          4.49          4.68         1.61 o
   7   6   8         25.68         21.99         1.73 o
   8   6   8        256.78        291.69        11.55 o
   9   6   8         33.12         38.96         4.59 o
  -8   7   8        115.24        122.31         6.03 o
  -7   7   8        115.54        116.83         4.58 o
  -6   7   8         87.38         82.71         4.05 o
  -5   7   8         25.47         28.90         2.61 o
  -4   7   8         67.21         53.68         3.55 o
  -3   7   8         63.17         59.79         3.78 o
  -2   7   8          0.34          1.86         0.97 o
  -1   7   8        255.06        275.28         6.58 o
   0   7   8          1.03          1.74         0.94 o
   1   7   8         49.39         58.31         2.45 o
   2   7   8        171.28        138.74         3.44 o
   3   7   8         29.44         30.06         1.93 o
   4   7   8         59.84         56.19         2.62 o
   5   7   8         31.77         32.12         2.31 o
   6   7   8         78.00         86.75         3.36 o
   7   7   8        454.46        513.74        10.44 o
  -5   8   8         71.38         80.43         4.82 o
  -4   8   8         31.60         39.72         2.31 o
  -3   8   8        143.83        175.53         8.28 o
  -2   8   8          0.88          2.97         0.88 o
  -1   8   8          3.78          3.36         0.95 o
   0   8   8         10.43         11.03         1.45 o
   1   8   8         36.87         41.91         1.98 o
   2   8   8          5.53          8.42         0.90 o
   3   8   8          0.88          2.68         0.71 o
   4   8   8          0.05          1.05         0.85 o
 -13   0   9          1.27          0.97         0.66 o
 -11   0   9         55.55         70.34         3.26 o
  -9   0   9          0.01          1.14         1.02 o
  -7   0   9         22.11         19.58         4.82 o
  -5   0   9        144.15        114.48         7.83 o
  -3   0   9        162.90        183.76         9.34 o
  -1   0   9         55.95         61.87         4.07 o
   1   0   9        535.17        583.11        14.69 o
   3   0   9        155.02        147.23         7.38 o
   5   0   9         66.52         89.04         4.69 o
   9   0   9          1.04          2.11         2.11 o
  11   0   9        425.11        429.59        17.17 o
 -13   1   9          0.30         -0.37         0.37 o
 -12   1   9         59.70         59.66         1.88 o
 -11   1   9         22.48         21.15         1.41 o
 -10   1   9        355.45        367.61         5.87 o
  -9   1   9       1248.58       1123.36        13.88 o
  -8   1   9         43.39         44.99         2.11 o
  -6   1   9        301.44        312.50        11.08 o
  -5   1   9         25.94         37.88         3.20 o
  -4   1   9         56.41         54.18         3.51 o
  -3   1   9        134.63         95.60         3.64 o
  -2   1   9        744.31        809.13        13.77 o
  -1   1   9       2491.01       2755.59        41.72 o
   0   1   9       2566.45       2763.64        41.87 o
   1   1   9         66.91         73.82         5.96 o
   2   1   9          0.04          0.75         0.62 o
   3   1   9        928.17       1030.44        20.12 o
   4   1   9        564.14        610.45        13.27 o
   5   1   9        160.23        167.85         5.49 o
   6   1   9          5.63          6.03         1.70 o
   8   1   9        877.47        784.34        20.34 o
   9   1   9        125.07        124.14         5.96 o
  10   1   9        265.02        249.42         8.63 o
  11   1   9         30.91         39.37         4.52 o
  12   1   9          0.69          2.31         0.94 o
 -12   2   9         52.05         55.92         1.58 o
 -11   2   9          1.42          2.72         0.69 o
 -10   2   9          1.27          2.74         0.76 o
  -9   2   9        180.13        177.59         3.74 o
  -8   2   9        196.82        197.19         4.20 o
  -7   2   9         18.47         17.30         6.18 o
  -6   2   9          6.32         13.37         2.53 o
  -5   2   9        548.39        541.50        15.76 o
  -4   2   9          5.66          5.52         1.22 o
  -3   2   9        722.83        747.88        13.36 o
  -2   2   9       3837.37       4061.32        60.85 o
  -1   2   9        389.43        419.69         8.31 o
   0   2   9        259.06        263.41         6.89 o
   1   2   9         37.86         59.48         5.85 o
   2   2   9         52.63         59.41         2.90 o
   3   2   9         23.15         17.70         1.79 o
   4   2   9        952.78        970.80        19.71 o
   5   2   9        116.12        125.64         7.10 o
   6   2   9        402.08        407.90        18.08 o
   7   2   9         76.90         52.89         4.24 o
   8   2   9         96.68         91.49         5.19 o
   9   2   9        184.85        174.89         7.35 o
  10   2   9          1.18          5.23         2.71 o
  11   2   9         59.47         51.51         4.52 o
  12   2   9        352.09        415.43        15.06 o
 -12   3   9         61.93         57.71         1.89 o
 -11   3   9          4.87          5.29         0.73 o
 -10   3   9         86.33        100.62         2.72 o
  -9   3   9        284.60        286.58         5.78 o
  -8   3   9       1525.73       1458.66        21.98 o
  -7   3   9         56.73         49.62         2.52 o
  -5   3   9          4.22          3.31         2.11 o
  -4   3   9        175.58        199.73         7.87 o
  -3   3   9       1428.18       1541.48        57.99 o
  -2   3   9         43.65         58.94         4.38 o
  -1   3   9         29.97         38.11         2.42 o
   0   3   9        331.50        342.47         7.49 o
   1   3   9          3.38          2.31         0.87 o
   2   3   9       1172.59       1214.07        23.88 o
   3   3   9        528.28        575.82        16.72 o
   4   3   9        531.28        542.17        12.86 o
   5   3   9        173.19        181.35        10.85 o
   6   3   9         31.98         30.05         2.78 o
   7   3   9         10.67          9.57         1.85 o
   8   3   9        376.35        420.60        10.60 o
   9   3   9        127.85        143.80         5.21 o
  10   3   9        276.93        284.20         7.40 o
  11   3   9         13.78         17.13         1.92 o
 -11   4   9        110.45        106.93         3.06 o
 -10   4   9        152.99        188.85         4.36 o
  -9   4   9          3.06          2.79         1.21 o
  -8   4   9        883.24        813.37        15.10 o
  -7   4   9        333.17        323.16         7.79 o
  -6   4   9        812.42        741.50        14.05 o
  -5   4   9         16.20         12.45         1.97 o
  -4   4   9         16.83         11.15         3.01 o
  -3   4   9        602.21        568.78        18.68 o
  -2   4   9       1758.15       1684.78        39.51 o
  -1   4   9         54.45         46.84         2.95 o
   0   4   9        319.94        336.80         9.04 o
   1   4   9        293.02        294.95         7.30 o
   2   4   9       1063.46       1055.20        21.85 o
   3   4   9        359.71        351.45        11.82 o
   4   4   9         33.28         46.45         4.13 o
   5   4   9         72.88         66.81         2.70 o
   6   4   9        635.52        648.55        12.61 o
   7   4   9        228.76        227.05         6.13 o
   8   4   9         68.65         67.72         3.69 o
   9   4   9          0.46         -0.30         1.49 o
  10   4   9         63.57         61.49         3.62 o
  11   4   9         75.20         80.93         3.92 o
 -10   5   9         92.49         82.10         3.19 o
  -9   5   9        228.13        214.48         5.22 o
  -8   5   9          0.71          1.46         1.04 o
  -7   5   9         58.83         55.34         3.23 o
  -6   5   9       1253.20       1246.82        24.58 o
  -5   5   9         47.78         46.84         3.80 o
  -4   5   9        585.62        534.65        11.25 o
  -3   5   9        542.23        459.37         8.60 o
  -2   5   9         15.38         17.05         1.55 o
  -1   5   9        162.06        155.42         3.90 o
   0   5   9        150.72        142.06         3.44 o
   1   5   9         10.33          9.49         1.12 o
   2   5   9        270.02        247.55         4.53 o
   3   5   9        513.81        443.35         6.36 o
   4   5   9        847.53        822.30        13.54 o
   5   5   9        117.57        100.17         3.87 o
   6   5   9         72.64         77.66         3.04 o
   7   5   9          0.71          0.95         1.00 o
   8   5   9        131.44        126.76         3.94 o
   9   5   9        152.53        165.27         4.91 o
  10   5   9        103.62         90.15         3.72 o
  -9   6   9         15.51         15.73         2.41 o
  -8   6   9         89.42         86.73         6.18 o
  -7   6   9        162.38        176.09         5.37 o
  -6   6   9        265.21        279.72         8.70 o
  -5   6   9        595.03        542.39        17.48 o
  -4   6   9        153.60        162.41         4.30 o
  -3   6   9        235.79        232.53         7.52 o
  -2   6   9        196.87        182.94         5.23 o
  -1   6   9          2.41          7.98         1.30 o
   0   6   9         19.62         24.05         1.91 o
   1   6   9         24.51         24.70         1.87 o
   2   6   9         71.26         67.07         3.94 o
   3   6   9         73.58         65.08         2.76 o
   4   6   9        307.99        311.20         6.84 o
   5   6   9        199.10        192.78         5.58 o
   6   6   9         23.01         20.83         1.81 o
   7   6   9         50.79         47.66         2.36 o
   8   6   9         27.58         32.52         3.52 o
   9   6   9         18.79         18.30         2.26 o
  -7   7   9        194.81        208.26        12.05 o
  -6   7   9        453.63        532.63        13.73 o
  -5   7   9         61.74         68.08         5.42 o
  -4   7   9        199.37        184.44         6.83 o
  -3   7   9         16.81         15.64         1.61 o
  -2   7   9         46.21         51.64         2.58 o
  -1   7   9         15.78         14.28         1.52 o
   0   7   9        165.30        182.39         4.46 o
   1   7   9         18.19         23.41         1.63 o
   2   7   9        204.85        222.41         5.34 o
   3   7   9         18.42         21.45         1.45 o
   4   7   9          3.24          3.18         0.93 o
   5   7   9         43.86         49.49         2.72 o
   6   7   9         25.70         22.54         1.77 o
   7   7   9          0.03          2.19         1.47 o
  -4   8   9         62.63         75.31         4.82 o
  -3   8   9         85.37         82.11         3.16 o
  -2   8   9         23.55         27.49         1.79 o
  -1   8   9         42.47         44.51         2.20 o
   0   8   9         95.11        111.14         4.70 o
   1   8   9         18.93         17.25         1.27 o
   2   8   9         39.39         40.81         1.59 o
   3   8   9         69.96         74.24         2.33 o
   4   8   9        270.42        282.07         9.64 o
 -12   0  10         71.62         67.97         2.96 o
 -10   0  10          7.90         20.57         3.13 o
  -8   0  10        576.51        568.79        10.13 o
  -6   0  10         46.71         21.69         4.52 o
  -4   0  10       1624.15       1693.95        55.13 o
  -2   0  10       1327.56       1439.97        32.59 o
   0   0  10          7.63         11.00         1.70 o
   2   0  10        589.55        693.33        17.57 o
   4   0  10       3592.51       3883.46        83.18 o
   6   0  10         26.57         32.84         4.22 o
   8   0  10          6.11          3.31         2.71 o
  10   0  10         63.45         49.10         4.82 o
  12   0  10         13.06         15.06         2.41 o
 -13   1  10          0.10         -0.14         0.56 o
 -12   1  10         25.25         34.08         1.28 o
 -11   1  10         69.01         66.21         2.27 o
 -10   1  10          8.21          8.31         1.00 o
  -9   1  10        516.71        466.84         6.58 o
  -8   1  10        100.31         99.62         2.72 o
  -6   1  10         13.81         11.73         2.44 o
  -5   1  10        741.70        660.20        18.32 o
  -4   1  10         13.97         14.16         3.31 o
  -3   1  10        394.05        497.73        11.18 o
  -2   1  10        146.49        151.93         4.09 o
  -1   1  10       1802.59       2028.53        31.59 o
   0   1  10        470.88        567.13        10.42 o
   1   1  10       2088.70       2283.64        35.28 o
   2   1  10        498.26        579.69        12.58 o
   3   1  10          1.67          3.58         0.97 o
   4   1  10        140.61        125.20         4.70 o
   5   1  10        302.25        330.00         9.05 o
   6   1  10         33.49         33.72         3.46 o
   7   1  10          8.77          5.42         1.92 o
   8   1  10        268.83        251.37         9.05 o
   9   1  10        110.74        107.73         6.33 o
  10   1  10        245.91        239.46         8.41 o
  11   1  10         82.90         88.52         4.36 o
  12   1  10          0.01          0.00         0.64 o
 -12   2  10         79.31         98.76         2.39 o
 -11   2  10         27.66         24.81         1.36 o
 -10   2  10        342.82        304.89         5.41 o
  -9   2  10        128.84        118.12         3.20 o
  -8   2  10        166.14        157.55         3.72 o
  -7   2  10        355.99        358.40         6.59 o
  -6   2  10          3.48          2.71         2.41 o
  -5   2  10        470.23        442.90        13.95 o
  -4   2  10       3324.58       3343.31       103.63 o
  -3   2  10        215.40        216.79         7.99 o
  -2   2  10        476.35        576.58        12.55 o
  -1   2  10        180.48        198.60         5.84 o
   0   2  10        294.78        299.68         7.76 o
   1   2  10       1536.65       1636.43        30.55 o
   2   2  10        822.37        969.92        20.19 o
   3   2  10        174.71        196.34         6.14 o
   4   2  10       3529.30       3330.65        59.37 o
   5   2  10        283.36        315.45         8.85 o
   6   2  10         14.42         16.57         3.62 o
   7   2  10        233.14        241.73         9.05 o
   8   2  10         62.92         64.52         4.41 o
   9   2  10         15.94         10.65         3.31 o
  10   2  10         60.85         56.65         4.15 o
  11   2  10          0.28          0.30         1.51 o
  12   2  10         13.13         10.24         1.81 o
 -12   3  10         20.50         18.54         1.30 o
 -11   3  10        145.68        146.75         3.57 o
 -10   3  10          2.76          2.63         0.78 o
  -9   3  10         60.96         49.89         2.90 o
  -8   3  10          3.28          2.61         1.02 o
  -7   3  10        989.26        924.32        14.98 o
  -6   3  10          2.62          3.01         1.15 o
  -4   3  10         47.81         57.22         3.34 o
  -3   3  10        368.18        368.85         9.62 o
  -2   3  10        963.34        996.45        20.40 o
  -1   3  10         23.63         26.19         1.91 o
   0   3  10        844.61        921.87        16.45 o
   1   3  10         30.19         32.04         2.42 o
   2   3  10          2.48          1.05         0.79 o
   3   3  10         26.62         28.85         2.60 o
   4   3  10         48.77         69.44         3.80 o
   5   3  10         18.47         15.06         3.62 o
   6   3  10        226.18        200.00         5.75 o
   7   3  10         54.57         49.37         6.11 o
   8   3  10          0.50          3.73         2.60 o
   9   3  10          2.69          9.23         1.68 o
  10   3  10          5.23         14.47         2.02 o
  11   3  10         12.50         18.08         1.80 o
 -11   4  10         41.12         40.30         2.65 o
 -10   4  10        144.82        150.38         3.71 o
  -9   4  10         37.64         39.54         2.66 o
  -8   4  10         15.04         17.10         1.80 o
  -7   4  10        266.99        255.54         6.66 o
  -6   4  10         23.48         23.46         2.55 o
  -5   4  10         26.87         36.94         2.52 o
  -4   4  10        150.20        143.06         6.47 o
  -3   4  10        152.11        155.45         9.94 o
  -2   4  10          0.07          2.47         1.59 o
  -1   4  10       1457.86       1456.58        28.41 o
   0   4  10         43.02         40.32         2.48 o
   1   4  10       1306.02       1239.41        25.10 o
   2   4  10        505.75        408.52        13.10 o
   3   4  10          0.43          1.71         1.59 o
   4   4  10         49.83         40.58         3.91 o
   5   4  10         87.55         89.98         3.34 o
   6   4  10          3.86          4.82         1.55 o
   7   4  10        678.94        606.31        14.17 o
   8   4  10        107.13        104.94         5.64 o
   9   4  10         76.13         62.01         6.93 o
  10   4  10         30.55         28.17         4.97 o
  11   4  10         46.88         45.79         4.52 o
 -10   5  10          5.08          2.71         1.08 o
  -9   5  10        148.72        160.57         4.80 o
  -8   5  10         46.15         48.66         3.02 o
  -7   5  10        101.25         96.80         4.23 o
  -6   5  10        129.12        122.25         4.86 o
  -5   5  10        286.30        258.62         7.65 o
  -4   5  10        629.61        590.52        11.53 o
  -3   5  10       1532.38       1356.44        20.46 o
  -2   5  10       1870.11       1619.90        21.80 o
  -1   5  10         18.90         27.15         1.80 o
   0   5  10         25.00         22.90         1.58 o
   1   5  10        104.82        107.30         2.92 o
   2   5  10        237.45        203.40         4.27 o
   3   5  10       2193.80       2039.27        22.07 o
   4   5  10        401.12        371.71         7.47 o
   5   5  10        169.34        166.31         5.15 o
   6   5  10         44.91         48.70         2.41 o
   7   5  10        303.40        304.47         7.03 o
   8   5  10         56.45         49.77         2.74 o
   9   5  10        224.98        217.68         7.23 o
  10   5  10        290.81        283.48        11.15 o
  -9   6  10        453.44        450.36        11.29 o
  -8   6  10          2.95          5.86         1.37 o
  -7   6  10        321.61        331.89         8.05 o
  -6   6  10          0.46          2.44         1.15 o
  -5   6  10        155.90        154.80         6.61 o
  -4   6  10        112.50        106.69         3.71 o
  -3   6  10        101.00        102.12         3.70 o
  -2   6  10         28.90         27.55         2.20 o
  -1   6  10        852.87        789.35        12.93 o
   0   6  10          0.12          0.66         0.88 o
   1   6  10       1603.69       1501.14        22.20 o
   2   6  10        233.59        203.87         4.90 o
   3   6  10         61.88         55.29         2.27 o
   4   6  10        283.67        271.87         6.67 o
   5   6  10        153.03        147.92         4.04 o
   6   6  10         24.30         29.09         2.04 o
   7   6  10        652.58        690.74        12.12 o
   8   6  10        155.53        172.49         8.27 o
  -7   7  10        199.30        209.07         9.04 o
  -6   7  10        192.40        230.46        10.24 o
  -5   7  10          1.27          3.81         1.21 o
  -4   7  10         44.36         58.60         3.09 o
  -3   7  10         53.76         62.84         2.69 o
  -2   7  10         76.01         82.73         3.26 o
  -1   7  10        115.90        121.51         3.85 o
   0   7  10         62.35         51.30         2.27 o
   1   7  10         60.45         64.19         2.42 o
   2   7  10         36.33         33.21         1.73 o
   3   7  10        274.47        276.67         5.02 o
   4   7  10         17.18         18.21         1.46 o
   5   7  10         49.66         58.51         2.66 o
   6   7  10         36.51         37.04         2.05 o
  -4   8  10         28.80         28.02         2.71 o
  -3   8  10          3.66          3.16         1.36 o
  -2   8  10         23.59         25.11         1.68 o
  -1   8  10         33.70         41.46         1.86 o
   0   8  10          0.37          0.58         0.63 o
   1   8  10          3.98          8.15         0.90 o
   2   8  10          0.46          0.23         0.56 o
   3   8  10         11.39         12.74         1.32 o
 -11   0  11         73.71         76.68         3.05 o
  -9   0  11       1009.26       1053.34        18.56 o
  -7   0  11        165.44        147.53         4.76 o
  -5   0  11        302.41        287.09        14.76 o
  -3   0  11        249.09        213.29        11.15 o
  -1   0  11        143.37        164.33         6.28 o
   1   0  11        332.71        392.68        11.39 o
   3   0  11        970.58        985.23        24.18 o
   5   0  11        619.09        587.44        23.20 o
   7   0  11        856.76        812.78        29.82 o
   9   0  11        705.61        641.07        24.70 o
  11   0  11         17.74         22.90         3.31 o
 -12   1  11         15.89         15.24         0.90 o
 -11   1  11          1.12          3.67         0.79 o
 -10   1  11         28.89         37.96         1.67 o
  -9   1  11        308.51        313.87         5.29 o
  -8   1  11          0.39          0.28         0.69 o
  -7   1  11          9.04          8.93         1.09 o
  -6   1  11         19.50         22.90         4.22 o
  -5   1  11        481.71        496.74        15.23 o
  -4   1  11         38.74         40.94         3.51 o
  -3   1  11        963.60        961.81        19.36 o
  -2   1  11        223.18        272.73         6.24 o
  -1   1  11          8.79         19.45         2.37 o
   0   1  11        266.78        279.99         6.35 o
   1   1  11        812.98        902.85        18.26 o
   2   1  11         71.14         62.97         3.19 o
   3   1  11       1424.06       1430.74        27.48 o
   4   1  11       2502.33       2520.32        45.86 o
   5   1  11          0.01          1.71         0.97 o
   6   1  11          6.14         10.85         3.31 o
   7   1  11         17.97         11.18         2.34 o
   8   1  11          3.64          0.90         1.49 o
   9   1  11         20.55         19.30         3.31 o
  10   1  11        380.85        368.10        10.97 o
  11   1  11          1.39          1.37         1.16 o
  12   1  11         16.16         19.58         2.11 o
 -12   2  11         12.65         13.73         0.90 o
 -11   2  11         12.14         11.17         0.92 o
 -10   2  11         13.86          9.95         0.96 o
  -9   2  11         62.12         62.67         2.29 o
  -8   2  11         12.40         15.45         1.31 o
  -7   2  11        296.78        262.14         5.02 o
  -5   2  11         10.03         10.24         3.31 o
  -4   2  11        496.83        580.51        23.80 o
  -3   2  11        453.57        439.73        13.30 o
  -2   2  11        108.62        145.96         5.02 o
  -1   2  11        368.54        395.36         9.72 o
   0   2  11         17.20         22.60         2.20 o
   1   2  11        210.26        206.88         6.31 o
   2   2  11       1034.05       1094.92        22.03 o
   3   2  11         50.50         60.45         3.36 o
   4   2  11         50.83         59.98         3.47 o
   5   2  11        163.64        153.19         6.82 o
   6   2  11        107.04         98.14         4.15 o
   7   2  11         61.83         67.50         4.67 o
   8   2  11        182.25        177.65         7.45 o
   9   2  11        199.08        170.94         6.92 o
  10   2  11         91.62        108.32         5.19 o
  11   2  11         24.13         22.59         3.01 o
 -12   3  11        463.38        448.67        53.32 o
 -11   3  11         11.83         10.29         1.19 o
 -10   3  11         11.40         10.65         1.38 o
  -9   3  11        270.26        258.16         6.55 o
  -8   3  11          3.30          7.54         1.45 o
  -7   3  11         17.74         18.28         1.91 o
  -6   3  11        281.62        262.68         6.74 o
  -5   3  11         16.10         13.02         2.53 o
  -4   3  11         49.23         52.42         5.72 o
  -3   3  11         22.96         24.19         2.87 o
  -2   3  11        258.98        289.80        10.33 o
  -1   3  11        379.45        430.12        10.71 o
   0   3  11        127.70        145.65         5.39 o
   1   3  11         58.06         49.01         3.64 o
   2   3  11         52.71         54.26         3.19 o
   3   3  11        246.62        242.08         7.65 o
   4   3  11        473.29        500.48        15.12 o
   5   3  11        260.21        223.10         5.36 o
   6   3  11        865.83        881.07        18.49 o
   7   3  11         73.56         71.00         3.93 o
   8   3  11         12.45         13.98         2.23 o
   9   3  11        190.34        164.54         7.87 o
  10   3  11          3.20          2.41         1.81 o
  11   3  11          2.98          3.62         1.21 o
 -11   4  11         95.97        100.39         2.67 o
 -10   4  11         69.11         60.45         2.45 o
  -9   4  11        287.79        309.52         6.22 o
  -8   4  11         90.51         89.83         3.14 o
  -7   4  11         63.77         66.07         2.90 o
  -6   4  11         43.53         51.03         2.86 o
  -5   4  11          2.87          2.98         1.26 o
  -4   4  11        387.75        375.88         6.51 o
  -3   4  11         19.80         19.19         1.73 o
  -2   4  11         16.41         12.15         2.23 o
  -1   4  11        440.76        404.30        15.06 o
   0   4  11         68.49         71.71         4.89 o
   1   4  11         96.43        106.41         8.44 o
   2   4  11        259.25        261.91        10.01 o
   3   4  11        283.13        245.33         4.82 o
   4   4  11         79.78         78.65         3.17 o
   5   4  11        141.01        126.01         4.51 o
   6   4  11          0.80         -1.06         1.06 o
   7   4  11          4.06          2.46         1.50 o
   8   4  11         70.76         74.77         8.59 o
   9   4  11         60.68         66.95         4.37 o
  10   4  11        396.42        435.01        16.27 o
 -10   5  11         25.66         20.14         2.02 o
  -9   5  11         25.63         27.58         1.97 o
  -8   5  11        128.56        143.58         4.94 o
  -7   5  11         12.01         14.26         1.90 o
  -6   5  11        175.27        160.71         5.62 o
  -5   5  11          7.40          6.88         1.72 o
  -4   5  11        465.56        437.28         8.22 o
  -3   5  11         22.17         20.19         1.92 o
  -2   5  11        300.47        270.41         5.20 o
  -1   5  11         84.66         78.81         2.60 o
   0   5  11        267.43        254.44         4.99 o
   1   5  11        512.97        466.92         7.01 o
   2   5  11         86.43         78.87         3.26 o
   3   5  11         84.33         75.10         2.71 o
   4   5  11       1059.91       1006.23        15.84 o
   5   5  11          3.73          7.72         1.42 o
   6   5  11        202.62        211.85         5.64 o
   7   5  11          6.02          5.56         1.37 o
   8   5  11          4.30          3.81         1.13 o
   9   5  11         38.79         36.84         2.44 o
  -8   6  11          2.16          1.21         0.87 o
  -7   6  11          6.13          4.48         1.34 o
  -6   6  11          4.05          2.69         1.63 o
  -5   6  11         23.27         23.22         2.65 o
  -4   6  11          8.33         12.06         2.39 o
  -3   6  11         61.79         66.36         4.13 o
  -2   6  11        691.62        651.65        11.04 o
  -1   6  11         37.44         49.00         2.49 o
   0   6  11        294.99        282.82         6.14 o
   1   6  11         25.46         20.44         1.65 o
   2   6  11          0.31          1.91         0.89 o
   3   6  11        247.83        229.81         4.72 o
   4   6  11         55.67         55.78         2.50 o
   5   6  11         38.12         31.09         1.84 o
   6   6  11        101.94        106.01         4.83 o
   7   6  11         48.86         41.27         3.98 o
   8   6  11         65.80         62.79         4.97 o
  -6   7  11          5.18          7.53         2.11 o
  -5   7  11          3.61          7.95         2.71 o
  -4   7  11          5.48          4.31         0.97 o
  -3   7  11         20.93         18.01         1.53 o
  -2   7  11        112.66        113.76         3.53 o
  -1   7  11          2.23          3.27         1.09 o
   0   7  11        123.21        125.28         3.38 o
   1   7  11         10.10          9.21         1.08 o
   2   7  11         29.29         35.99         1.65 o
   3   7  11          7.85          7.00         0.80 o
   4   7  11          3.44          3.52         0.82 o
   5   7  11        100.55         98.31         6.72 o
   6   7  11        170.62        163.01         5.33 o
  -3   8  11        171.68        197.62         8.44 o
  -2   8  11        119.30        127.22         3.95 o
  -1   8  11         28.95         30.41         1.79 o
   0   8  11          1.90          4.85         0.92 o
   1   8  11         27.88         31.10         1.77 o
   2   8  11        106.33        102.21         5.02 o
 -12   0  12         32.28         23.21         1.62 o
 -10   0  12        224.75        206.33         9.95 o
  -8   0  12        451.13        408.10         8.99 o
  -4   0  12        569.96        510.02        21.39 o
  -2   0  12       1319.09       1463.57        33.97 o
   0   0  12       1501.09       1778.44        40.37 o
   2   0  12         75.26        108.89         5.42 o
   4   0  12       3216.65       3283.36       101.82 o
   6   0  12        545.28        542.97        15.43 o
   8   0  12         76.28         80.43         6.63 o
  10   0  12         19.23         20.18         3.31 o
 -12   1  12         32.39         34.92         1.34 o
 -11   1  12        270.12        235.85         6.03 o
 -10   1  12         22.26         20.73         1.51 o
  -9   1  12         29.84         25.72         1.55 o
  -8   1  12        469.24        416.87         8.17 o
  -7   1  12        176.39        163.07         3.51 o
  -5   1  12       2796.14       2628.45        66.88 o
  -4   1  12         83.80         82.82         5.00 o
  -3   1  12       1275.45       1213.22        23.88 o
  -2   1  12        166.65        201.74         5.29 o
  -1   1  12        308.43        338.44         7.41 o
   0   1  12        126.38        145.92         5.04 o
   1   1  12        109.08        142.58         5.04 o
   2   1  12        679.08        711.60        18.31 o
   3   1  12        352.98        329.83         8.93 o
   4   1  12       3168.54       3246.21        71.15 o
   5   1  12         57.60         62.51         4.15 o
   6   1  12        156.74        149.86         6.87 o
   7   1  12         14.28         16.08         2.66 o
   8   1  12          1.04          0.58         1.23 o
   9   1  12        222.60        208.21         7.77 o
  10   1  12          9.70          9.52         1.80 o
  11   1  12         34.45         34.43         2.44 o
 -12   2  12        116.22        125.93         3.19 o
 -11   2  12         23.03         22.21         1.24 o
 -10   2  12         17.35         18.34         1.27 o
  -9   2  12        106.27        101.59         2.65 o
  -8   2  12         56.86         65.63         2.28 o
  -7   2  12        132.16        132.33         3.37 o
  -6   2  12        743.43        663.72         9.59 o
  -4   2  12         13.71         27.41         4.52 o
  -3   2  12        122.89        126.83         6.17 o
  -2   2  12       1068.85       1111.79        27.79 o
  -1   2  12        512.54        539.98        12.56 o
   0   2  12        364.15        466.35        11.30 o
   1   2  12        363.50        366.14         9.67 o
   2   2  12        513.65        505.30        12.17 o
   3   2  12        164.21        208.23         6.90 o
   4   2  12        504.50        524.87        18.38 o
   5   2  12         13.21         17.41         2.47 o
   6   2  12        205.18        179.89         5.41 o
   7   2  12          4.64          2.50         1.80 o
   8   2  12         54.05         49.82         3.62 o
   9   2  12          0.65          0.30         1.55 o
  10   2  12          0.09          0.60         1.21 o
  11   2  12          7.63          6.03         1.81 o
 -11   3  12         30.24         39.70         1.69 o
 -10   3  12         24.38         27.74         1.95 o
  -9   3  12        130.99        126.52         5.18 o
  -8   3  12         32.70         29.69         2.33 o
  -7   3  12         82.31         73.72         3.42 o
  -6   3  12        191.97        168.77         5.16 o
  -5   3  12         41.97         45.52         2.77 o
  -3   3  12         48.72         50.01         5.72 o
  -2   3  12        369.72        365.76        12.46 o
  -1   3  12        165.13        156.49         5.72 o
   0   3  12         12.87         15.44         2.01 o
   1   3  12         21.11         22.10         2.31 o
   2   3  12          9.63          5.99         2.19 o
   3   3  12        128.33        117.64         6.63 o
   4   3  12        209.65        173.25         5.23 o
   5   3  12         41.67         33.35         2.15 o
   6   3  12         26.06         27.79         2.89 o
   7   3  12        305.99        304.77        10.43 o
   8   3  12          3.47          8.11         4.07 o
   9   3  12         43.02         43.73         3.39 o
  10   3  12          3.20          4.12         1.37 o
 -10   4  12         83.26         89.08         2.86 o
  -9   4  12         48.08         59.07         2.36 o
  -8   4  12        548.32        586.76        10.21 o
  -7   4  12          1.15          1.81         1.02 o
  -6   4  12        218.46        209.14         5.83 o
  -5   4  12         11.57          9.18         1.72 o
  -4   4  12          1.22          3.43         0.84 o
  -3   4  12          0.42          1.31         0.84 o
  -2   4  12        179.10        208.67         4.71 o
  -1   4  12        249.03        235.47         5.51 o
   0   4  12       1651.97       1528.60        19.68 o
   1   4  12        396.46        387.68         6.57 o
   2   4  12          1.20          5.54         1.34 o
   3   4  12        516.05        469.78         7.52 o
   4   4  12         21.15         15.02         3.39 o
   5   4  12        153.71        148.29         4.81 o
   6   4  12         37.01         49.20         3.24 o
   7   4  12          0.90         -0.58         1.23 o
   8   4  12        405.90        410.00        29.97 o
   9   4  12         98.45         86.84         4.15 o
  10   4  12        280.82        275.04        11.15 o
  -9   5  12          7.43          6.89         1.48 o
  -8   5  12         45.45         48.53         2.60 o
  -7   5  12         71.53         72.22         3.47 o
  -6   5  12          2.51          3.21         1.39 o
  -5   5  12       1044.58        988.28        23.22 o
  -4   5  12       1741.85       1603.48        23.47 o
  -3   5  12        211.87        190.58         5.44 o
  -2   5  12         77.61         70.02         3.09 o
  -1   5  12        157.37        154.72         4.25 o
   0   5  12         37.21         35.64         2.04 o
   1   5  12        325.53        289.88         5.71 o
   2   5  12        442.84        406.22         7.94 o
   3   5  12         19.76         16.19         1.58 o
   4   5  12        343.08        333.03         6.93 o
   5   5  12        426.78        414.33        10.42 o
   6   5  12         62.86         72.07         3.16 o
   7   5  12         76.51         81.09         3.58 o
   8   5  12         54.19         73.79         3.72 o
   9   5  12          0.00          1.51         0.85 o
  -8   6  12          0.19          1.37         0.94 o
  -7   6  12         46.34         48.85         2.43 o
  -6   6  12         18.52         15.31         1.60 o
  -5   6  12        140.01        130.03         6.04 o
  -4   6  12          6.73          8.77         1.27 o
  -3   6  12        238.10        225.89         5.71 o
  -2   6  12        160.68        164.07         4.27 o
  -1   6  12         11.58         11.55         1.36 o
   0   6  12         80.74         71.16         2.73 o
   1   6  12        688.85        668.56        11.23 o
   2   6  12         31.68         33.41         1.89 o
   3   6  12         38.05         33.88         1.82 o
   4   6  12         42.60         47.13         2.21 o
   5   6  12        215.76        200.46         5.15 o
   6   6  12          3.23          6.90         1.41 o
   7   6  12         10.82         14.22         1.33 o
  -6   7  12          6.70          9.64         1.81 o
  -5   7  12          0.25          0.53         0.77 o
  -4   7  12          4.01          2.47         0.83 o
  -3   7  12         44.01         42.67         2.08 o
  -2   7  12          9.59          9.63         1.52 o
  -1   7  12         40.52         49.29         2.57 o
   0   7  12         41.86         39.79         1.91 o
   1   7  12         12.44         19.13         1.39 o
   2   7  12         29.21         40.11         1.67 o
   3   7  12          0.63          0.84         0.53 o
   4   7  12          2.62          2.91         0.87 o
   5   7  12          1.49          3.77         1.28 o
  -1   8  12         53.53         54.15         4.82 o
   0   8  12        190.17        200.12         5.64 o
   1   8  12         65.61         68.99         4.22 o
 -11   0  13         84.75        111.40         3.94 o
  -9   0  13        107.21        113.64         4.10 o
  -7   0  13         11.48         10.79         1.62 o
  -3   0  13        138.75        160.57         9.94 o
  -1   0  13       1241.06       1296.68        30.89 o
   1   0  13       2553.07       2628.13        82.54 o
   3   0  13        786.86        728.73        28.02 o
   5   0  13       5039.01       4743.53       144.60 o
   7   0  13          7.62          8.44         3.01 o
   9   0  13        181.92        207.86        10.85 o
  11   0  13          6.96          6.03         1.51 o
 -12   1  13          4.34          4.29         0.87 o
 -11   1  13          4.38          3.61         0.77 o
 -10   1  13          3.11          5.21         0.88 o
  -9   1  13          1.34          0.32         0.70 o
  -8   1  13        162.52        175.48         3.70 o
  -7   1  13        602.18        526.98         8.14 o
  -6   1  13          3.89          3.40         0.90 o
  -4   1  13        400.39        387.17        12.78 o
  -3   1  13        393.20        417.62        13.20 o
  -2   1  13        600.26        651.82        14.42 o
  -1   1  13        202.05        198.03         8.00 o
   0   1  13       1059.40       1114.32        24.43 o
   1   1  13         19.97         27.85         2.66 o
   2   1  13        233.25        245.19         9.15 o
   3   1  13         87.90         94.81         5.33 o
   4   1  13          0.30          0.13         1.25 o
   5   1  13         64.91         61.73         3.59 o
   6   1  13        361.40        332.60        15.63 o
   7   1  13        129.68        114.45         5.86 o
   8   1  13        357.90        320.12        10.33 o
   9   1  13         31.23         41.15         3.16 o
  10   1  13         56.82         54.46         3.92 o
  11   1  13         48.65         51.07         2.66 o
 -11   2  13         26.16         27.44         1.37 o
 -10   2  13          1.79          1.55         0.85 o
  -9   2  13         68.72         58.36         2.32 o
  -8   2  13        245.91        268.67         5.53 o
  -7   2  13         45.37         36.43         1.95 o
  -6   2  13       1538.88       1398.57        17.78 o
  -5   2  13         79.05         74.33         2.68 o
  -3   2  13        209.82        206.57         8.51 o
  -2   2  13        164.40        198.18         8.31 o
  -1   2  13         38.84         34.90         2.55 o
   0   2  13         70.35         68.59         3.64 o
   1   2  13        568.10        529.59        12.75 o
   2   2  13          6.24          9.36         1.92 o
   3   2  13         76.62         72.33         5.87 o
   4   2  13          0.07          0.60         1.28 o
   5   2  13         25.31         25.67         2.25 o
   6   2  13        123.98        127.29         5.04 o
   7   2  13         54.49         76.94         5.00 o
   8   2  13         14.38         18.52         2.86 o
   9   2  13         14.18         22.49         2.56 o
  10   2  13        136.18        137.67         7.53 o
  11   2  13        100.55        118.39         6.03 o
 -11   3  13         88.75        106.81         2.58 o
 -10   3  13        319.55        330.38         6.22 o
  -9   3  13        101.35        110.10         3.76 o
  -8   3  13         13.79         22.46         5.44 o
  -7   3  13        422.11        401.75        10.44 o
  -6   3  13         42.88         46.52         2.96 o
  -5   3  13        332.85        305.99         6.77 o
  -4   3  13        131.56        117.63         3.12 o
  -3   3  13        148.40        127.13         9.34 o
  -2   3  13        132.73        126.53         9.34 o
  -1   3  13        118.53        109.10         5.74 o
   0   3  13         43.48         33.35         3.51 o
   1   3  13        640.97        614.03        17.68 o
   2   3  13        126.58        110.56         5.96 o
   3   3  13        129.63        102.36         3.69 o
   4   3  13        132.94        110.01         3.39 o
   5   3  13        367.27        342.11         9.07 o
   6   3  13          5.21          1.81         1.70 o
   7   3  13         95.96        106.80         5.64 o
   8   3  13          0.03         -0.72         1.00 o
   9   3  13          8.48         11.85         1.96 o
  10   3  13         18.33         16.65         1.96 o
 -10   4  13          2.01          1.57         0.73 o
  -9   4  13         36.28         32.13         2.00 o
  -8   4  13        117.19        108.45         3.69 o
  -7   4  13          2.36          1.73         1.16 o
  -6   4  13         37.44         27.86         2.54 o
  -5   4  13        102.86         98.11         4.34 o
  -4   4  13          3.63          3.62         1.13 o
  -3   4  13         39.69         35.58         2.31 o
  -2   4  13         20.20         18.59         1.64 o
  -1   4  13         18.21         18.87         1.68 o
   0   4  13        100.71        100.52         2.97 o
   1   4  13       1024.78        946.53        12.95 o
   2   4  13         62.04         60.29         2.36 o
   3   4  13        242.09        223.48         8.06 o
   4   4  13        703.00        664.14        14.89 o
   5   4  13        171.28        191.69         5.60 o
   6   4  13        253.25        238.85         7.11 o
   7   4  13          0.54          1.81         1.49 o
   8   4  13         74.99         90.38         6.93 o
   9   4  13        510.08        529.00        19.28 o
  -9   5  13         58.64         74.58         7.07 o
  -8   5  13         12.23         11.64         1.59 o
  -7   5  13         52.02         57.26         2.95 o
  -6   5  13         38.80         44.58         2.96 o
  -5   5  13          2.67          1.10         1.00 o
  -4   5  13         76.91         78.29         4.00 o
  -3   5  13        301.65        276.54         5.98 o
  -2   5  13         24.59         21.21         1.79 o
  -1   5  13       1012.43        947.71        16.90 o
   0   5  13        235.34        208.14         5.17 o
   1   5  13         13.02         15.20         1.54 o
   2   5  13         20.85         22.08         1.83 o
   3   5  13         11.48         12.63         1.43 o
   4   5  13         57.07         56.99         2.53 o
   5   5  13         90.62         94.87         4.23 o
   6   5  13         31.51         30.08         3.13 o
   7   5  13         33.67         34.17         3.62 o
   8   5  13         66.38         68.45         3.41 o
  -7   6  13         53.52         57.72         2.48 o
  -6   6  13          0.40          1.03         0.83 o
  -5   6  13         28.61         25.63         2.66 o
  -4   6  13         39.92         40.47         2.24 o
  -3   6  13          2.66          3.23         1.04 o
  -2   6  13         53.53         61.19         2.55 o
  -1   6  13         15.00         17.17         1.53 o
   0   6  13        120.22        115.43         3.74 o
   1   6  13         10.75          8.65         1.10 o
   2   6  13          0.72          2.86         0.81 o
   3   6  13         58.12         54.73         2.24 o
   4   6  13          2.33          2.36         0.91 o
   5   6  13        173.36        174.16         4.44 o
   6   6  13        171.54        182.19         5.04 o
   7   6  13          3.67          3.71         1.44 o
  -5   7  13          4.33          5.68         1.28 o
  -4   7  13         83.73         94.74         3.10 o
  -3   7  13          6.40          6.93         0.96 o
  -2   7  13        225.59        244.01         5.38 o
  -1   7  13         49.37         62.55         2.87 o
   0   7  13        546.21        594.23         9.54 o
   1   7  13          0.07          2.39         0.70 o
   2   7  13         13.50         14.45         1.15 o
   3   7  13        120.43        120.73         3.35 o
   4   7  13          7.50          9.21         1.28 o
   5   7  13         91.34         93.39         3.62 o
 -12   0  14         35.60         51.21         3.62 o
 -10   0  14        227.54        214.35         6.20 o
  -8   0  14        285.81        307.76         7.37 o
  -6   0  14         34.30         28.42         2.60 o
  -2   0  14       1048.64       1015.25        25.56 o
   0   0  14        121.49        119.15         5.96 o
   2   0  14        176.01        150.02         9.94 o
   4   0  14        325.37        316.32        15.97 o
   6   0  14       1023.50        833.36        68.23 o
   8   0  14          6.22          7.23         2.41 o
  10   0  14        133.40        133.15         7.23 o
 -11   1  14          0.00          1.01         0.50 o
 -10   1  14         16.50         19.71         1.26 o
  -9   1  14        149.78        153.70         3.55 o
  -8   1  14        344.53        349.11         6.11 o
  -7   1  14       1064.09        993.08        13.42 o
  -6   1  14        265.42        260.54         5.04 o
  -5   1  14       1148.00       1056.36        13.98 o
  -3   1  14        237.85        232.87        13.26 o
  -2   1  14          1.53          2.67         2.55 o
  -1   1  14        145.61        136.97         5.27 o
   0   1  14         49.89         54.37         3.19 o
   1   1  14         24.66         26.63         2.30 o
   2   1  14          3.79          7.76         1.79 o
   3   1  14         48.14         49.62         3.36 o
   4   1  14         49.13         64.88         4.71 o
   5   1  14        523.53        471.48         9.96 o
   6   1  14         72.80         64.49         5.27 o
   7   1  14          3.38          6.61         3.31 o
   8   1  14         11.23          6.29         1.59 o
   9   1  14         32.08         35.66         3.08 o
  10   1  14         27.51         26.28         2.23 o
  11   1  14          2.37          1.21         1.21 o
 -11   2  14        182.10        191.56         3.84 o
 -10   2  14          1.04          0.39         0.58 o
  -9   2  14          6.18          5.94         0.98 o
  -8   2  14         66.26         64.57         2.73 o
  -7   2  14         71.15         64.24         2.39 o
  -6   2  14       1117.93       1066.27        14.16 o
  -5   2  14        371.21        335.09         5.86 o
  -4   2  14       1377.64       1227.12        18.80 o
  -3   2  14         34.68         35.55         5.12 o
  -2   2  14        833.05        785.07        30.13 o
  -1   2  14        103.84        111.75         6.47 o
   0   2  14         39.95         41.11         3.00 o
   1   2  14         45.00         48.48         3.32 o
   2   2  14        248.26        222.04         8.95 o
   3   2  14        140.24        126.73         7.83 o
   4   2  14       1151.71       1041.57        18.70 o
   5   2  14        252.78        219.79         6.20 o
   6   2  14        147.09        149.74         7.81 o
   7   2  14         27.55         28.05         3.17 o
   8   2  14         84.21         82.93         4.69 o
   9   2  14         19.25         23.80         3.62 o
  10   2  14          4.82          4.22         1.81 o
 -11   3  14         89.67         88.79         3.51 o
 -10   3  14         39.70         39.21         2.65 o
  -9   3  14        196.34        200.22         6.73 o
  -8   3  14        169.50        173.75         5.04 o
  -7   3  14          0.37          0.49         1.01 o
  -6   3  14         58.52         62.94         2.55 o
  -5   3  14         32.91         30.84         1.90 o
  -4   3  14         67.30         55.72         2.07 o
  -3   3  14         88.80         75.52         2.53 o
  -2   3  14        994.52        892.09        13.21 o
  -1   3  14        122.95        115.44         3.80 o
   0   3  14        483.74        462.10         8.07 o
   1   3  14        382.58        360.89         6.80 o
   2   3  14        162.97        138.17         3.24 o
   3   3  14         45.77         37.02         1.84 o
   4   3  14       1458.65       1287.32        21.35 o
   5   3  14         17.41         18.42         2.35 o
   6   3  14          0.82         -0.44         1.37 o
   7   3  14          4.61          7.40         1.96 o
   8   3  14         73.28         82.78         4.58 o
   9   3  14        267.61        267.80         8.20 o
  10   3  14         86.13        110.26         5.72 o
 -10   4  14        271.77        299.85        20.33 o
  -9   4  14          8.60          9.86         1.24 o
  -8   4  14         22.79         18.78         1.91 o
  -7   4  14        222.34        223.52         6.54 o
  -6   4  14          0.95          1.33         1.09 o
  -5   4  14        344.07        340.93         7.94 o
  -4   4  14        631.12        574.89        13.87 o
  -3   4  14        178.68        170.88         4.60 o
  -2   4  14       1770.20       1608.45        25.09 o
  -1   4  14         42.89         45.38         2.33 o
   0   4  14        644.98        607.92         9.88 o
   1   4  14          7.58          7.60         1.15 o
   2   4  14        113.11         84.66         3.10 o
   3   4  14        252.81        241.82         5.59 o
   4   4  14        182.09        186.39         6.28 o
   5   4  14         24.01         19.94         1.91 o
   6   4  14         14.07         19.68         2.14 o
   7   4  14         39.35         40.73         3.04 o
   8   4  14         53.84         66.58         5.42 o
   9   4  14         28.73         27.41         3.31 o
  -9   5  14         16.27         19.58         2.41 o
  -8   5  14          5.48          6.69         1.04 o
  -7   5  14          0.01         -0.70         0.73 o
  -6   5  14        274.26        283.34         7.54 o
  -5   5  14         70.25         73.01         3.04 o
  -4   5  14         20.70         19.83         1.58 o
  -3   5  14          8.74         10.67         2.09 o
  -2   5  14       1152.15       1101.86        19.02 o
  -1   5  14         22.46         22.56         1.82 o
   0   5  14         14.02         12.30         1.42 o
   1   5  14         34.26         31.79         2.25 o
   2   5  14         50.20         45.22         2.35 o
   3   5  14         91.94         84.52         3.04 o
   4   5  14          3.94          4.18         1.31 o
   5   5  14         33.85         31.77         2.64 o
   6   5  14        215.64        217.63         5.23 o
   7   5  14         12.49         10.69         1.59 o
   8   5  14        133.99        154.54         7.53 o
  -7   6  14         42.48         45.57         2.09 o
  -6   6  14          0.03          1.05         0.85 o
  -5   6  14          0.52          1.92         1.21 o
  -4   6  14          1.99          3.53         0.84 o
  -3   6  14          5.63          3.13         0.93 o
  -2   6  14         92.40         83.99         2.73 o
  -1   6  14          8.14          7.50         1.09 o
   0   6  14          0.54          1.05         0.82 o
   1   6  14        153.78        186.81         6.27 o
   2   6  14         84.83         91.94         3.24 o
   3   6  14         20.61         14.44         1.29 o
   4   6  14         14.27         15.06         1.44 o
   5   6  14          1.57          1.83         0.92 o
   6   6  14          0.76          2.27         0.92 o
  -4   7  14          7.00          7.62         0.97 o
  -3   7  14          0.45          1.21         0.74 o
  -2   7  14         40.06         54.45         2.18 o
  -1   7  14        437.65        486.21         7.89 o
   0   7  14          9.80          8.20         1.04 o
   1   7  14        527.47        535.23        13.83 o
   2   7  14         30.10         32.60         1.46 o
   3   7  14          3.98          2.74         0.83 o
   4   7  14        203.12        213.60         6.39 o
 -11   0  15         20.75         22.88         1.62 o
  -9   0  15          1.47          0.58         0.73 o
  -7   0  15          4.98          4.49         1.31 o
  -5   0  15         74.00         73.14         3.82 o
  -1   0  15          0.04          0.71         1.05 o
   1   0  15        172.64        191.30        11.45 o
   3   0  15       3305.90       3014.34        95.50 o
   5   0  15        604.45        588.05        22.90 o
   7   0  15         11.80         11.45         3.31 o
   9   0  15        303.03        307.88        13.26 o
 -11   1  15          5.34          5.95         0.84 o
 -10   1  15         56.20         57.31         2.02 o
  -9   1  15         13.13         13.32         1.13 o
  -8   1  15         79.58         83.41         2.68 o
  -7   1  15        373.38        368.43         6.34 o
  -6   1  15          0.87          0.00         0.78 o
  -5   1  15         14.89         13.38         1.31 o
  -4   1  15         87.11         74.20         2.36 o
  -2   1  15          0.36          2.11         2.11 o
  -1   1  15        169.83        164.93         6.13 o
   0   1  15          5.49          4.24         1.19 o
   1   1  15         16.93         17.23         2.26 o
   2   1  15        145.69        135.55         6.71 o
   3   1  15         90.84         85.24         5.32 o
   4   1  15       2789.97       2616.28        37.07 o
   5   1  15          3.48          4.39         1.28 o
   6   1  15        401.52        400.34        12.25 o
   7   1  15          0.03          0.05         1.37 o
   8   1  15          2.13          3.24         1.37 o
   9   1  15          3.37          2.41         1.81 o
  10   1  15         14.69         14.43         1.59 o
 -11   2  15         23.96         21.59         1.44 o
 -10   2  15         39.86         41.31         1.81 o
  -9   2  15         82.50         86.53         2.69 o
  -8   2  15        331.41        360.36         6.57 o
  -7   2  15         76.90         73.65         2.50 o
  -6   2  15          3.67          6.76         1.12 o
  -5   2  15         57.16         52.92         2.24 o
  -4   2  15        596.60        539.09         6.83 o
  -3   2  15         10.78          8.82         1.15 o
  -2   2  15         11.53         18.86         4.39 o
  -1   2  15        794.73        738.81        20.34 o
   0   2  15          0.01          1.25         1.45 o
   1   2  15         18.92         18.13         2.39 o
   2   2  15         31.16         32.36         1.74 o
   3   2  15         32.54         31.99         1.86 o
   4   2  15          0.25          2.51         1.22 o
   5   2  15        626.82        571.55        25.61 o
   6   2  15         13.78         10.90         1.90 o
   7   2  15        116.96        113.75         5.74 o
   8   2  15        315.62        327.08        10.12 o
   9   2  15          0.03          0.00         1.81 o
  10   2  15          0.15          0.90         0.90 o
 -10   3  15        237.50        249.28         6.14 o
  -9   3  15          0.57          1.36         0.86 o
  -8   3  15        139.55        141.78         3.87 o
  -7   3  15         35.48         37.70         2.07 o
  -6   3  15         25.37         29.87         1.75 o
  -5   3  15        463.71        464.20         8.81 o
  -4   3  15        126.48        121.38         3.18 o
  -3   3  15         57.15         46.70         1.97 o
  -2   3  15         31.20         31.63         2.99 o
  -1   3  15          1.52          4.88         1.07 o
   0   3  15        460.65        440.59         6.75 o
   1   3  15        437.01        390.90         5.80 o
   2   3  15         50.59         50.15         2.12 o
   3   3  15        289.23        286.86         6.21 o
   4   3  15        165.35        170.22         5.96 o
   5   3  15        476.51        439.25        13.40 o
   6   3  15          0.85          2.51         3.01 o
   7   3  15         58.36         55.63         3.83 o
   8   3  15         45.45         40.34         3.20 o
   9   3  15        132.60        126.73         7.08 o
  -9   4  15        462.59        506.28        17.32 o
  -8   4  15         31.37         32.68         2.66 o
  -7   4  15         36.05         36.16         3.17 o
  -6   4  15         10.57          6.08         2.26 o
  -5   4  15         53.70         58.97         2.88 o
  -4   4  15         56.75         48.73         2.48 o
  -3   4  15        207.58        190.78         5.44 o
  -2   4  15        173.30        165.08         4.56 o
  -1   4  15        306.01        268.20         6.08 o
   0   4  15        185.29        167.13         4.59 o
   1   4  15         47.19         46.35         3.58 o
   2   4  15         74.01         79.13         3.04 o
   3   4  15          3.12          3.58         1.05 o
   4   4  15        177.11        174.46         5.03 o
   5   4  15         19.69         16.81         1.78 o
   6   4  15         15.40         14.97         2.71 o
   7   4  15        199.44        221.72        11.15 o
   8   4  15         52.05         54.53         4.52 o
   9   4  15        119.85        121.41         6.33 o
  -8   5  15          0.31          0.90         1.07 o
  -7   5  15        133.63        141.37         7.23 o
  -6   5  15         11.72         13.57         2.02 o
  -5   5  15          0.62          1.46         1.15 o
  -4   5  15         24.40         25.38         1.95 o
  -3   5  15         79.75         80.66         3.27 o
  -2   5  15          1.11          1.87         1.04 o
  -1   5  15          6.83          7.97         1.34 o
   0   5  15          1.27         -0.77         0.90 o
   1   5  15        113.54        132.26         4.04 o
   2   5  15          4.56          5.17         1.04 o
   3   5  15        101.40        104.81         3.36 o
   4   5  15         34.90         34.05         2.14 o
   5   5  15          2.50          2.52         1.15 o
   6   5  15         13.27         14.26         1.50 o
   7   5  15         16.32         14.76         2.71 o
  -6   6  15         22.06         21.99         2.71 o
  -5   6  15          7.49          6.63         1.81 o
  -4   6  15         96.13         95.03         3.75 o
  -3   6  15         34.35         37.84         2.30 o
  -2   6  15        384.61        385.90        10.00 o
  -1   6  15        394.93        412.45         9.48 o
   0   6  15         92.72         87.17         3.24 o
   1   6  15         53.10         58.44         3.31 o
   2   6  15         20.32         18.13         1.31 o
   3   6  15         23.67         25.41         1.50 o
   4   6  15         56.56         51.27         2.17 o
   5   6  15         15.44         15.81         1.48 o
   6   6  15         36.58         37.38         2.67 o
  -3   7  15         29.19         30.97         3.01 o
  -2   7  15        409.09        456.65        10.02 o
  -1   7  15         45.13         48.13         2.30 o
   0   7  15         60.29         68.59         2.25 o
   1   7  15         16.04         16.85         1.33 o
   2   7  15         83.30         99.59         2.57 o
   3   7  15          0.00          1.12         0.72 o
 -10   0  16          8.32         10.60         1.16 o
  -8   0  16         17.88         15.64         1.74 o
  -6   0  16        150.53        140.05         5.44 o
  -4   0  16          2.41          1.23         1.57 o
  -2   0  16        584.00        528.32        16.57 o
   0   0  16         37.47         33.44         4.52 o
   2   0  16         68.67         67.73         3.23 o
   4   0  16       2482.07       2375.98        75.01 o
   6   0  16        487.77        510.62        20.79 o
   8   0  16         39.29         34.64         4.52 o
  10   0  16         10.13         11.15         1.81 o
 -11   1  16         97.96         98.41         4.53 o
 -10   1  16         53.48         54.45         1.90 o
  -9   1  16         15.72         19.54         1.38 o
  -8   1  16         88.14         87.16         2.59 o
  -7   1  16         55.70         51.51         2.58 o
  -6   1  16        693.42        675.39         9.88 o
  -5   1  16       2552.86       2333.47        30.33 o
  -4   1  16        397.22        350.54         5.69 o
  -3   1  16        656.36        630.61         8.65 o
  -2   1  16        254.03        215.82         4.18 o
  -1   1  16          2.21          6.57         1.08 o
   0   1  16        260.49        245.87         5.77 o
   1   1  16          6.39          1.89         0.92 o
   2   1  16        741.40        663.70         8.56 o
   3   1  16        492.66        472.48         7.63 o
   4   1  16         37.49         38.29         2.86 o
   5   1  16        300.63        272.74         8.11 o
   6   1  16          4.43          7.15         2.11 o
   7   1  16         39.53         47.02         3.62 o
   8   1  16          0.44          1.96         1.07 o
   9   1  16         19.43         15.94         1.80 o
  10   1  16         70.94         74.71         4.52 o
 -10   2  16         45.23         52.13         1.68 o
  -9   2  16        241.99        238.96         4.26 o
  -8   2  16         68.50         55.25         2.08 o
  -7   2  16        103.67        109.90         3.02 o
  -6   2  16       2574.71       2480.10        29.60 o
  -5   2  16          7.05          8.75         1.09 o
  -4   2  16          8.99          8.24         0.98 o
  -3   2  16        231.18        224.55         4.52 o
  -2   2  16        150.08        129.02         3.35 o
  -1   2  16        108.55        100.11         2.95 o
   0   2  16          0.31          1.20         0.79 o
   1   2  16        324.12        319.75         6.77 o
   2   2  16         80.96         71.86         2.55 o
   3   2  16        250.46        218.64         4.57 o
   4   2  16        163.39        168.76         9.64 o
   5   2  16         36.49         33.02         3.62 o
   6   2  16          0.07          0.52         1.59 o
   7   2  16         68.47         73.81         4.47 o
   8   2  16         35.85         42.48         4.22 o
   9   2  16         16.76         20.79         2.71 o
  10   2  16         36.16         40.67         3.01 o
 -10   3  16        494.26        520.20        10.43 o
  -9   3  16          0.14          0.08         0.77 o
  -8   3  16          0.02         -0.32         1.01 o
  -7   3  16          4.11          3.94         0.87 o
  -6   3  16         11.73          8.67         1.17 o
  -5   3  16         83.27         80.03         3.28 o
  -4   3  16         69.20         73.62         2.54 o
  -3   3  16        233.48        238.96         4.74 o
  -2   3  16        969.49        866.97        12.87 o
  -1   3  16        397.10        382.15         6.61 o
   0   3  16        203.48        227.61         4.70 o
   1   3  16        276.87        288.73         6.35 o
   2   3  16          0.04         -0.28         0.98 o
   3   3  16        184.10        179.74         5.02 o
   4   3  16          7.50          4.97         1.52 o
   5   3  16         24.17         27.94         2.61 o
   6   3  16        500.15        498.21        14.15 o
   7   3  16        155.73        172.63         6.59 o
   8   3  16          1.54          2.26         1.28 o
   9   3  16         19.01         20.79         2.71 o
  -9   4  16         38.48         39.55         2.44 o
  -8   4  16         29.40         34.54         2.66 o
  -7   4  16          0.61         -0.36         1.16 o
  -6   4  16          3.88          3.31         1.45 o
  -5   4  16          0.85         -0.21         0.88 o
  -4   4  16         13.05         15.91         1.42 o
  -3   4  16          3.11          3.74         1.08 o
  -2   4  16         15.58         20.30         1.88 o
  -1   4  16        152.48        139.23         4.12 o
   0   4  16        728.63        726.58        12.30 o
   1   4  16         27.83         27.85         1.95 o
   2   4  16         93.85         94.68         3.33 o
   3   4  16         96.31         83.98         3.06 o
   4   4  16         22.61         18.66         1.82 o
   5   4  16        581.19        531.40        11.99 o
   6   4  16          2.05          0.90         1.51 o
   7   4  16          2.11          2.71         1.51 o
   8   4  16        260.98        291.61        11.75 o
  -8   5  16          2.40          3.01         1.07 o
  -7   5  16          6.93          5.25         1.16 o
  -6   5  16          9.78          9.19         1.70 o
  -5   5  16         23.73         27.44         3.16 o
  -4   5  16         53.24         50.25         2.40 o
  -3   5  16        183.17        195.85         5.11 o
  -2   5  16        247.11        237.12         5.87 o
  -1   5  16         31.61         31.43         1.98 o
   0   5  16         71.00         68.86         2.70 o
   1   5  16          7.07          6.72         1.19 o
   2   5  16          7.29          5.41         1.09 o
   3   5  16         12.26         13.35         1.17 o
   4   5  16         27.63         37.12         2.85 o
   5   5  16         17.86         18.62         1.77 o
   6   5  16          0.90          0.96         0.92 o
   7   5  16         25.41         35.55         3.62 o
  -6   6  16         11.49         14.76         2.11 o
  -5   6  16          0.14          0.60         1.21 o
  -4   6  16          0.31          1.21         1.05 o
  -3   6  16          7.22         10.45         1.10 o
  -2   6  16         92.19         94.72         3.09 o
  -1   6  16          0.96          2.45         0.94 o
   0   6  16         45.20         41.26         2.87 o
   1   6  16         80.77         92.95         3.05 o
   2   6  16         29.04         37.03         1.72 o
   3   6  16        306.04        311.61         6.36 o
   4   6  16         53.42         65.76         3.54 o
   5   6  16          0.15          0.70         0.59 o
  -2   7  16         46.26         46.09         2.31 o
  -1   7  16         29.45         39.30         2.10 o
   0   7  16         26.65         32.98         1.43 o
   1   7  16         41.42         53.76         1.91 o
  -9   0  17         10.07         10.83         1.40 o
  -7   0  17        774.26        793.94        17.03 o
  -5   0  17          3.43          5.25         1.42 o
  -3   0  17          1.78          4.72         1.25 o
  -1   0  17         19.27         15.60         1.65 o
   1   0  17        205.99        214.48         6.07 o
   3   0  17         11.29         12.40         2.47 o
   5   0  17       2130.10       2005.14        64.17 o
   7   0  17        596.53        632.03        23.80 o
   9   0  17         36.61         38.56         3.31 o
 -10   1  17         20.07         25.11         1.15 o
  -9   1  17        374.93        393.08         5.98 o
  -8   1  17         16.19         16.28         1.22 o
  -7   1  17        347.67        390.99         9.05 o
  -6   1  17        240.60        233.42         5.08 o
  -5   1  17          0.03          1.64         0.89 o
  -4   1  17        144.96        139.71         3.30 o
  -3   1  17         98.51         98.61         2.76 o
  -2   1  17          5.56          5.98         0.97 o
  -1   1  17        168.99        155.59         3.30 o
   0   1  17        191.84        164.02         3.61 o
   1   1  17        145.10        136.64         3.27 o
   2   1  17         20.44         21.84         1.58 o
   3   1  17          8.66          5.88         1.31 o
   4   1  17          0.38          1.84         1.44 o
   5   1  17         16.22         10.30         2.11 o
   6   1  17         58.40         59.97         4.15 o
   7   1  17        350.99        351.77        10.64 o
   8   1  17        135.85        167.71        12.35 o
   9   1  17          0.68          0.60         0.77 o
 -10   2  17          0.97          0.35         0.57 o
  -9   2  17          3.48          4.88         0.72 o
  -8   2  17         80.70         86.05         2.74 o
  -7   2  17        401.58        389.51         5.94 o
  -6   2  17       1618.54       1643.32        19.06 o
  -5   2  17        642.55        631.24         9.33 o
  -4   2  17        138.83        135.63         3.00 o
  -3   2  17          1.82          2.45         0.91 o
  -2   2  17          2.54          0.66         0.86 o
  -1   2  17        442.81        400.40         7.37 o
   0   2  17          0.28          1.09         0.78 o
   1   2  17        356.31        332.07         5.70 o
   2   2  17         74.98         74.01         3.06 o
   3   2  17       1700.07       1621.47        26.73 o
   4   2  17          0.71          2.68         1.80 o
   5   2  17        258.05        255.28         9.15 o
   6   2  17        197.85        218.03         8.09 o
   7   2  17        367.33        372.09        11.08 o
   8   2  17          0.00          0.30         1.21 o
   9   2  17         95.73         84.05         4.82 o
  -9   3  17        228.63        236.23         5.85 o
  -8   3  17         67.29         61.90         4.15 o
  -7   3  17         64.35         63.59         3.12 o
  -6   3  17          6.11          5.24         0.92 o
  -5   3  17        125.09        118.68         3.34 o
  -4   3  17         93.13         92.18         2.79 o
  -3   3  17         10.13         16.30         1.32 o
  -2   3  17          1.53          2.84         0.95 o
  -1   3  17        731.49        656.99        10.37 o
   0   3  17          2.70          4.19         1.14 o
   1   3  17         53.69         45.84         2.49 o
   2   3  17        432.26        412.75         8.02 o
   3   3  17        225.48        201.02         4.91 o
   4   3  17         32.58         33.97         2.82 o
   5   3  17          3.48          5.67         1.44 o
   6   3  17          2.62          1.58         1.36 o
   7   3  17        192.95        206.85         8.44 o
   8   3  17        136.19        137.87         4.90 o
  -8   4  17         22.08         22.98         2.02 o
  -7   4  17         48.05         44.24         3.08 o
  -6   4  17         23.70         27.28         2.52 o
  -5   4  17         31.78         29.34         1.96 o
  -4   4  17          0.34          0.75         0.94 o
  -3   4  17          0.18          1.21         0.93 o
  -2   4  17         43.09         42.73         2.29 o
  -1   4  17        419.14        402.63         7.88 o
   0   4  17          0.49         -0.09         0.85 o
   1   4  17         48.90         64.52         2.73 o
   2   4  17          0.95          0.54         0.91 o
   3   4  17         29.88         25.95         3.16 o
   4   4  17         40.40         35.31         2.61 o
   5   4  17          2.96          2.18         1.37 o
   6   4  17         48.06         34.04         3.92 o
   7   4  17         14.45         16.27         2.71 o
  -7   5  17         14.37         12.30         1.59 o
  -6   5  17          3.99          3.92         1.51 o
  -5   5  17          2.19          3.31         1.51 o
  -4   5  17          0.17          0.76         0.78 o
  -3   5  17          8.24          4.77         1.26 o
  -2   5  17        195.66        196.08         4.60 o
  -1   5  17        164.52        183.37         4.57 o
   0   5  17        127.64        122.45         3.54 o
   1   5  17         14.43         15.35         1.40 o
   2   5  17          8.48          5.54         0.99 o
   3   5  17         34.31         39.50         1.77 o
   4   5  17          6.59          8.65         1.22 o
   5   5  17          0.24          0.79         0.77 o
   6   5  17          6.14          5.72         1.51 o
  -5   6  17         57.59         53.62         3.62 o
  -4   6  17         27.85         28.45         2.10 o
  -3   6  17          8.57          7.41         0.94 o
  -2   6  17          0.00         -0.40         0.57 o
  -1   6  17        235.67        252.16         5.48 o
   0   6  17         49.77         55.13         2.25 o
   1   6  17         10.29         11.12         1.07 o
   2   6  17         29.38         27.31         1.41 o
   3   6  17         28.36         32.67         1.69 o
   4   6  17          9.75          7.83         0.86 o
 -10   0  18         16.37         14.46         1.70 o
  -8   0  18        215.70        218.35         6.42 o
  -6   0  18        366.89        376.76         9.79 o
  -4   0  18        621.61        551.82        11.17 o
  -2   0  18        835.56        862.57        15.81 o
   0   0  18        146.54        132.41         4.11 o
   2   0  18        997.00       1047.02        25.99 o
   4   0  18        103.36         96.10         7.53 o
   6   0  18          4.03          9.04         3.01 o
   8   0  18        202.46        205.15         9.34 o
 -10   1  18         95.57         95.80         2.77 o
  -9   1  18         26.52         38.27         1.64 o
  -8   1  18        342.08        348.21         5.97 o
  -7   1  18        229.67        214.06         4.67 o
  -6   1  18          3.04          5.59         0.97 o
  -5   1  18         47.55         43.79         2.14 o
  -4   1  18         80.29         71.62         2.34 o
  -3   1  18          0.84          2.25         0.85 o
  -2   1  18       1211.62       1084.04        13.44 o
  -1   1  18        268.96        219.49         5.54 o
   0   1  18        677.01        607.40         9.83 o
   1   1  18          7.06          2.47         0.89 o
   2   1  18        237.13        241.40         5.64 o
   3   1  18         87.52         88.15         3.25 o
   4   1  18        711.22        689.78        15.12 o
   5   1  18          1.36         -0.67         1.37 o
   6   1  18        883.52        939.75        23.11 o
   7   1  18         10.19         10.85         1.70 o
   8   1  18         53.93         59.54         3.46 o
   9   1  18          0.71          1.81         0.90 o
  -9   2  18         34.99         37.73         1.42 o
  -8   2  18         28.35         29.03         1.47 o
  -7   2  18          0.96         -0.06         0.56 o
  -6   2  18         57.31         51.26         2.08 o
  -5   2  18        389.73        378.71         6.33 o
  -4   2  18       1307.93       1239.05        14.95 o
  -3   2  18         12.12         19.32         1.59 o
  -2   2  18        128.96        107.18         3.03 o
  -1   2  18        131.50        143.81         4.28 o
   0   2  18         31.63         30.54         2.05 o
   1   2  18         73.12         61.68         2.59 o
   2   2  18         49.69         42.45         2.42 o
   3   2  18         48.66         55.92         2.92 o
   4   2  18        737.44        765.38        20.12 o
   5   2  18        232.10        236.80         6.95 o
   6   2  18         38.43         41.12         3.41 o
   7   2  18         23.02         21.69         3.31 o
   8   2  18         28.85         33.44         3.31 o
  -9   3  18         10.44         14.26         1.59 o
  -8   3  18        433.98        434.24         9.56 o
  -7   3  18         36.38         36.89         2.10 o
  -6   3  18          1.78          2.79         0.91 o
  -5   3  18         16.56         15.61         1.53 o
  -4   3  18          1.86          1.31         0.75 o
  -3   3  18        125.63        126.13         3.41 o
  -2   3  18         18.03         19.38         1.57 o
  -1   3  18         47.46         42.01         2.47 o
   0   3  18        788.84        731.63        11.21 o
   1   3  18          8.27          6.89         1.31 o
   2   3  18          7.36         12.28         1.92 o
   3   3  18        127.23        140.34         3.95 o
   4   3  18         49.39         39.73         3.60 o
   5   3  18         17.03         14.75         1.91 o
   6   3  18        190.74        181.10         6.59 o
   7   3  18         59.38         46.70         2.77 o
   8   3  18        181.99        177.44         7.53 o
  -8   4  18         94.01         83.03         8.59 o
  -7   4  18         35.79         36.40         2.53 o
  -6   4  18         32.04         35.84         2.30 o
  -5   4  18         33.92         31.63         1.77 o
  -4   4  18         62.90         66.12         2.49 o
  -3   4  18         51.07         57.24         2.46 o
  -2   4  18         23.22         21.59         1.69 o
  -1   4  18         58.90         60.02         3.46 o
   0   4  18        825.93        852.43        13.71 o
   1   4  18          0.01          0.80         0.91 o
   2   4  18        248.88        275.28         5.81 o
   3   4  18         11.30         11.04         1.43 o
   4   4  18          0.28         -0.92         0.97 o
   5   4  18          9.26         10.24         2.71 o
   6   4  18         87.17         90.98         5.72 o
   7   4  18          1.47          2.71         1.21 o
  -6   5  18          0.84          2.11         1.51 o
  -5   5  18         64.83         56.64         4.22 o
  -4   5  18          6.08          7.15         1.19 o
  -3   5  18         14.32         15.57         1.43 o
  -2   5  18         55.90         61.77         2.34 o
  -1   5  18          0.15         -0.67         0.67 o
   0   5  18         31.83         31.31         1.72 o
   1   5  18         58.86         59.33         2.18 o
   2   5  18         37.54         40.82         1.70 o
   3   5  18         45.65         48.20         1.83 o
   4   5  18         10.86         10.03         2.26 o
   5   5  18          0.41          0.49         1.05 o
  -3   6  18         40.84         45.74         2.33 o
  -2   6  18         40.32         37.18         1.69 o
  -1   6  18         24.16         27.74         1.49 o
   0   6  18        133.65        141.40         5.27 o
   1   6  18         16.17         20.66         1.20 o
   2   6  18          8.18          6.87         0.81 o
   3   6  18         51.84         45.44         2.44 o
  -9   0  19        207.15        241.87        14.78 o
  -7   0  19          0.50          0.78         0.92 o
  -5   0  19         36.65         46.30         2.85 o
  -3   0  19         95.96         92.58         3.83 o
  -1   0  19        388.40        424.12         9.30 o
   1   0  19         33.97         24.76         2.19 o
   3   0  19         45.80         46.99         3.94 o
   5   0  19       1008.57       1025.47        35.25 o
   7   0  19        115.50        103.33         6.63 o
  -9   1  19         38.33         39.99         1.46 o
  -8   1  19          4.05          5.82         0.89 o
  -7   1  19        142.20        154.31         3.64 o
  -6   1  19         14.74         15.22         1.39 o
  -5   1  19        795.15        851.98        11.69 o
  -4   1  19        231.53        242.26         6.10 o
  -3   1  19        233.33        235.74         4.43 o
  -2   1  19        126.73        107.54         2.85 o
  -1   1  19          0.06          0.09         0.88 o
   0   1  19        226.72        224.68         4.95 o
   1   1  19        839.70        823.70        10.69 o
   2   1  19         96.35        112.55         4.32 o
   3   1  19         99.93        109.09         3.55 o
   4   1  19        216.22        215.75        10.64 o
   5   1  19        182.61        200.36         7.46 o
   6   1  19          1.67          1.96         1.23 o
   7   1  19        131.97        151.90         7.53 o
   8   1  19         34.17         30.13         3.01 o
  -9   2  19         22.55         19.99         1.60 o
  -8   2  19          0.03          1.13         0.47 o
  -7   2  19         20.07         20.60         1.21 o
  -6   2  19          9.97          9.32         1.02 o
  -5   2  19         11.30         12.43         1.16 o
  -4   2  19         77.26         80.12         2.57 o
  -3   2  19        595.87        583.91         8.69 o
  -2   2  19          0.45          0.90         0.88 o
  -1   2  19        597.12        563.78        10.21 o
   0   2  19         72.79         71.56         2.72 o
   1   2  19          2.83          1.28         0.90 o
   2   2  19          0.17         -0.85         0.93 o
   3   2  19        463.46        454.00         9.44 o
   4   2  19          8.13         13.91         2.31 o
   5   2  19        943.78        947.70        19.01 o
   6   2  19         30.08         30.90         2.98 o
   7   2  19         37.83         45.49         3.92 o
   8   2  19        106.11        116.28         5.72 o
  -8   3  19          1.37          0.97         0.94 o
  -7   3  19         23.41         21.37         1.31 o
  -6   3  19          4.34          3.19         0.79 o
  -5   3  19        226.94        222.69         4.47 o
  -4   3  19          1.47          2.14         0.75 o
  -3   3  19        275.09        285.89         5.53 o
  -2   3  19          0.22          0.21         0.86 o
  -1   3  19         45.23         30.64         1.88 o
   0   3  19          0.64          0.35         0.83 o
   1   3  19        833.97        841.44        13.60 o
   2   3  19          5.07          5.89         1.15 o
   3   3  19         79.53         75.99         2.73 o
   4   3  19          4.51          4.70         1.81 o
   5   3  19         10.14          4.86         1.45 o
   6   3  19          4.72          6.50         1.37 o
   7   3  19        100.09         78.33         4.52 o
  -7   4  19          1.68          1.64         0.94 o
  -6   4  19         27.55         31.45         1.90 o
  -5   4  19          2.18          2.78         0.92 o
  -4   4  19         29.99         37.28         1.83 o
  -3   4  19         96.32         78.13         2.61 o
  -2   4  19         81.67         85.32         2.95 o
  -1   4  19          2.16          5.11         1.02 o
   0   4  19          0.07          1.46         0.88 o
   1   4  19         15.58         14.84         1.61 o
   2   4  19         40.15         41.78         2.84 o
   3   4  19        138.42        134.46         3.78 o
   4   4  19          1.18          1.10         0.92 o
   5   4  19         70.92         80.74         5.42 o
   6   4  19        155.48        165.99         7.83 o
  -5   5  19          2.81          0.60         1.21 o
  -4   5  19          0.52          0.54         0.65 o
  -3   5  19          2.69          7.06         0.88 o
  -2   5  19        138.84        153.98         3.53 o
  -1   5  19         91.52         91.77         2.72 o
   0   5  19         57.00         56.17         2.42 o
   1   5  19         89.04         81.30         2.84 o
   2   5  19         25.49         25.16         1.40 o
   3   5  19          3.81          2.75         0.77 o
   4   5  19         36.47         44.89         3.27 o
  -1   6  19          2.96          2.68         0.61 o
   0   6  19         57.43         52.32         2.94 o
  -8   0  20          3.67          4.68         0.92 o
  -6   0  20       1012.63       1064.65        21.10 o
  -4   0  20         18.14         13.73         1.65 o
  -2   0  20       1377.41       1365.20        23.04 o
   0   0  20        296.66        351.56         9.33 o
   2   0  20         61.22         55.54         3.90 o
   4   0  20         74.65         85.86         6.33 o
   6   0  20        139.67        154.84         8.13 o
   8   0  20        257.38        225.34         8.74 o
  -8   1  20         12.08         13.67         1.31 o
  -7   1  20         97.23        103.61         2.72 o
  -6   1  20          7.67          8.40         1.08 o
  -5   1  20         47.41         46.20         2.18 o
  -4   1  20        251.59        271.41         4.70 o
  -3   1  20         40.07         37.64         1.79 o
  -2   1  20         47.60         39.07         1.81 o
  -1   1  20         30.09         38.53         2.11 o
   0   1  20        237.98        236.14         4.38 o
   1   1  20         94.08         80.79         2.90 o
   2   1  20        397.81        395.50         7.64 o
   3   1  20          1.78          1.33         1.01 o
   4   1  20        141.02        161.51        13.10 o
   5   1  20        171.80        167.97         6.39 o
   6   1  20        174.79        191.59         6.59 o
   7   1  20        194.90        196.32        10.69 o
   8   1  20         31.70         31.63         2.71 o
  -8   2  20        155.55        159.72         7.21 o
  -7   2  20          0.02          0.48         0.65 o
  -6   2  20        389.75        385.10         6.86 o
  -5   2  20         17.12         16.03         1.18 o
  -4   2  20        193.17        208.35         4.15 o
  -3   2  20        109.52        107.78         2.91 o
  -2   2  20          0.05          0.09         0.79 o
  -1   2  20          0.37          1.36         1.67 o
   0   2  20        393.95        375.55         6.78 o
   1   2  20         42.12         44.93         2.90 o
   2   2  20          6.50          5.27         1.49 o
   3   2  20         74.47         73.20         2.97 o
   4   2  20         88.48        103.85         5.10 o
   5   2  20          2.53          3.01         1.49 o
   6   2  20          8.24          7.53         1.81 o
   7   2  20         19.64         15.36         2.41 o
  -7   3  20         33.48         31.36         1.63 o
  -6   3  20          0.12          0.12         0.61 o
  -5   3  20        214.93        220.51         7.38 o
  -4   3  20         66.64         68.08         3.30 o
  -3   3  20        109.20        106.38         3.29 o
  -2   3  20          1.94          2.48         0.81 o
  -1   3  20          5.18          6.13         1.03 o
   0   3  20         37.37         57.68         2.49 o
   1   3  20        187.08        204.15         4.75 o
   2   3  20          1.21          0.31         0.68 o
   3   3  20         53.32         56.55         2.16 o
   4   3  20         34.24         30.35         2.26 o
   5   3  20          0.31          2.08         1.16 o
   6   3  20         36.51         37.82         3.46 o
  -6   4  20         26.59         25.00         2.71 o
  -5   4  20        101.25         95.86         3.28 o
  -4   4  20        158.46        164.98         3.63 o
  -3   4  20        502.94        546.89         9.02 o
  -2   4  20        189.50        205.81         4.52 o
  -1   4  20        311.78        331.80         7.19 o
   0   4  20         53.42         59.57         2.67 o
   1   4  20          2.42          3.51         0.88 o
   2   4  20         29.63         30.86         1.81 o
   3   4  20         18.46         16.36         1.16 o
   4   4  20         64.51         55.43         4.52 o
   5   4  20          2.15          0.30         1.51 o
  -4   5  20         22.48         20.18         3.01 o
  -3   5  20         49.28         47.81         2.74 o
  -2   5  20         12.53         15.11         1.09 o
  -1   5  20          0.89          0.02         0.47 o
   0   5  20         82.97         77.91         2.33 o
   1   5  20         31.96         34.66         2.29 o
   2   5  20         15.64         15.06         1.17 o
   3   5  20         16.50         17.73         2.11 o
  -7   0  21         18.37         17.34         1.62 o
  -5   0  21          9.04          8.72         1.84 o
  -3   0  21         18.60         14.91         1.71 o
  -1   0  21        305.54        309.19        10.09 o
   1   0  21        108.61        122.20        10.24 o
   3   0  21         25.05         25.57         2.66 o
   5   0  21         70.91         71.10         5.12 o
   7   0  21          2.48          3.31         1.51 o
  -8   1  21          0.01         -0.08         0.38 o
  -7   1  21         26.92         26.36         1.32 o
  -6   1  21         47.36         44.31         1.93 o
  -5   1  21        238.02        248.65         5.05 o
  -4   1  21         10.32          9.50         0.94 o
  -3   1  21          0.24          0.16         0.56 o
  -2   1  21          2.34          5.72         0.96 o
  -1   1  21         37.98         38.81         2.06 o
   0   1  21        148.28        123.72         2.92 o
   1   1  21        109.79        122.55         3.69 o
   2   1  21        184.37        196.64         4.66 o
   3   1  21          4.68          4.27         0.93 o
   4   1  21         27.78         29.32         2.44 o
   5   1  21         14.39         18.72         1.92 o
   6   1  21        149.93        157.35         5.22 o
   7   1  21        398.58        391.03        13.86 o
  -7   2  21          1.91          2.91         0.77 o
  -6   2  21          0.97          1.10         0.60 o
  -5   2  21          8.26         10.08         1.08 o
  -4   2  21          1.32          1.53         0.69 o
  -3   2  21         56.90         59.66         2.41 o
  -2   2  21          0.36          1.27         1.45 o
  -1   2  21         39.56         29.47         1.69 o
   0   2  21          0.78          1.72         1.03 o
   1   2  21         14.14         19.96         1.56 o
   2   2  21         33.70         40.05         2.39 o
   3   2  21         18.05         17.68         1.61 o
   4   2  21         13.76         17.83         1.68 o
   5   2  21         57.33         68.69         4.82 o
   6   2  21         14.39         14.46         2.11 o
  -6   3  21         74.16         75.19         2.84 o
  -5   3  21         41.88         41.85         2.22 o
  -4   3  21        448.91        462.29         7.86 o
  -3   3  21         40.94         34.29         1.61 o
  -2   3  21         93.27         97.91         2.71 o
  -1   3  21         15.15          9.46         1.15 o
   0   3  21         17.39         20.75         1.46 o
   1   3  21          1.67          2.58         0.85 o
   2   3  21          6.70          8.39         0.95 o
   3   3  21          3.45          5.46         0.84 o
   4   3  21         37.43         38.03         3.62 o
   5   3  21        103.55        101.54         5.42 o
  -5   4  21        124.91        125.32         6.03 o
  -4   4  21        122.16        128.01         3.80 o
  -3   4  21         27.68         35.08         1.77 o
  -2   4  21        171.82        182.32         6.17 o
  -1   4  21          0.33          0.41         0.63 o
   0   4  21        228.91        235.41         6.09 o
   1   4  21         44.46         55.70         2.27 o
   2   4  21         55.38         51.03         2.07 o
   3   4  21          4.67          5.95         0.87 o
   4   4  21          0.11          0.30         0.90 o
  -2   5  21          0.39          1.83         0.59 o
  -1   5  21          2.76          1.33         0.62 o
   0   5  21         21.24         22.64         1.25 o
   1   5  21         39.90         50.36         2.14 o
  -6   0  22          6.12          6.54         1.15 o
  -4   0  22         70.77         64.77         2.67 o
  -2   0  22          9.38         19.78         1.80 o
   0   0  22        102.22        113.87         4.40 o
   2   0  22          1.45          2.03         1.23 o
   4   0  22        155.43        162.07         8.13 o
   6   0  22         76.45         62.96         3.92 o
  -7   1  22        100.78        111.55         2.69 o
  -6   1  22         58.24         59.02         1.88 o
  -5   1  22         85.18         98.73         2.62 o
  -4   1  22        153.35        157.13         3.01 o
  -3   1  22        151.88        161.57         3.41 o
  -2   1  22         20.70         16.95         1.17 o
  -1   1  22        228.25        213.63         3.84 o
   0   1  22         24.47         27.24         1.58 o
   1   1  22         23.98         19.69         1.64 o
   2   1  22          7.74          6.89         1.07 o
   3   1  22          0.13         -0.12         0.68 o
   4   1  22          8.67          9.90         1.37 o
   5   1  22         81.74         87.56         3.72 o
   6   1  22          4.75          3.92         1.21 o
  -6   2  22         61.69         64.47         4.70 o
  -5   2  22          7.55          4.10         0.92 o
  -4   2  22        310.51        348.16         9.76 o
  -3   2  22         35.14         36.02         1.83 o
  -2   2  22          0.78          2.18         0.69 o
  -1   2  22         76.99         84.07         2.76 o
   0   2  22         10.37         16.70         1.61 o
   1   2  22         65.82         66.72         4.11 o
   2   2  22          1.40          1.64         0.73 o
   3   2  22         35.39         29.48         1.68 o
   4   2  22          4.31          6.74         1.37 o
   5   2  22         21.51         23.20         3.01 o
  -5   3  22         20.98         21.10         2.02 o
  -4   3  22         15.69         17.40         1.03 o
  -3   3  22        688.07        733.66        11.28 o
  -2   3  22         82.35         80.67         2.51 o
  -1   3  22          3.12          2.31         0.73 o
   0   3  22        198.03        211.21         4.51 o
   1   3  22          8.35          7.05         1.10 o
   2   3  22         97.57        109.49         3.87 o
   3   3  22          2.69          4.88         0.76 o
   4   3  22         65.80         66.93        11.45 o
  -3   4  22         20.73         22.64         1.83 o
  -2   4  22         68.77         84.02         2.52 o
  -1   4  22        166.14        171.53         4.05 o
   0   4  22         26.28         25.44         1.46 o
   1   4  22         14.90         17.05         1.15 o
   2   4  22        117.91        112.42         6.80 o
  -5   0  23         65.79         66.87         2.77 o
  -3   0  23          7.73          8.62         1.12 o
  -1   0  23          6.11         15.53         2.02 o
   1   0  23         38.72         38.39         2.87 o
   3   0  23         16.11         17.12         1.66 o
   5   0  23          2.46          4.82         1.51 o
  -6   1  23          8.10         10.58         1.57 o
  -5   1  23         88.90         83.93         4.04 o
  -4   1  23         17.67         21.28         1.10 o
  -3   1  23          4.48          4.84         0.68 o
  -2   1  23         18.11         15.40         1.00 o
  -1   1  23         11.66         10.05         0.98 o
   0   1  23         65.11         68.15         2.39 o
   1   1  23          0.08         -0.50         0.55 o
   2   1  23          3.80          6.86         0.91 o
   3   1  23          0.05          0.83         0.74 o
   4   1  23        234.01        246.73        10.24 o
   5   1  23         50.56         46.69         3.31 o
  -5   2  23        265.08        236.52        17.04 o
  -4   2  23         46.33         45.75         1.60 o
  -3   2  23         21.11         22.70         1.26 o
  -2   2  23         46.50         48.01         2.27 o
  -1   2  23          3.35          6.20         0.93 o
   0   2  23          0.70          1.38         0.68 o
   1   2  23          0.46         -0.49         0.61 o
   2   2  23          6.42          8.61         1.09 o
   3   2  23        119.66        132.63         3.99 o
   4   2  23          0.01          0.30         1.21 o
  -4   3  23         20.01         22.49         1.92 o
  -3   3  23         89.65         90.81         3.27 o
  -2   3  23         76.13         82.24         3.04 o
  -1   3  23          0.03          0.16         0.52 o
   0   3  23         14.91         14.55         0.99 o
   1   3  23         63.74         68.34         2.20 o
   2   3  23          0.75          1.11         0.56 o
  -4   0  24         52.28         46.72         2.50 o
  -2   0  24          3.42          3.77         1.07 o
   0   0  24         64.64         56.39         3.17 o
   2   0  24          0.90          0.87         0.94 o
  -4   1  24         56.73         56.96         3.44 o
  -3   1  24         23.68         25.67         1.12 o
  -2   1  24         81.42         91.05         2.19 o
  -1   1  24          0.73          0.01         0.58 o
   0   1  24          0.19          0.78         0.58 o
   1   1  24         38.08         39.92         2.00 o
   2   1  24         79.93         81.33         2.32 o
   3   1  24          0.57          0.90         0.90 o
  -3   2  24          2.80          4.24         0.64 o
  -2   2  24        103.44         90.66         3.83 o
  -1   2  24         96.18        107.71         2.63 o
   0   2  24         17.22         19.54         1.30 o
   1   2  24        253.65        274.69         7.31 o
   2   2  24        332.28        287.70        10.85 o
  -3   0  25          0.55          1.21         0.90 o
  -1   0  25          3.13          1.55         0.75 o
   1   0  25         33.27         34.50         2.13 o
  -2   1  25         41.20         37.06         1.74 o
  -1   1  25         15.16         17.23         1.44 o
   0   1  25          2.43          3.71         0.80 o
   1   1  25         29.61         35.11         2.13 o
                                                
