# Supplementary material for: Syntheses and crystal structures of the anhydride 4-oxa­tetra­cyclo­[5.3.2.02,6.08,10]dodec-11-ene-3,5-dione and the related imide 4-(4-bromo­phen­yl)-4-aza­tetra­cyclo­[5.3.2.02,6.08,10]dodec-11-ene-3,5-dione
Source: Acta Crystallogr E Crystallogr Commun. 2020 Jul 17;76(Pt 8):1311–5. doi: 10.1107/S2056989020009512 (PMC7405554; doi:10.1107/S2056989020009512)
Supplement: Supplementary file 3 [file e-76-01311-IIsup4.hkl]

#
# h,k,l, Fc-squared, Fo-squared, sigma(Fo-squared), status flag
#
data_II
_shelx_title ' GVSU447A in P21/n #  14'
_shelx_refln_list_code          4
_shelx_F_calc_maximum      187.91
_exptl_crystal_F_000       696.00
_reflns_d_resolution_high  0.8195

loop_
 _space_group_symop_operation_xyz
 'x, y, z'
 '-x+1/2, y+1/2, -z+1/2'
 '-x, -y, -z'
 'x-1/2, -y-1/2, z-1/2'

_cell_length_a    12.4991
_cell_length_b     6.4130
_cell_length_c    17.8772
_cell_angle_alpha  90.000
_cell_angle_beta   99.808
_cell_angle_gamma  90.000

_shelx_F_squared_multiplier     1.000

loop_
 _refln_index_h
 _refln_index_k
 _refln_index_l
 _refln_F_squared_calc
 _refln_F_squared_meas
 _refln_F_squared_sigma
 _refln_observed_status
   2   0   0        151.06        156.33        12.24 o
   4   0   0      13503.84      13920.04       393.04 o
   6   0   0        862.16        847.24        28.32 o
   8   0   0         73.51         59.31         6.49 o
  10   0   0          4.79          2.73         4.39 o
  12   0   0        645.26        605.58        16.45 o
  14   0   0        740.24        748.48        19.25 o
   1   1   0        707.92        703.14        13.11 o
   2   1   0      13173.66      13206.95       262.41 o
   3   1   0          0.01          4.19         2.22 o
   4   1   0         17.12         16.20         2.17 o
   5   1   0        548.94        588.94        12.77 o
   6   1   0       7792.97       7551.77       152.64 o
   7   1   0        668.84        697.07        14.45 o
   8   1   0       1375.20       1338.09        22.91 o
   9   1   0        636.45        624.00        32.07 o
  10   1   0       4786.17       4493.11        57.84 o
  11   1   0        463.48        458.31         9.32 o
  12   1   0        602.93        585.13        10.93 o
  13   1   0         27.75         27.78         3.13 o
  14   1   0        753.40        735.61        15.45 o
   0   2   0      15358.54      15490.27       435.49 o
   1   2   0        166.39        219.78        12.52 o
   2   2   0        940.14        963.04        25.13 o
   3   2   0         68.36         80.55         5.35 o
   4   2   0      11815.15      11549.78       171.61 o
   5   2   0        165.82        223.85         6.50 o
   6   2   0          9.80          2.58         1.93 o
   7   2   0        843.12        832.68        19.04 o
   8   2   0       3314.87       3141.02        43.40 o
   9   2   0        361.39        368.65        11.47 o
  10   2   0        513.82        527.14        11.15 o
  11   2   0         41.18         44.75         4.21 o
  12   2   0        564.36        560.43        11.78 o
  13   2   0          5.73          5.64         2.88 o
  14   2   0        407.18        437.58         9.45 o
   1   3   0        511.12        523.64        11.22 o
   2   3   0       5384.15       5092.84        69.58 o
   3   3   0         26.99         37.46         6.56 o
   4   3   0       2229.98       2329.33        29.25 o
   5   3   0         99.83        108.11         4.01 o
   6   3   0       2795.81       2696.08        35.87 o
   7   3   0        104.55        120.00         6.97 o
   8   3   0        100.56         95.91         4.30 o
   9   3   0        171.00        205.08         6.15 o
  10   3   0       1608.03       1610.75        21.00 o
  11   3   0          3.76          8.15         2.68 o
  12   3   0        963.03        993.80        17.89 o
  13   3   0        228.21        213.73         6.54 o
   0   4   0       1208.86       1081.99        26.44 o
   1   4   0        388.05        472.79         8.57 o
   2   4   0         87.97        109.24         4.12 o
   3   4   0         10.97         22.47         2.62 o
   4   4   0       5503.99       5403.30        68.17 o
   5   4   0        202.65        257.90         7.80 o
   6   4   0        245.97        268.04         6.93 o
   7   4   0          1.05          4.01         2.33 o
   8   4   0       2288.14       2101.28        23.99 o
   9   4   0         84.90         78.92         3.70 o
  10   4   0       1163.44       1199.05        16.45 o
  11   4   0         67.94         75.86         4.75 o
  12   4   0        231.18        237.57         7.45 o
   1   5   0        375.00        372.13        10.93 o
   2   5   0       2589.26       2483.94        27.85 o
   3   5   0        348.96        340.74         5.94 o
   4   5   0         55.67         60.71         2.87 o
   5   5   0        541.33        530.66         8.09 o
   6   5   0        851.48        803.96        10.66 o
   7   5   0          1.78          5.69         2.52 o
   8   5   0        122.15        128.15         4.27 o
   9   5   0         15.99         15.93         2.75 o
  10   5   0        517.48        526.46        10.96 o
  11   5   0         17.38         22.10         2.89 o
   0   6   0        512.56        524.71        11.28 o
   1   6   0         16.11         23.41         2.52 o
   2   6   0         20.78         28.37         2.57 o
   3   6   0        311.68        314.43         6.50 o
   4   6   0        805.71        831.63        10.98 o
   5   6   0        167.73        173.12         4.80 o
   6   6   0         81.79         89.58         3.81 o
   7   6   0         34.97         30.78         3.13 o
   8   6   0       1679.64       1696.66        32.02 o
   9   6   0         37.55         47.95         2.80 o
   1   7   0          8.56          7.23         2.21 o
   2   7   0        395.78        424.86         7.97 o
   3   7   0        161.24        173.24         4.83 o
   4   7   0          0.08          3.82         1.96 o
   5   7   0         60.69         57.51         3.54 o
   6   7   0        774.58        696.41        13.67 o
 -15   0   1        246.92        258.02        12.27 o
 -13   0   1        775.41        773.07        20.96 o
 -11   0   1          9.18         17.53         5.12 o
  -9   0   1      12816.94      12103.63       403.73 o
  -7   0   1       4338.47       4440.28        92.96 o
  -5   0   1       1773.29       1929.63        58.88 o
  -3   0   1         44.10         80.46         5.85 o
  -1   0   1         59.31         66.77         3.10 o
   1   0   1       4483.43       4683.76       132.14 o
   3   0   1      12251.32      12353.50       431.04 o
   5   0   1       1866.31       2179.77        66.21 o
   7   0   1      18959.46      19278.78       446.02 o
   9   0   1        986.57        962.75        51.01 o
  11   0   1        912.45        858.41        23.68 o
  13   0   1        908.58        918.98        27.52 o
 -15   1   1         30.21         29.37         3.41 o
 -14   1   1        345.93        325.84         8.11 o
 -13   1   1       1014.99       1045.33        17.71 o
 -12   1   1         74.73         87.07         4.36 o
 -11   1   1        954.67        924.48        15.29 o
 -10   1   1        139.63        141.87         5.64 o
  -9   1   1       1454.02       1410.37        33.48 o
  -8   1   1         21.93         52.90         8.44 o
  -7   1   1       1043.79        985.81        15.52 o
  -6   1   1          3.60         46.60        10.14 o
  -5   1   1       5388.10       5094.84       185.25 o
  -4   1   1        242.56        243.13        10.60 o
  -3   1   1       8322.11       8579.95       171.44 o
  -2   1   1        629.69        649.41        12.51 o
  -1   1   1       1499.31       1555.81        28.34 o
   0   1   1       3235.63       3169.15        63.55 o
   1   1   1      35308.46      33402.41       661.61 o
   2   1   1        273.27        312.07         7.92 o
   3   1   1        169.73        176.89         5.85 o
   4   1   1       2549.27       2785.73        72.30 o
   5   1   1      15244.67      14764.05       241.31 o
   6   1   1        240.93        282.76         6.88 o
   7   1   1         39.41         69.48         4.24 o
   8   1   1         94.97        101.65         6.11 o
   9   1   1       2906.20       3017.29       100.38 o
  10   1   1         56.99         55.26         4.14 o
  11   1   1        708.80        661.01        12.13 o
  12   1   1        111.38        100.08         4.43 o
  13   1   1        452.82        452.82        10.97 o
  14   1   1         24.60         21.89         2.90 o
 -14   2   1         94.59         95.44         4.16 o
 -13   2   1        411.12        443.03        11.79 o
 -12   2   1         28.63         31.12         3.44 o
 -11   2   1        777.68        768.49        14.93 o
 -10   2   1        636.36        614.40        12.22 o
  -9   2   1       1643.02       1693.99        26.22 o
  -8   2   1        110.76        142.24         6.01 o
  -7   2   1       1290.52       1253.91        25.49 o
  -6   2   1        709.20        747.80        11.88 o
  -5   2   1      11259.40      11339.01       144.43 o
  -4   2   1          0.08          6.11         2.12 o
  -3   2   1       7172.59       7569.32       176.51 o
  -2   2   1       2771.27       2965.79        70.81 o
  -1   2   1      13684.65      14024.27       278.99 o
   0   2   1        402.19        391.43         9.67 o
   1   2   1       1149.19       1203.41        25.73 o
   2   2   1          3.60         12.26         2.65 o
   3   2   1       2931.43       2907.74        74.57 o
   4   2   1          1.83          5.36         1.95 o
   5   2   1          3.61          5.70         4.56 o
   6   2   1        666.12        685.19        12.38 o
   7   2   1       4118.04       3790.56        87.63 o
   8   2   1          0.90          1.92         2.79 o
   9   2   1        251.01        259.79         7.20 o
  10   2   1        254.43        247.49         7.47 o
  11   2   1       2002.47       1977.84        30.92 o
  12   2   1          5.46          6.98         2.57 o
  13   2   1        183.09        197.14         7.19 o
  14   2   1          4.90          1.90         2.32 o
 -13   3   1        794.97        827.31        20.30 o
 -12   3   1          0.06          2.39         2.80 o
 -11   3   1         20.92         32.00         3.07 o
 -10   3   1          2.46          3.33         2.48 o
  -9   3   1       2378.37       2301.67        26.59 o
  -8   3   1         11.31         12.17         2.80 o
  -7   3   1       1972.60       1834.18        41.90 o
  -6   3   1        771.75        802.39        13.84 o
  -5   3   1       1584.22       1557.69        22.88 o
  -4   3   1         12.75         13.83         2.00 o
  -3   3   1       8237.29       8193.05       105.07 o
  -2   3   1         65.36         67.01         3.11 o
  -1   3   1         34.13         32.64         2.61 o
   0   3   1         27.74         39.09         2.78 o
   1   3   1       2165.25       1919.48        29.23 o
   2   3   1         22.31         26.69         2.13 o
   3   3   1        255.54        259.30         6.27 o
   4   3   1          7.48          7.21         1.76 o
   5   3   1       5289.76       5192.75        68.38 o
   6   3   1        636.75        700.17        12.50 o
   7   3   1        175.44        193.92        10.60 o
   8   3   1         43.18         32.47         3.15 o
   9   3   1       4599.77       4307.05        47.78 o
  10   3   1          3.18          6.71         2.53 o
  11   3   1         42.33         54.58         3.64 o
  12   3   1         62.04         66.59         4.24 o
  13   3   1        364.99        351.27         8.90 o
 -13   4   1        728.49        727.42        36.05 o
 -12   4   1        268.94        243.37         6.51 o
 -11   4   1        486.18        503.88        11.93 o
 -10   4   1          1.34         -0.02         2.31 o
  -9   4   1         78.22         95.94         4.06 o
  -8   4   1        450.45        421.99         7.54 o
  -7   4   1        161.59        181.83         4.80 o
  -6   4   1       1154.77       1184.12        18.62 o
  -5   4   1        722.95        713.71        12.56 o
  -4   4   1        121.03        128.71         4.59 o
  -3   4   1       1729.66       1750.94        25.44 o
  -2   4   1        516.82        462.24         8.97 o
  -1   4   1       6689.78       6664.95        86.47 o
   0   4   1        693.22        817.59        14.95 o
   1   4   1         41.22         39.96         2.81 o
   2   4   1         20.04         25.70         2.50 o
   3   4   1       5128.59       5016.58        69.83 o
   4   4   1        415.61        428.32         8.35 o
   5   4   1         36.16         43.11         3.85 o
   6   4   1        129.14        137.24         5.02 o
   7   4   1       1159.41       1124.71        14.85 o
   8   4   1          2.48          0.19         2.25 o
   9   4   1         54.78         57.93         3.53 o
  10   4   1         44.98         45.15         3.20 o
  11   4   1        949.62        986.35        20.45 o
  12   4   1         28.54         27.58         2.82 o
 -11   5   1        290.60        253.20         6.74 o
 -10   5   1        180.12        193.58         5.75 o
  -9   5   1        663.51        687.59        11.39 o
  -8   5   1        115.01        127.77         4.32 o
  -7   5   1        240.77        245.49         5.64 o
  -6   5   1         39.70         43.87         2.87 o
  -5   5   1        443.09        505.50         7.87 o
  -4   5   1         60.22         62.21         2.93 o
  -3   5   1       1595.41       1543.34        16.66 o
  -2   5   1         95.52        114.42         4.01 o
  -1   5   1        234.39        260.44        11.17 o
   0   5   1        270.32        276.91         9.29 o
   1   5   1       1780.12       1780.19        44.91 o
   2   5   1         56.08         69.23         3.98 o
   3   5   1        417.57        440.82         6.83 o
   4   5   1         15.07         13.87         2.14 o
   5   5   1       2827.42       2840.24        29.95 o
   6   5   1         69.95         71.55         3.32 o
   7   5   1        386.62        407.46         7.56 o
   8   5   1        383.65        364.14         8.31 o
   9   5   1       1021.25       1035.54        19.02 o
  10   5   1         21.27         20.97         2.72 o
  11   5   1        105.40        119.24         4.83 o
  -9   6   1         32.33         31.33         2.91 o
  -8   6   1        142.26        142.41         5.42 o
  -7   6   1        260.67        296.53         7.07 o
  -6   6   1         63.72         59.24         2.90 o
  -5   6   1       1746.38       1776.80        19.35 o
  -4   6   1          4.80          5.46         2.01 o
  -3   6   1         39.40         34.35         2.76 o
  -2   6   1        267.73        269.17         5.90 o
  -1   6   1       2199.55       2101.62        25.05 o
   0   6   1        148.99        148.84         4.36 o
   1   6   1          7.49          9.79         2.19 o
   2   6   1         48.23         43.98         2.88 o
   3   6   1        982.69        990.31        13.28 o
   4   6   1         20.50         23.54         2.41 o
   5   6   1         81.46         82.72         3.73 o
   6   6   1          0.28          1.42         2.31 o
   7   6   1        326.29        320.11         8.73 o
   8   6   1        229.36        229.55         6.52 o
   9   6   1         81.01         85.09         3.99 o
  -6   7   1          1.56          1.91         1.85 o
  -5   7   1        162.52        179.36         5.39 o
  -4   7   1         52.52         49.80         3.23 o
  -3   7   1        182.26        216.58         6.03 o
  -2   7   1          4.17          3.47         2.07 o
  -1   7   1        186.15        197.27         5.14 o
   0   7   1         67.11         64.55         3.23 o
   1   7   1        641.13        668.72        13.74 o
   2   7   1          1.90          2.10         1.91 o
   3   7   1         32.87         42.58         2.69 o
   4   7   1          0.33          1.35         2.07 o
   5   7   1        140.72        144.93         6.05 o
   6   7   1         38.16         42.36         3.02 o
 -14   0   2        206.78        221.81         9.21 o
 -12   0   2       2044.42       2003.16        41.37 o
 -10   0   2         21.78         15.22         4.24 o
  -8   0   2       5786.43       5697.07       137.18 o
  -6   0   2       1281.41       1301.54        34.67 o
  -4   0   2      17206.23      17969.28       506.19 o
  -2   0   2       1445.36       1501.40        44.13 o
   0   0   2       1644.15       1667.22        38.61 o
   2   0   2       1047.81       1064.46        41.15 o
   4   0   2       2848.31       3150.93        92.57 o
   6   0   2       6846.55       7164.36       130.27 o
   8   0   2          2.66          5.82         4.40 o
  10   0   2       1007.62       1023.03        24.33 o
  12   0   2        221.95        191.44         8.71 o
  14   0   2        259.08        264.59        10.66 o
 -15   1   2          1.73          4.06         2.27 o
 -14   1   2        404.52        413.80         9.41 o
 -13   1   2         68.80         72.87         4.07 o
 -12   1   2        389.28        383.84         8.63 o
 -11   1   2        310.30        312.81         7.93 o
 -10   1   2       1759.84       1676.40        23.97 o
  -9   1   2        116.80        112.24         6.05 o
  -8   1   2       1021.28       1090.41        19.59 o
  -7   1   2         26.52         27.68         2.80 o
  -6   1   2       8254.88       7984.88       122.51 o
  -5   1   2       4952.80       5164.45       141.96 o
  -4   1   2      10795.17      11205.88       224.23 o
  -3   1   2         34.48         35.80         2.68 o
  -2   1   2       2303.25       2249.62        45.90 o
  -1   1   2        153.41        159.31         4.41 o
   0   1   2        629.78        644.15        13.90 o
   1   1   2       6313.25       6597.93       117.77 o
   2   1   2        816.15        793.29        17.54 o
   3   1   2       2993.16       3119.97        57.17 o
   4   1   2       1103.70       1022.43        23.53 o
   5   1   2        562.73        596.49        10.96 o
   6   1   2         18.21         12.25         2.14 o
   7   1   2          5.49          4.98         2.53 o
   8   1   2       5893.24       5786.00        98.70 o
   9   1   2        265.36        280.48        13.60 o
  10   1   2         26.85         24.93         3.51 o
  11   1   2        581.20        555.59        10.46 o
  12   1   2       2125.21       2143.27        30.94 o
  13   1   2          4.92          2.83         2.69 o
  14   1   2          5.65          4.70         2.52 o
 -14   2   2         78.69         89.31         6.06 o
 -13   2   2         29.26         38.22         4.75 o
 -12   2   2       1124.72       1135.68        20.51 o
 -11   2   2        121.46        123.21         6.30 o
 -10   2   2         45.89         64.00         3.88 o
  -9   2   2        310.72        323.84        12.40 o
  -8   2   2       4603.46       4541.14        75.27 o
  -7   2   2         26.40         38.68         3.05 o
  -6   2   2        587.39        525.65         9.65 o
  -5   2   2        606.75        712.74        12.20 o
  -4   2   2       3661.13       3489.37        54.90 o
  -3   2   2        238.10        284.85        10.20 o
  -2   2   2       5929.14       6386.81       148.89 o
  -1   2   2        221.86        253.81         6.41 o
   0   2   2       5806.25       5956.86       107.07 o
   1   2   2       2017.33       2220.71        46.03 o
   2   2   2       5910.70       5908.12       119.14 o
   3   2   2         86.12         88.95         5.94 o
   4   2   2       2401.43       2398.39        36.27 o
   5   2   2         84.93        120.19         4.58 o
   6   2   2       3922.18       3668.99        55.05 o
   7   2   2         54.39         59.21         4.14 o
   8   2   2         15.59         20.06         3.84 o
   9   2   2         13.52         13.22         2.81 o
  10   2   2       1540.11       1532.26        25.19 o
  11   2   2         97.98         92.27         5.56 o
  12   2   2         25.85         25.04         3.48 o
  13   2   2        140.10        144.91         7.64 o
  14   2   2        700.25        665.01        20.59 o
 -14   3   2        834.59        798.40        21.31 o
 -13   3   2         12.02          7.54         3.28 o
 -12   3   2        171.90        173.15         6.19 o
 -11   3   2         71.66         80.70         3.96 o
 -10   3   2        636.73        636.98         9.72 o
  -9   3   2          1.77          1.60         2.44 o
  -8   3   2         41.71         50.00         4.04 o
  -7   3   2         71.26         88.39         6.65 o
  -6   3   2       1345.07       1254.65        19.57 o
  -5   3   2         43.50         47.53         2.94 o
  -4   3   2        775.22        772.88        12.59 o
  -3   3   2        368.59        389.28         7.46 o
  -2   3   2       2118.84       1956.72        25.62 o
  -1   3   2         64.43         67.11         3.71 o
   0   3   2      14041.10      14164.12       222.13 o
   1   3   2        100.53        119.30         4.01 o
   2   3   2       2425.80       2342.18        31.63 o
   3   3   2        313.11        309.93         6.37 o
   4   3   2       4298.27       4140.93        50.06 o
   5   3   2       1834.47       1832.34        27.88 o
   6   3   2        176.61        175.50         6.14 o
   7   3   2         65.30         59.43         5.04 o
   8   3   2       1700.30       1632.39        21.10 o
   9   3   2         51.50         52.90         3.46 o
  10   3   2        154.93        142.59         5.45 o
  11   3   2        554.96        528.04        11.99 o
  12   3   2        968.43       1044.47        19.76 o
  13   3   2         30.53         36.40         3.03 o
 -13   4   2         20.70         23.60         3.32 o
 -12   4   2        393.03        411.13         8.97 o
 -11   4   2         91.21         56.85         3.71 o
 -10   4   2        264.36        252.57         6.25 o
  -9   4   2          7.12         16.05         2.65 o
  -8   4   2       2571.75       2487.02        25.83 o
  -7   4   2        166.84        175.11         4.65 o
  -6   4   2       3011.03       3053.06        53.72 o
  -5   4   2        823.87        873.54        14.25 o
  -4   4   2       1567.13       1553.42        22.15 o
  -3   4   2        183.89        195.06         5.66 o
  -2   4   2        763.14        781.85        13.68 o
  -1   4   2          6.06          3.45         2.06 o
   0   4   2       1432.56       1486.64        22.97 o
   1   4   2        129.58        111.64         4.37 o
   2   4   2       1218.96       1199.87        18.27 o
   3   4   2         16.88         14.39         2.57 o
   4   4   2       1097.13       1104.07        15.49 o
   5   4   2        140.69        149.62         7.27 o
   6   4   2       2470.83       2471.47        28.94 o
   7   4   2        154.71        157.04         6.51 o
   8   4   2        256.21        235.40         6.47 o
   9   4   2         12.46         16.90         2.92 o
  10   4   2       1193.69       1134.41        16.08 o
  11   4   2         52.89         50.42         4.09 o
  12   4   2          0.70          0.55         2.14 o
 -11   5   2         78.72        101.69         4.65 o
 -10   5   2        724.92        766.28        13.12 o
  -9   5   2          4.39          5.68         2.27 o
  -8   5   2          1.08         -2.13         2.13 o
  -7   5   2        114.99        123.67         4.18 o
  -6   5   2         19.75         27.41         2.59 o
  -5   5   2         13.77         17.85         2.26 o
  -4   5   2         94.76         96.55         3.50 o
  -3   5   2         62.16         76.39         3.18 o
  -2   5   2        497.00        498.77         8.19 o
  -1   5   2          7.56          8.22         2.61 o
   0   5   2        827.71        763.66        13.74 o
   1   5   2         23.26         24.09         2.75 o
   2   5   2        569.19        581.32         8.22 o
   3   5   2        563.56        581.30         8.32 o
   4   5   2       4904.83       4793.41        47.97 o
   5   5   2         69.12         65.76         3.42 o
   6   5   2       1292.68       1260.92        17.41 o
   7   5   2        212.36        200.84         5.72 o
   8   5   2        658.68        631.41        10.25 o
   9   5   2        193.16        211.86         7.46 o
  10   5   2         15.61         17.53         2.79 o
  11   5   2         59.50         53.96         3.62 o
  -9   6   2        345.03        391.98         8.04 o
  -8   6   2        173.08        182.37         5.75 o
  -7   6   2         17.05         14.76         2.69 o
  -6   6   2          3.15          6.23         1.94 o
  -5   6   2         90.80         95.47         3.50 o
  -4   6   2       1476.66       1569.44        17.48 o
  -3   6   2          4.11          6.67         2.22 o
  -2   6   2        204.79        197.03         5.28 o
  -1   6   2         28.09         28.82         2.53 o
   0   6   2        586.31        586.19         8.85 o
   1   6   2         54.09         56.80         3.05 o
   2   6   2        723.73        702.63        10.07 o
   3   6   2          4.23          4.61         2.03 o
   4   6   2         11.64         13.55         2.56 o
   5   6   2        238.87        228.93         5.94 o
   6   6   2        111.66        123.07         5.62 o
   7   6   2          8.57         10.87         2.70 o
   8   6   2         10.60         18.04         2.71 o
   9   6   2        160.11        159.94         5.24 o
  -6   7   2         99.64        114.31         4.36 o
  -5   7   2        156.83        156.51         4.79 o
  -4   7   2        125.49        131.29         4.87 o
  -3   7   2          1.05          6.38         2.23 o
  -2   7   2          6.04          4.83         2.19 o
  -1   7   2         40.26         35.65         2.86 o
   0   7   2        376.75        365.51         7.31 o
   1   7   2         55.04         52.50         3.18 o
   2   7   2        136.08        142.07         4.93 o
   3   7   2          9.01          3.54         2.48 o
   4   7   2        550.78        613.79        12.83 o
   5   7   2         23.09         25.61         2.94 o
   6   7   2         69.66         69.07         4.76 o
 -15   0   3        114.30        126.27         6.06 o
 -13   0   3       1756.84       1761.60        36.44 o
 -11   0   3       2404.18       2215.30        41.58 o
  -9   0   3       5594.38       5368.17       130.50 o
  -7   0   3        240.88        337.81        11.49 o
  -5   0   3       3991.00       4352.79       126.72 o
  -3   0   3        685.22        841.18        27.89 o
  -1   0   3      18529.64      17448.41      1314.22 o
   1   0   3       3599.72       3837.50       109.05 o
   3   0   3      23745.13      24931.33       872.63 o
   5   0   3        176.44        134.25         7.50 o
   7   0   3        249.87        225.53        13.25 o
   9   0   3       4324.56       4521.97       193.84 o
  11   0   3        248.19        218.43        11.03 o
  13   0   3       1678.04       1743.58        56.15 o
 -15   1   3       1136.32       1147.70        43.76 o
 -14   1   3         33.27         41.65         3.24 o
 -13   1   3        138.97        143.00         5.19 o
 -12   1   3         63.30         81.81         4.22 o
 -11   1   3       2714.15       2610.43        31.38 o
 -10   1   3        631.30        601.40         9.50 o
  -9   1   3        895.82        906.22        20.21 o
  -8   1   3       1020.80       1064.54        19.25 o
  -7   1   3       2996.88       2943.23        42.34 o
  -6   1   3       1334.85       1353.93        30.05 o
  -5   1   3       2508.16       2622.09        55.41 o
  -4   1   3        122.47        128.98         5.38 o
  -3   1   3       9939.83      10052.12       200.64 o
  -2   1   3       2340.57       2609.04        53.17 o
  -1   1   3       8675.93       8870.06       157.93 o
   0   1   3       4652.60       4802.77        96.20 o
   1   1   3      23012.68      23322.11       462.29 o
   2   1   3       3774.54       4177.89        75.74 o
   3   1   3      16585.88      17239.16       583.54 o
   4   1   3       2119.76       2364.20        50.18 o
   5   1   3        573.69        536.50        10.28 o
   6   1   3         40.51         59.03         6.66 o
   7   1   3       1842.39       1777.30        32.86 o
   8   1   3         76.07         98.77         5.47 o
   9   1   3        935.94        934.21        18.04 o
  10   1   3        998.49        970.67        16.74 o
  11   1   3        111.36        115.04         5.41 o
  12   1   3          6.94          7.96         2.80 o
  13   1   3        186.63        186.56         7.58 o
  14   1   3         56.04         55.09         3.79 o
 -14   2   3         14.23         24.73         3.03 o
 -13   2   3       1357.99       1371.37        24.64 o
 -12   2   3         78.11         65.87         4.12 o
 -11   2   3         10.84         12.89         2.89 o
 -10   2   3        421.37        424.22         8.33 o
  -9   2   3       4063.21       4276.07       116.71 o
  -8   2   3          5.97          6.81         2.94 o
  -7   2   3         28.10         29.88         3.19 o
  -6   2   3        114.87        118.78         4.43 o
  -5   2   3       2539.20       2349.51        32.18 o
  -4   2   3        512.44        606.86        12.73 o
  -3   2   3        125.62        149.66         6.83 o
  -2   2   3         11.11         15.46         1.96 o
  -1   2   3       4828.08       5051.91        91.37 o
   0   2   3        920.46        988.42        24.99 o
   1   2   3       1606.22       1611.80        34.17 o
   2   2   3        228.16        261.89         7.75 o
   3   2   3       2764.47       2763.51        44.51 o
   4   2   3        110.43        121.67         4.38 o
   5   2   3       3038.76       2880.65        43.66 o
   6   2   3        990.97       1061.33        18.70 o
   7   2   3        704.35        669.57        13.49 o
   8   2   3         61.93         74.14         7.14 o
   9   2   3        823.11        773.93        12.60 o
  10   2   3          4.81          6.31         2.98 o
  11   2   3        154.85        145.67         6.61 o
  12   2   3          9.26          8.05         2.66 o
  13   2   3       1183.69       1283.31        24.48 o
  14   2   3          9.73         11.54         2.62 o
 -14   3   3        134.19        122.76         5.47 o
 -13   3   3        531.43        593.41        13.24 o
 -12   3   3         52.51         57.15         3.91 o
 -11   3   3       1033.43       1099.11        15.88 o
 -10   3   3          9.26         13.63         2.34 o
  -9   3   3          8.81         14.59         2.51 o
  -8   3   3         18.34         18.66         2.81 o
  -7   3   3       5334.14       5118.22        70.80 o
  -6   3   3          2.74         -1.15         2.11 o
  -5   3   3        727.63        766.06        12.37 o
  -4   3   3         89.03         77.42         3.33 o
  -3   3   3       2360.57       2167.09        27.24 o
  -2   3   3        232.63        247.12         5.47 o
  -1   3   3        521.86        486.90         8.34 o
   0   3   3        377.45        405.22         7.66 o
   1   3   3       5135.56       5157.23        66.76 o
   2   3   3        687.00        802.21        12.47 o
   3   3   3       2503.73       2483.20        32.24 o
   4   3   3         13.85         20.83         2.55 o
   5   3   3       3256.15       3333.89        47.80 o
   6   3   3        204.05        198.92         8.33 o
   7   3   3       1322.04       1373.32        30.01 o
   8   3   3        264.09        256.24         6.27 o
   9   3   3        113.72        139.51         5.00 o
  10   3   3        589.73        591.59        10.36 o
  11   3   3        523.79        543.61        13.07 o
  12   3   3        205.52        195.23         6.77 o
  13   3   3          5.13          3.02         2.22 o
 -13   4   3        663.93        620.39        17.66 o
 -12   4   3        419.92        399.49        15.21 o
 -11   4   3         56.70         82.68         4.69 o
 -10   4   3          0.97         10.20         2.54 o
  -9   4   3       1061.55       1008.04        13.32 o
  -8   4   3         21.01         20.21         2.43 o
  -7   4   3         22.15         28.51         2.61 o
  -6   4   3          2.85         -0.20         2.34 o
  -5   4   3       3469.66       3474.05        50.26 o
  -4   4   3         28.09         39.44         3.22 o
  -3   4   3          1.19          2.05         1.88 o
  -2   4   3         14.12         22.25         2.51 o
  -1   4   3       3104.46       2899.84        44.35 o
   0   4   3        301.33        364.72         8.04 o
   1   4   3        756.08        723.79        12.92 o
   2   4   3        195.76        193.13         5.27 o
   3   4   3       1461.23       1404.17        20.12 o
   4   4   3        128.04        143.55         5.11 o
   5   4   3        776.69        776.77        16.42 o
   6   4   3        946.14        950.20        12.91 o
   7   4   3       1281.11       1222.25        16.88 o
   8   4   3          8.14          9.62         2.62 o
   9   4   3        674.87        677.89        12.28 o
  10   4   3          0.48          1.28         2.58 o
  11   4   3         39.34         42.62         3.41 o
  12   4   3          1.97          3.01         2.05 o
 -11   5   3        662.91        696.99        15.58 o
 -10   5   3         27.95         31.66         2.83 o
  -9   5   3          0.02         -0.31         2.09 o
  -8   5   3         29.30         20.20         2.50 o
  -7   5   3       1519.99       1472.17        17.33 o
  -6   5   3         99.75        108.02         3.75 o
  -5   5   3       2452.33       2432.50        24.80 o
  -4   5   3          0.87          3.07         1.92 o
  -3   5   3       3609.74       3514.49        36.02 o
  -2   5   3        485.41        481.26         7.77 o
  -1   5   3          8.04         11.50         2.40 o
   0   5   3         34.36         45.34         2.99 o
   1   5   3        718.41        713.58         9.69 o
   2   5   3          1.10          0.78         1.91 o
   3   5   3          3.83          4.25         2.21 o
   4   5   3        473.87        468.34         9.36 o
   5   5   3       1631.09       1585.40        20.76 o
   6   5   3        118.33        106.92         4.50 o
   7   5   3         72.95         80.55         4.26 o
   8   5   3         12.30          5.79         2.29 o
   9   5   3        171.58        178.59         6.79 o
  10   5   3          1.91          1.25         3.53 o
  11   5   3        524.69        523.97        15.62 o
  -9   6   3       1287.71       1365.71        21.14 o
  -8   6   3          1.56          0.13         1.91 o
  -7   6   3          0.09         -1.84         2.03 o
  -6   6   3        121.64        137.21         4.34 o
  -5   6   3       1559.86       1629.79        19.08 o
  -4   6   3        219.38        238.43         5.55 o
  -3   6   3         14.77         16.98         2.40 o
  -2   6   3        190.15        189.00         5.32 o
  -1   6   3        424.10        423.87         7.24 o
   0   6   3          3.60          1.23         2.03 o
   1   6   3         42.26         45.48         2.78 o
   2   6   3        303.39        293.79         6.55 o
   3   6   3        205.98        223.45         5.94 o
   4   6   3         89.98         99.81         4.06 o
   5   6   3        534.80        538.97         8.80 o
   6   6   3          0.40          0.07         2.56 o
   7   6   3        239.33        231.03         7.57 o
   8   6   3         24.25         26.28         3.14 o
   9   6   3        131.64        117.62         6.96 o
  -6   7   3         35.16         28.91         2.50 o
  -5   7   3         47.15         51.36         2.86 o
  -4   7   3         60.12         66.55         3.91 o
  -3   7   3        664.53        728.84        13.19 o
  -2   7   3          5.72         10.25         2.36 o
  -1   7   3        136.87        127.16         4.63 o
   0   7   3         73.72         69.90         3.54 o
   1   7   3        699.91        715.99        12.90 o
   2   7   3        398.86        421.77         8.89 o
   3   7   3         30.32         31.62         3.28 o
   4   7   3         19.80         28.09         3.23 o
   5   7   3        145.80        150.90         5.80 o
   6   7   3          0.01          0.86         6.80 o
 -14   0   4       1592.27       1578.79        35.87 o
 -12   0   4        384.35        371.69        10.51 o
 -10   0   4       4273.87       4020.31        65.28 o
  -8   0   4        827.58        865.48        23.09 o
  -6   0   4      11378.36      12052.18       242.43 o
  -4   0   4       5434.27       6076.11       173.86 o
  -2   0   4       4121.62       4326.73       123.36 o
   0   0   4      26978.91      27029.27       757.11 o
   2   0   4       7032.01       7534.36       213.54 o
   4   0   4       1122.41       1206.68        31.47 o
   6   0   4       7998.88       8101.16       147.33 o
   8   0   4       1134.00       1036.33        79.24 o
  10   0   4       6381.16       6228.55       130.41 o
  12   0   4        140.77        146.14         8.85 o
  14   0   4        137.06        145.14         7.71 o
 -15   1   4         47.40         40.41         3.36 o
 -14   1   4        889.75        917.34        21.29 o
 -13   1   4         14.70         15.79         3.13 o
 -12   1   4       1262.06       1252.78        16.90 o
 -11   1   4        683.85        684.25        10.41 o
 -10   1   4          5.97          4.68         2.54 o
  -9   1   4        335.02        323.07         9.84 o
  -8   1   4       5983.34       5875.28        81.45 o
  -7   1   4         93.20        124.62         4.91 o
  -6   1   4        171.71        240.14         9.18 o
  -5   1   4       1712.73       1828.22        35.63 o
  -4   1   4       5954.03       6080.88       123.10 o
  -3   1   4          0.00          0.52         1.54 o
  -2   1   4         13.01         14.44         1.76 o
  -1   1   4        106.87        130.17         4.08 o
   0   1   4      28736.61      28627.07       566.73 o
   1   1   4      13358.30      14256.95       314.25 o
   2   1   4        148.18        199.74         6.39 o
   3   1   4         97.18        112.25         5.02 o
   4   1   4      16336.22      16902.84       254.76 o
   5   1   4         22.13         21.71         2.05 o
   6   1   4        169.18        144.01         4.80 o
   7   1   4        183.26        200.25         7.62 o
   8   1   4       4414.80       4285.54        95.44 o
   9   1   4         73.88         74.08         4.54 o
  10   1   4        788.11        717.13        13.44 o
  11   1   4         70.91         74.77         5.07 o
  12   1   4        323.49        324.89        14.04 o
  13   1   4         19.66         26.46         3.76 o
  14   1   4        487.39        455.53        12.12 o
 -14   2   4        192.48        178.17         6.66 o
 -13   2   4        129.39        141.65         6.00 o
 -12   2   4       1032.38        984.02        16.54 o
 -11   2   4        880.20        830.12        13.07 o
 -10   2   4       3593.66       3540.59        44.84 o
  -9   2   4          1.41          1.81         2.57 o
  -8   2   4        719.92        710.76        13.85 o
  -7   2   4        113.24        107.47         5.00 o
  -6   2   4       7443.05       6964.58        86.31 o
  -5   2   4          2.14          6.94         2.04 o
  -4   2   4       1320.66       1394.87        22.02 o
  -3   2   4        137.28        161.82         6.52 o
  -2   2   4      11647.79      11528.75       230.06 o
  -1   2   4       1737.48       1898.07        32.55 o
   0   2   4         92.28        133.29         4.37 o
   1   2   4       1015.50       1186.77        26.05 o
   2   2   4       3970.14       4018.84        73.79 o
   3   2   4        178.82        208.40         5.32 o
   4   2   4       2800.98       2865.01        40.53 o
   5   2   4         32.04         39.82         2.95 o
   6   2   4       4886.16       4944.96        73.18 o
   7   2   4         13.51         15.03         5.43 o
   8   2   4       1407.94       1394.99        31.81 o
   9   2   4         15.45         15.23         2.95 o
  10   2   4        903.68        896.50        15.00 o
  11   2   4        172.71        157.29         6.83 o
  12   2   4        561.21        568.25        15.27 o
  13   2   4        103.96        110.59         6.79 o
 -14   3   4        218.40        238.00         7.44 o
 -13   3   4        182.30        190.92         6.51 o
 -12   3   4       1442.20       1447.99        24.56 o
 -11   3   4        120.55        109.68         4.43 o
 -10   3   4         39.38         56.89         3.30 o
  -9   3   4         30.34         44.51         3.21 o
  -8   3   4       1196.48       1025.24        23.24 o
  -7   3   4        697.86        650.16        12.66 o
  -6   3   4        905.95        947.97        15.78 o
  -5   3   4        342.37        428.76         8.30 o
  -4   3   4       7704.58       7898.48       101.87 o
  -3   3   4          0.22          4.57         1.75 o
  -2   3   4       1222.30       1375.26        19.74 o
  -1   3   4        438.24        516.85         9.25 o
   0   3   4       7594.31       7185.34        92.00 o
   1   3   4       3146.24       3245.04        42.91 o
   2   3   4        243.08        205.11         6.00 o
   3   3   4         44.08         53.12         2.81 o
   4   3   4       2571.35       2382.59        31.52 o
   5   3   4          0.06          2.76         2.44 o
   6   3   4        130.86        119.92         5.53 o
   7   3   4          7.32         11.06         2.80 o
   8   3   4       1976.42       1846.34        26.61 o
   9   3   4        181.15        189.68         5.77 o
  10   3   4        275.63        263.27         6.55 o
  11   3   4          3.35          3.73         2.89 o
  12   3   4        129.94        143.92         5.34 o
  13   3   4          0.40          3.80         2.40 o
 -13   4   4         28.42         24.19         3.46 o
 -12   4   4        668.34        690.62        13.71 o
 -11   4   4          3.90          8.61         2.70 o
 -10   4   4       1705.44       1743.36        22.21 o
  -9   4   4        146.63        148.31         4.90 o
  -8   4   4        861.04        857.68        12.35 o
  -7   4   4        122.31        111.42         3.98 o
  -6   4   4       2562.51       2580.57        31.55 o
  -5   4   4        979.24       1009.07        24.82 o
  -4   4   4          4.14          1.69         2.25 o
  -3   4   4        141.82        147.51         5.16 o
  -2   4   4       4930.53       4811.57        63.74 o
  -1   4   4         17.07         16.52         2.70 o
   0   4   4          0.23          0.36         2.74 o
   1   4   4        652.35        717.02        12.85 o
   2   4   4       1475.32       1411.48        21.14 o
   3   4   4         32.22         27.27         3.07 o
   4   4   4        150.02        146.49         5.58 o
   5   4   4        506.85        495.04        10.02 o
   6   4   4        696.92        695.03        11.05 o
   7   4   4          0.04          0.50         2.40 o
   8   4   4         41.72         54.49         4.43 o
   9   4   4        341.98        330.74         7.53 o
  10   4   4        506.05        547.26        12.90 o
  11   4   4          2.96          5.14         2.43 o
  12   4   4        235.75        245.73         8.15 o
 -11   5   4        563.91        581.27        11.91 o
 -10   5   4        593.89        630.64        11.75 o
  -9   5   4        138.22        145.14         5.32 o
  -8   5   4        872.49        842.33        12.68 o
  -7   5   4        293.19        276.28         5.96 o
  -6   5   4        283.23        312.09         6.49 o
  -5   5   4        157.62        157.60         4.66 o
  -4   5   4       3831.31       3844.56        39.22 o
  -3   5   4        799.60        822.02        11.18 o
  -2   5   4          4.16          5.32         2.11 o
  -1   5   4          6.12          8.07         2.20 o
   0   5   4       2920.46       2797.77        34.27 o
   1   5   4         47.22         61.25         2.95 o
   2   5   4        279.08        265.09         5.89 o
   3   5   4        300.00        296.04         6.28 o
   4   5   4        978.80        974.53        14.67 o
   5   5   4        317.94        313.56         7.33 o
   6   5   4         60.12         62.30         3.85 o
   7   5   4         40.26         39.75         3.12 o
   8   5   4        606.59        590.67        10.91 o
   9   5   4         72.35         69.49         4.49 o
  10   5   4        194.29        204.92         6.91 o
  -9   6   4         48.33         44.88         2.98 o
  -8   6   4         28.30         40.36         2.78 o
  -7   6   4        149.26        138.23         5.00 o
  -6   6   4        474.73        460.74         8.39 o
  -5   6   4         72.20         80.88         3.61 o
  -4   6   4         36.90         57.83         3.30 o
  -3   6   4         96.05        102.55         4.07 o
  -2   6   4       2754.57       2668.36        31.93 o
  -1   6   4        155.39        147.36         5.17 o
   0   6   4          0.69          4.04         2.16 o
   1   6   4         10.86          7.69         2.30 o
   2   6   4       2181.47       2193.26        29.01 o
   3   6   4          8.90          3.30         2.34 o
   4   6   4         30.53         32.36         2.77 o
   5   6   4         67.86         70.67         3.58 o
   6   6   4        110.72        134.32         6.18 o
   7   6   4          0.22         -1.38         2.55 o
   8   6   4        421.38        438.98         9.76 o
  -6   7   4         50.01         40.64         2.89 o
  -5   7   4         29.03         32.79         2.67 o
  -4   7   4        423.91        438.29        11.12 o
  -3   7   4          7.99          8.68         2.38 o
  -2   7   4         10.48          7.42         2.78 o
  -1   7   4          9.05          5.93         2.42 o
   0   7   4        345.40        361.12         7.99 o
   1   7   4          0.56         -0.93         2.18 o
   2   7   4          3.77          1.02         2.56 o
   3   7   4         28.50         32.21         3.54 o
   4   7   4        678.57        671.44        14.59 o
   5   7   4          8.09         11.86         2.95 o
 -15   0   5         91.87         98.05         9.64 o
 -13   0   5       1003.78        969.04        25.03 o
 -11   0   5         51.74         49.59         5.09 o
  -9   0   5       1167.96       1132.41        33.42 o
  -7   0   5       6623.87       6690.99       137.22 o
  -5   0   5       2195.10       2270.84        68.41 o
  -3   0   5      22295.09      23718.46       665.86 o
  -1   0   5       4669.01       5377.25       216.97 o
   1   0   5      23393.64      23079.15       647.34 o
   3   0   5         99.80        107.12         9.86 o
   5   0   5       3499.05       3458.33        75.52 o
   7   0   5        220.43        214.15         8.44 o
   9   0   5       3557.18       3628.05        78.93 o
  11   0   5         45.38         36.96         5.51 o
  13   0   5        831.41        814.29        23.69 o
 -15   1   5        555.10        531.00        13.77 o
 -14   1   5         47.99         52.17         4.31 o
 -13   1   5        383.51        385.07         9.39 o
 -12   1   5         93.46        105.44         4.09 o
 -11   1   5        249.89        251.24         6.28 o
 -10   1   5       1382.15       1297.52        17.53 o
  -9   1   5       1909.31       1897.39        39.85 o
  -8   1   5          1.39         -0.77         2.48 o
  -7   1   5       2522.41       2460.21        36.00 o
  -6   1   5          5.14          3.79         2.18 o
  -5   1   5      17475.16      17384.05       283.13 o
  -4   1   5        102.71        139.20        11.96 o
  -3   1   5       1688.37       1674.98        35.48 o
  -2   1   5        101.45        112.41         4.41 o
  -1   1   5      22756.30      22577.48       460.68 o
   0   1   5        100.08         95.57         6.14 o
   1   1   5        722.66        682.67        15.68 o
   2   1   5          0.15          0.75         1.84 o
   3   1   5       4038.12       3909.27        61.00 o
   4   1   5        866.34        993.39        15.94 o
   5   1   5        185.66        172.10         4.68 o
   6   1   5         93.83         87.39         4.00 o
   7   1   5       3957.61       3893.66        58.61 o
   8   1   5        218.77        219.11        10.29 o
   9   1   5        470.66        457.67         9.25 o
  10   1   5         54.11         57.65         4.26 o
  11   1   5        827.26        861.58        16.89 o
  12   1   5         29.45         30.11         4.31 o
  13   1   5        100.14        108.95         7.30 o
 -14   2   5         73.55         86.42         5.05 o
 -13   2   5        805.89        837.36        16.55 o
 -12   2   5         96.74        116.86         6.46 o
 -11   2   5        578.02        612.85        11.67 o
 -10   2   5         17.97         19.47         2.89 o
  -9   2   5       1277.63       1248.57        16.54 o
  -8   2   5        262.45        266.39         8.53 o
  -7   2   5       1408.39       1280.67        30.29 o
  -6   2   5        327.69        296.75         7.84 o
  -5   2   5        309.64        238.35         6.08 o
  -4   2   5        699.62        827.11        13.59 o
  -3   2   5      10583.14      10714.42       192.33 o
  -2   2   5       1404.99       1570.53        33.65 o
  -1   2   5        114.40         95.73         4.17 o
   0   2   5       1023.70       1075.95        29.27 o
   1   2   5       6081.86       6119.12        93.61 o
   2   2   5       1013.96       1115.12        16.92 o
   3   2   5       1057.67       1112.55        19.38 o
   4   2   5        127.25        132.98         4.48 o
   5   2   5       8306.77       8204.05       111.53 o
   6   2   5       2349.34       2402.84        35.52 o
   7   2   5         68.84         99.01         5.46 o
   8   2   5         46.30         53.78         3.99 o
   9   2   5       3245.98       3093.35        41.22 o
  10   2   5        600.74        570.64        10.55 o
  11   2   5        324.78        327.79         9.94 o
  12   2   5         90.85         91.44         5.85 o
  13   2   5        587.90        565.49        15.24 o
 -14   3   5        117.43        106.58         5.52 o
 -13   3   5        397.70        369.67         8.77 o
 -12   3   5         37.56         36.44         3.46 o
 -11   3   5       1892.87       1807.72        22.74 o
 -10   3   5         93.35         73.45         3.68 o
  -9   3   5       2379.46       2309.10        25.11 o
  -8   3   5         15.56         13.40         2.53 o
  -7   3   5        798.94        774.31        20.68 o
  -6   3   5        787.36        803.00        15.76 o
  -5   3   5       7951.56       8013.73       109.58 o
  -4   3   5          3.03          9.45         2.83 o
  -3   3   5        551.48        542.43        10.10 o
  -2   3   5         60.09         50.48         2.63 o
  -1   3   5       5714.59       5447.08        70.52 o
   0   3   5        189.83        227.99         5.40 o
   1   3   5        873.09        874.30        14.16 o
   2   3   5          0.03          0.05         1.80 o
   3   3   5       5838.93       5717.60        74.58 o
   4   3   5        153.07        171.32         5.59 o
   5   3   5         28.89         22.67         2.95 o
   6   3   5         81.26         92.46         6.01 o
   7   3   5       1639.41       1544.41        20.95 o
   8   3   5        310.76        288.10         7.11 o
   9   3   5        345.06        335.82         7.08 o
  10   3   5        104.17        116.26         4.90 o
  11   3   5        730.50        748.70        15.51 o
  12   3   5          1.83          2.94         2.48 o
 -13   4   5         88.82         89.53         6.03 o
 -12   4   5         87.98         97.34         4.78 o
 -11   4   5       1162.21       1136.66        18.87 o
 -10   4   5         38.98         38.54         2.96 o
  -9   4   5        707.74        727.74        11.23 o
  -8   4   5        291.39        299.89         6.70 o
  -7   4   5        526.94        490.10         7.96 o
  -6   4   5        203.52        198.07         5.14 o
  -5   4   5       2217.20       2369.94        40.74 o
  -4   4   5          4.39          6.92         3.12 o
  -3   4   5       2351.41       2427.16        40.87 o
  -2   4   5         25.79         46.39         3.85 o
  -1   4   5        608.25        626.87        13.55 o
   0   4   5        435.93        499.90        11.38 o
   1   4   5       3620.71       3565.44        53.88 o
   2   4   5          2.08         -1.80         2.16 o
   3   4   5        375.55        367.31        14.39 o
   4   4   5        711.44        700.40        14.11 o
   5   4   5       3853.25       3655.63        43.89 o
   6   4   5         56.50         62.75         4.53 o
   7   4   5        662.88        649.27        11.18 o
   8   4   5          1.38          0.86         2.63 o
   9   4   5       1116.37       1097.20        17.87 o
  10   4   5         16.70         16.33         3.39 o
  11   4   5        171.12        185.62         6.53 o
 -11   5   5        149.75        184.35         5.37 o
 -10   5   5          1.40          1.55         1.98 o
  -9   5   5        629.79        659.04        10.83 o
  -8   5   5        387.22        352.78         6.45 o
  -7   5   5        749.27        783.24        11.39 o
  -6   5   5         28.51         27.56         2.75 o
  -5   5   5        568.10        582.27         9.21 o
  -4   5   5        569.92        562.17         8.55 o
  -3   5   5        180.79        225.20         5.75 o
  -2   5   5         77.05         78.76         3.77 o
  -1   5   5       1940.73       1779.36        23.30 o
   0   5   5          0.03          4.21         2.36 o
   1   5   5         25.63         33.60         2.84 o
   2   5   5        146.79        148.32         5.21 o
   3   5   5       2160.84       2001.08        25.83 o
   4   5   5         29.25         25.32         2.91 o
   5   5   5          7.20          8.13         2.63 o
   6   5   5          2.20          0.61         2.46 o
   7   5   5        378.02        404.52         8.50 o
   8   5   5         71.53         75.16         5.41 o
   9   5   5         78.49         86.01         4.24 o
  10   5   5         31.40         35.57         3.15 o
  -9   6   5        246.81        258.35         5.59 o
  -8   6   5        102.80        104.61         3.72 o
  -7   6   5        331.14        324.48         7.18 o
  -6   6   5        183.82        179.21         5.42 o
  -5   6   5          5.45          9.29         2.20 o
  -4   6   5        151.39        159.52         5.31 o
  -3   6   5          3.23          5.32         2.37 o
  -2   6   5        262.28        268.43         6.17 o
  -1   6   5          6.87         16.95         2.54 o
   0   6   5        155.90        125.87         4.96 o
   1   6   5        616.20        628.74        11.64 o
   2   6   5          1.24          2.22         2.45 o
   3   6   5          1.39          1.89         2.34 o
   4   6   5         85.09         81.44         3.90 o
   5   6   5       1553.68       1578.03        28.21 o
   6   6   5          1.15          1.37         2.57 o
   7   6   5        120.70        118.27         5.23 o
   8   6   5         50.42         47.60         3.41 o
  -6   7   5         12.85         17.77         2.02 o
  -5   7   5        467.65        417.06        11.92 o
  -4   7   5         91.08         90.15         4.19 o
  -3   7   5         72.56         94.47         4.51 o
  -2   7   5         25.76         26.37         3.03 o
  -1   7   5        588.65        600.66        12.05 o
   0   7   5         49.32         49.65         3.48 o
   1   7   5          0.27          2.66         2.50 o
   2   7   5        119.41        128.78         5.30 o
   3   7   5        402.05        405.50        14.85 o
   4   7   5         21.08         18.64         3.78 o
   5   7   5          4.76          6.62         3.29 o
 -14   0   6        836.77        823.66        20.82 o
 -12   0   6        147.98        154.04        10.91 o
 -10   0   6        508.67        507.78        13.92 o
  -8   0   6        226.10        213.91        20.74 o
  -6   0   6       6599.19       6812.99       139.00 o
  -4   0   6         57.29         62.33         5.56 o
  -2   0   6       7049.87       7154.19       202.09 o
   0   0   6      17682.44      17338.76       486.34 o
   2   0   6       6805.99       7242.76       205.96 o
   4   0   6       7793.99       7635.25       154.48 o
   6   0   6        778.31        864.73        19.73 o
   8   0   6       1108.66       1103.89        39.64 o
  10   0   6         98.66        113.11         8.84 o
  12   0   6        112.79        153.97         9.71 o
 -15   1   6          5.84         12.75         3.11 o
 -14   1   6         87.65         85.55         4.64 o
 -13   1   6          7.04         12.82         2.73 o
 -12   1   6       1718.94       1713.15        24.46 o
 -11   1   6        499.95        482.06         9.52 o
 -10   1   6        803.56        809.83        12.87 o
  -9   1   6          3.22          1.65         5.28 o
  -8   1   6       4730.46       4561.26        78.91 o
  -7   1   6         91.34         93.15         5.02 o
  -6   1   6       1040.82        994.56        19.69 o
  -5   1   6       1582.65       1746.17        27.33 o
  -4   1   6       1917.09       1671.15        30.37 o
  -3   1   6        189.99        247.54         9.15 o
  -2   1   6       1183.68       1182.06        29.89 o
  -1   1   6        375.20        481.87        13.76 o
   0   1   6       7690.53       7636.88       176.83 o
   1   1   6        724.90        763.12        17.45 o
   2   1   6       6459.82       6462.31       130.63 o
   3   1   6         77.00         78.99         3.15 o
   4   1   6       1330.36       1402.73        19.95 o
   5   1   6       2497.84       2684.52        36.42 o
   6   1   6       3833.42       3859.86        54.44 o
   7   1   6        285.51        312.68         8.57 o
   8   1   6         11.18         11.22         3.11 o
   9   1   6         57.49         65.56         3.91 o
  10   1   6        810.55        818.62        14.14 o
  11   1   6        348.07        328.06         9.20 o
  12   1   6        280.02        290.14         9.01 o
  13   1   6         20.28         22.16         3.64 o
 -14   2   6        349.00        357.46         8.97 o
 -13   2   6        217.35        218.37         6.97 o
 -12   2   6         23.44         23.45         3.09 o
 -11   2   6        393.73        417.63         9.65 o
 -10   2   6       3379.67       3376.70        40.90 o
  -9   2   6         86.97         92.24         4.14 o
  -8   2   6       1180.00       1234.46        28.16 o
  -7   2   6         37.35         33.99         4.00 o
  -6   2   6       2825.78       2633.70        72.16 o
  -5   2   6        355.51        369.76         8.67 o
  -4   2   6       6299.28       6356.02        91.88 o
  -3   2   6       3555.87       3741.84        69.56 o
  -2   2   6        466.05        355.89         8.38 o
  -1   2   6          1.87          4.16         2.07 o
   0   2   6       9364.08       9258.96       151.82 o
   1   2   6       6447.49       6963.38        99.48 o
   2   2   6         32.78         25.49         2.08 o
   3   2   6         30.74         37.19         2.43 o
   4   2   6       5359.97       5308.75        82.72 o
   5   2   6       1800.29       1913.37        28.83 o
   6   2   6          1.67          2.56         2.44 o
   7   2   6         24.91         24.77         4.24 o
   8   2   6       1717.42       1652.19        23.93 o
   9   2   6        636.41        613.96        11.56 o
  10   2   6         71.73         66.19         4.12 o
  11   2   6         51.98         61.91         4.02 o
  12   2   6        601.93        667.46        16.29 o
  13   2   6         67.09         57.66         4.92 o
 -13   3   6         53.73         48.35         3.68 o
 -12   3   6        547.81        561.77        10.39 o
 -11   3   6          4.78          5.43         2.42 o
 -10   3   6         52.91         61.10         3.35 o
  -9   3   6        140.47        124.66         4.18 o
  -8   3   6       1464.99       1455.75        17.62 o
  -7   3   6        395.05        379.33        13.01 o
  -6   3   6       1688.67       1583.44        26.94 o
  -5   3   6        219.90        228.70         6.78 o
  -4   3   6       2457.88       2343.96        36.65 o
  -3   3   6         26.44         24.69         2.75 o
  -2   3   6       1343.56       1276.07        21.08 o
  -1   3   6         25.28         19.00         2.21 o
   0   3   6        630.74        522.15         9.58 o
   1   3   6         17.66         20.07         2.98 o
   2   3   6       3707.38       3526.59        56.17 o
   3   3   6         54.79         61.58         3.83 o
   4   3   6        688.41        693.42        16.62 o
   5   3   6        354.86        402.29        10.19 o
   6   3   6       3672.09       3562.91        69.53 o
   7   3   6         57.60         54.49         3.65 o
   8   3   6         58.80         54.44         3.66 o
   9   3   6         21.28         12.24         3.11 o
  10   3   6       1902.22       1836.17        28.48 o
  11   3   6          1.96          1.31         2.33 o
  12   3   6         47.49         42.54         4.33 o
 -12   4   6         59.19         70.01         5.11 o
 -11   4   6        181.45        192.38         6.14 o
 -10   4   6        946.04        991.68        13.54 o
  -9   4   6         23.38         22.91         2.75 o
  -8   4   6        412.90        384.91         7.62 o
  -7   4   6        412.05        386.85         9.20 o
  -6   4   6         79.67         83.30         3.59 o
  -5   4   6        378.27        379.67         8.23 o
  -4   4   6       2282.53       2221.61        38.31 o
  -3   4   6         21.55         24.21         3.53 o
  -2   4   6        442.98        436.06        10.72 o
  -1   4   6          0.87          3.99         2.53 o
   0   4   6       1840.90       1802.53        33.90 o
   1   4   6         65.00         72.37         4.65 o
   2   4   6        246.27        227.26         7.46 o
   3   4   6        220.64        188.62        11.03 o
   4   4   6       3842.08       3560.03        45.70 o
   5   4   6          9.75          8.59         2.66 o
   6   4   6        676.91        619.28        10.67 o
   7   4   6         11.15         12.00         2.63 o
   8   4   6        973.33        957.15        14.86 o
   9   4   6         61.53         58.74         3.91 o
  10   4   6          3.37          3.60         2.53 o
  11   4   6          0.34          2.97         2.24 o
 -11   5   6         19.82          5.40         1.89 o
 -10   5   6        222.46        198.43         5.86 o
  -9   5   6        232.42        254.93         6.12 o
  -8   5   6        807.80        823.36        11.36 o
  -7   5   6        471.75        461.68         9.08 o
  -6   5   6        573.93        535.73         8.58 o
  -5   5   6          0.85          0.60         2.07 o
  -4   5   6       1262.37       1263.98        16.13 o
  -3   5   6        116.62        108.47         3.90 o
  -2   5   6        579.70        549.04         9.45 o
  -1   5   6         56.19         73.99         3.83 o
   0   5   6        469.46        468.34        10.04 o
   1   5   6        281.03        282.64         7.30 o
   2   5   6        460.04        441.78         8.28 o
   3   5   6        312.95        318.49         7.09 o
   4   5   6         59.61         71.67         3.94 o
   5   5   6         31.34         32.27         3.67 o
   6   5   6       1155.06       1113.82        18.32 o
   7   5   6         47.12         54.41         3.53 o
   8   5   6          0.08          0.73         2.78 o
   9   5   6         33.25         39.98         3.36 o
  10   5   6        259.79        266.17         8.33 o
  -9   6   6         28.63         23.74         2.11 o
  -8   6   6         80.88         74.47         3.97 o
  -7   6   6         61.73         63.24         3.93 o
  -6   6   6        472.92        476.67        11.44 o
  -5   6   6        221.26        221.86         5.58 o
  -4   6   6        524.84        536.96         9.72 o
  -3   6   6        534.68        547.51         9.86 o
  -2   6   6         16.31         32.85         2.79 o
  -1   6   6         97.23         79.76         4.05 o
   0   6   6        356.34        342.75         8.33 o
   1   6   6         37.07         40.06         4.73 o
   2   6   6          1.33          2.30         2.62 o
   3   6   6        135.40        140.58         5.28 o
   4   6   6        577.43        567.84        13.16 o
   5   6   6        642.79        607.30        15.66 o
   6   6   6        194.78        195.43         7.40 o
   7   6   6          4.36          3.50         2.63 o
  -6   7   6        136.54        114.26        10.20 o
  -5   7   6         18.22         12.59         2.06 o
  -4   7   6        361.79        349.29        12.41 o
  -3   7   6         56.01         69.24         3.67 o
  -2   7   6        257.12        273.97         8.59 o
  -1   7   6          7.97          9.55         2.60 o
   0   7   6        148.20        164.12         5.79 o
   1   7   6         25.75         42.42         6.08 o
   2   7   6         41.59         36.14         3.63 o
   3   7   6          3.90         -0.25         2.65 o
   4   7   6          3.44         -1.88         3.98 o
 -15   0   7       1068.34       1103.83        31.35 o
 -13   0   7        303.39        320.96        10.91 o
 -11   0   7       4586.56       4318.33        82.79 o
  -9   0   7       1487.33       1631.34        80.26 o
  -7   0   7       4640.07       4328.54       104.89 o
  -5   0   7         69.74         62.63         5.70 o
  -3   0   7       3072.49       3025.98       126.85 o
  -1   0   7        105.93        131.95        11.56 o
   1   0   7       4689.66       4739.61       193.84 o
   3   0   7       4834.31       4940.71       116.95 o
   5   0   7       3259.81       3405.54        72.14 o
   7   0   7       2410.19       2414.85        72.60 o
   9   0   7       1289.49       1257.39        26.06 o
  11   0   7        558.61        568.55        17.32 o
  13   0   7         16.78         19.33         3.80 o
 -14   1   7          0.03         -0.08         2.26 o
 -13   1   7       1737.61       1736.40        25.37 o
 -12   1   7        102.22         84.55         4.23 o
 -11   1   7         33.90         47.05         3.97 o
 -10   1   7         31.38         37.36         3.39 o
  -9   1   7       5824.20       5897.52       124.72 o
  -8   1   7          1.92          5.77         4.02 o
  -7   1   7        761.39        757.00        18.39 o
  -6   1   7        326.04        336.67        10.35 o
  -5   1   7       8270.52       7830.76       112.47 o
  -4   1   7          7.09          7.21         2.17 o
  -3   1   7         50.73         42.73         3.32 o
  -2   1   7          0.41          5.51         2.33 o
  -1   1   7       2934.30       2749.53        65.82 o
   0   1   7        305.73        336.23        12.85 o
   1   1   7        216.52        164.85         5.75 o
   2   1   7       1035.49       1112.79        17.91 o
   3   1   7       1140.13       1080.16        17.73 o
   4   1   7        547.72        601.95        10.09 o
   5   1   7       1824.33       1808.78        25.54 o
   6   1   7        173.34        158.09         8.23 o
   7   1   7        196.18        183.42         7.59 o
   8   1   7         53.47         60.00         3.58 o
   9   1   7       2087.56       2045.56        25.40 o
  10   1   7        559.78        548.73        11.36 o
  11   1   7         42.84         40.94         4.06 o
  12   1   7         13.63         16.36         3.21 o
  13   1   7        629.34        629.39        18.07 o
 -14   2   7          1.27          2.12         2.01 o
 -13   2   7        113.18        115.73         5.35 o
 -12   2   7          0.32         -3.14         3.14 o
 -11   2   7        513.65        537.57        11.68 o
 -10   2   7        583.49        527.21         9.74 o
  -9   2   7          3.10          5.23         2.45 o
  -8   2   7        110.19        111.46         7.34 o
  -7   2   7       2874.67       2779.27        50.34 o
  -6   2   7         69.05         60.78         4.43 o
  -5   2   7         22.43         54.17         8.06 o
  -4   2   7       2512.61       2601.44        42.46 o
  -3   2   7       6644.18       6486.81        99.94 o
  -2   2   7         11.10         20.22         2.26 o
  -1   2   7       1504.59       1503.18        27.18 o
   0   2   7        105.91        129.18         4.19 o
   1   2   7       7246.64       6928.83       108.02 o
   2   2   7        737.20        732.32        11.59 o
   3   2   7       2338.55       2284.17        41.23 o
   4   2   7        858.59        880.40        16.75 o
   5   2   7        694.98        721.61        14.77 o
   6   2   7        684.36        767.16        16.90 o
   7   2   7       1985.64       1955.78        25.27 o
   8   2   7         25.50         35.62         3.75 o
   9   2   7        178.47        198.46         6.51 o
  10   2   7          0.01         -0.44         2.17 o
  11   2   7        965.03       1009.23        19.37 o
  12   2   7         11.49         12.74         3.15 o
 -13   3   7       1077.54       1090.82        19.41 o
 -12   3   7         95.93         94.72         4.34 o
 -11   3   7        182.21        189.83         5.65 o
 -10   3   7        113.08        145.87         4.91 o
  -9   3   7       2443.26       2390.98        25.82 o
  -8   3   7        255.54        245.77         6.05 o
  -7   3   7         19.55         18.13         3.41 o
  -6   3   7        457.74        471.41        11.34 o
  -5   3   7       2573.05       2474.10        39.21 o
  -4   3   7        109.27        113.75         5.11 o
  -3   3   7        594.57        551.34        11.32 o
  -2   3   7        252.79        293.01         6.90 o
  -1   3   7       1331.50       1209.25        20.06 o
   0   3   7       1284.81       1416.80        22.95 o
   1   3   7       2495.30       2430.59        37.18 o
   2   3   7        104.09         88.93         4.61 o
   3   3   7         95.96         82.28         4.59 o
   4   3   7          3.01          4.19         2.29 o
   5   3   7        481.20        466.07        13.26 o
   6   3   7         13.11         19.16         2.90 o
   7   3   7        139.61        128.89         5.60 o
   8   3   7        204.78        213.69         7.11 o
   9   3   7        575.94        592.02        12.25 o
  10   3   7         20.82         24.20         3.78 o
  11   3   7        217.03        215.34         9.47 o
  12   3   7         66.56         62.85         5.27 o
 -12   4   7        298.44        314.18        10.04 o
 -11   4   7        842.22        898.68        15.43 o
 -10   4   7        129.31        110.15         4.72 o
  -9   4   7         38.86         41.06         3.01 o
  -8   4   7        209.42        203.15         5.68 o
  -7   4   7        464.23        451.57         9.08 o
  -6   4   7        171.13        162.12         4.73 o
  -5   4   7        667.33        611.41         9.31 o
  -4   4   7        139.56        148.97         7.68 o
  -3   4   7       2399.54       2310.62        42.61 o
  -2   4   7          5.57         11.38         3.11 o
  -1   4   7        826.01        812.52        17.83 o
   0   4   7        216.77        220.50         8.33 o
   1   4   7       1796.91       1788.98        33.69 o
   2   4   7         56.69         61.03         5.42 o
   3   4   7       1358.86       1302.70        18.86 o
   4   4   7        163.04        157.88         5.64 o
   5   4   7        810.23        845.05        13.78 o
   6   4   7         65.30         74.58         4.49 o
   7   4   7        636.94        620.79        12.83 o
   8   4   7         71.67         65.29         4.26 o
   9   4   7         53.90         58.15         4.85 o
  10   4   7         51.54         47.22         6.05 o
  11   4   7         95.43         93.57         5.20 o
 -11   5   7         10.99         17.09         2.20 o
 -10   5   7          7.36          0.70         1.90 o
  -9   5   7        814.92        835.34        12.48 o
  -8   5   7        492.53        476.16         8.25 o
  -7   5   7         71.52         71.62         3.45 o
  -6   5   7         88.61         77.04         3.56 o
  -5   5   7        630.51        617.07         9.84 o
  -4   5   7        266.76        265.01         6.09 o
  -3   5   7        440.68        412.60         7.68 o
  -2   5   7       1132.24       1137.69        14.79 o
  -1   5   7       2303.04       2264.13        31.22 o
   0   5   7        620.78        611.99        12.06 o
   1   5   7        490.87        445.74         9.45 o
   2   5   7          1.47          0.93         2.60 o
   3   5   7        253.12        293.59         8.10 o
   4   5   7        132.81        116.43         5.10 o
   5   5   7       1469.21       1459.54        21.69 o
   6   5   7        470.86        440.47         9.76 o
   7   5   7        343.09        337.07        11.25 o
   8   5   7          6.80          2.68         3.10 o
   9   5   7        128.26        136.73         6.12 o
  -9   6   7          3.04          8.34         1.92 o
  -8   6   7         53.83         68.63         3.45 o
  -7   6   7        470.24        462.43         8.92 o
  -6   6   7         24.78         31.90         3.12 o
  -5   6   7        420.38        393.47         7.96 o
  -4   6   7        559.09        556.18        10.19 o
  -3   6   7       1556.06       1605.97        21.38 o
  -2   6   7        105.20        105.42         4.83 o
  -1   6   7        433.91        407.91         8.73 o
   0   6   7          2.26          6.14         2.70 o
   1   6   7        744.26        745.67        13.50 o
   2   6   7          4.42          1.38         2.42 o
   3   6   7        160.63        177.86         7.27 o
   4   6   7         20.28         12.87         4.22 o
   5   6   7        283.30        310.33        12.83 o
   6   6   7         36.83         43.59         4.11 o
   7   6   7         37.76         41.89         4.19 o
  -5   7   7        494.40        484.29        11.42 o
  -4   7   7          0.02         -1.18         1.79 o
  -3   7   7          0.63         -0.06         2.10 o
  -2   7   7         29.19         41.85         3.47 o
  -1   7   7        125.21        150.67         5.50 o
   0   7   7          0.61         -0.91         2.57 o
   1   7   7        254.08        261.88         8.34 o
   2   7   7          9.59         14.47         3.15 o
   3   7   7        268.78        286.47        11.54 o
 -14   0   8        500.06        530.81        18.85 o
 -12   0   8       1657.17       1669.63        35.49 o
 -10   0   8       1120.56       1132.03        23.96 o
  -8   0   8       2963.50       2838.60       127.19 o
  -6   0   8        268.83        438.14        38.50 o
  -4   0   8      16002.25      15960.11       368.40 o
  -2   0   8        538.41        598.82        39.96 o
   0   0   8      10017.85       9688.28       224.81 o
   2   0   8        283.03        246.03        11.29 o
   4   0   8       3455.80       3416.36        83.31 o
   6   0   8       1516.42       1491.07        40.37 o
   8   0   8        659.76        642.52        14.80 o
  10   0   8       1395.26       1403.77        34.47 o
  12   0   8        205.75        186.88         9.20 o
 -14   1   8       1097.03       1091.94        22.92 o
 -13   1   8         43.17         47.47         3.28 o
 -12   1   8       1174.78       1143.20        17.54 o
 -11   1   8          3.47          2.57         2.46 o
 -10   1   8        997.03        951.43        13.80 o
  -9   1   8        206.36        203.11         5.81 o
  -8   1   8       1412.66       1381.85        41.77 o
  -7   1   8       1050.13       1070.60        24.31 o
  -6   1   8       5400.32       5075.25        94.74 o
  -5   1   8         98.75        103.11         5.10 o
  -4   1   8         42.01         41.14         3.20 o
  -3   1   8        148.55        166.09         6.28 o
  -2   1   8       9171.94       9318.43       167.96 o
  -1   1   8        897.12        971.99        20.79 o
   0   1   8       3985.39       4000.78        58.25 o
   1   1   8        507.16        573.77        10.54 o
   2   1   8       1828.37       1722.47        28.70 o
   3   1   8        310.71        306.40         7.59 o
   4   1   8        450.60        436.32         9.27 o
   5   1   8          4.68          8.71         2.28 o
   6   1   8       2224.56       2148.07        48.46 o
   7   1   8         65.13         67.35         4.03 o
   8   1   8       1061.76       1046.63        15.34 o
   9   1   8          4.00          3.22         2.47 o
  10   1   8       2058.26       2035.76        33.16 o
  11   1   8         28.10         31.13         3.79 o
  12   1   8        813.06        802.34        21.19 o
 -14   2   8        659.58        690.14        12.88 o
 -13   2   8         42.36         54.83         4.05 o
 -12   2   8       1781.88       1803.90        28.07 o
 -11   2   8        710.63        693.10        13.04 o
 -10   2   8         67.32         81.56         4.02 o
  -9   2   8         20.18         30.85         3.03 o
  -8   2   8       3006.30       2930.14        49.06 o
  -7   2   8          2.58          9.92         3.57 o
  -6   2   8        298.26        272.82         9.81 o
  -5   2   8         22.97         28.15         3.73 o
  -4   2   8       5102.94       4607.23       108.18 o
  -3   2   8         33.50         48.36         3.86 o
  -2   2   8        385.88        363.17         8.48 o
  -1   2   8       1826.00       2008.86        33.01 o
   0   2   8       7541.16       7497.41       101.30 o
   1   2   8          5.35          9.15         2.57 o
   2   2   8        265.37        229.43         6.18 o
   3   2   8         10.07         12.99         2.62 o
   4   2   8       1989.90       1918.89        36.96 o
   5   2   8       1008.92        993.47        19.10 o
   6   2   8          5.64          6.98         3.05 o
   7   2   8         58.58         62.37         3.58 o
   8   2   8        737.74        697.09        13.13 o
   9   2   8        208.09        199.43         6.99 o
  10   2   8         34.09         38.93         3.15 o
  11   2   8         43.93         37.01         3.40 o
  12   2   8         35.43         32.58         3.67 o
 -13   3   8          0.93          1.25         2.35 o
 -12   3   8        118.78        129.43         5.04 o
 -11   3   8         90.44         70.80         3.66 o
 -10   3   8       1489.61       1483.22        19.35 o
  -9   3   8        127.05        120.67         4.35 o
  -8   3   8        531.36        523.65         9.45 o
  -7   3   8          1.58          3.60         2.60 o
  -6   3   8       2851.89       2738.27        86.21 o
  -5   3   8        568.79        563.90        13.28 o
  -4   3   8        830.74        833.99        18.36 o
  -3   3   8       1437.42       1486.86        26.50 o
  -2   3   8       4603.78       4529.94        67.06 o
  -1   3   8        221.92        254.96         6.85 o
   0   3   8          3.30          4.22         2.29 o
   1   3   8          1.05         -0.05         2.08 o
   2   3   8       5279.92       5185.21        82.54 o
   3   3   8          3.99          0.81         2.74 o
   4   3   8        851.31        848.33        19.11 o
   5   3   8       1981.57       1859.24        25.07 o
   6   3   8       1547.48       1473.79        20.85 o
   7   3   8        555.70        538.06        10.60 o
   8   3   8        577.04        564.79        11.34 o
   9   3   8        190.86        202.73         6.79 o
  10   3   8         16.29         19.18         3.91 o
  11   3   8          0.80         -1.14         2.53 o
 -12   4   8        903.46        873.75        17.22 o
 -11   4   8         42.68         38.38         3.02 o
 -10   4   8         74.34         87.76         4.21 o
  -9   4   8          5.71         -0.44         2.54 o
  -8   4   8       2959.06       2775.57        33.50 o
  -7   4   8        709.83        623.26        14.40 o
  -6   4   8         69.44         75.94         3.82 o
  -5   4   8        146.59        151.85         4.79 o
  -4   4   8       3941.16       3867.02        41.76 o
  -3   4   8        104.80        107.59         6.03 o
  -2   4   8         11.29          5.66         3.46 o
  -1   4   8         22.54         26.54         4.09 o
   0   4   8       2818.33       2879.70        56.33 o
   1   4   8        230.40        231.49        10.32 o
   2   4   8         51.26         29.06         3.67 o
   3   4   8          4.54          6.95         2.91 o
   4   4   8       1404.95       1368.73        20.57 o
   5   4   8         19.08         23.86         3.15 o
   6   4   8          9.19         15.76         3.11 o
   7   4   8         12.07         11.04         3.16 o
   8   4   8        564.16        577.18        11.59 o
   9   4   8         49.63         42.71         5.58 o
  10   4   8        372.72        379.56        10.65 o
 -11   5   8        149.77        179.54         5.91 o
 -10   5   8       1510.69       1470.67        25.24 o
  -9   5   8          0.41         -0.70         2.06 o
  -8   5   8         13.47         30.80         2.79 o
  -7   5   8        160.76        180.68         5.28 o
  -6   5   8        431.34        416.50         8.96 o
  -5   5   8         55.08         59.06         3.28 o
  -4   5   8         28.68         15.96         2.49 o
  -3   5   8        359.79        367.40         7.37 o
  -2   5   8       1196.10       1147.93        16.47 o
  -1   5   8         30.49         24.26         2.90 o
   0   5   8        100.23        100.77         4.75 o
   1   5   8         19.82         10.85         3.41 o
   2   5   8       1529.76       1481.69        23.05 o
   3   5   8        311.63        306.36         8.26 o
   4   5   8        154.19        151.20         5.68 o
   5   5   8        132.89        118.25         5.47 o
   6   5   8        798.89        807.09        16.76 o
   7   5   8         10.11         13.56         4.00 o
   8   5   8        448.43        464.16        12.59 o
   9   5   8         61.97         63.09         4.95 o
  -8   6   8        369.36        359.71         8.30 o
  -7   6   8        111.39         90.44         3.96 o
  -6   6   8         16.07         12.73         2.39 o
  -5   6   8        177.62        179.80         7.58 o
  -4   6   8        923.98        937.10        18.18 o
  -3   6   8          0.51          2.67         2.02 o
  -2   6   8         13.74          9.03         2.60 o
  -1   6   8         85.28         98.27         5.22 o
   0   6   8        832.67        827.21        16.15 o
   1   6   8         36.70         32.03         3.59 o
   2   6   8         93.59         82.75         5.77 o
   3   6   8         49.59         46.95         4.51 o
   4   6   8        791.76        788.16        17.29 o
   5   6   8         13.20          9.00         3.41 o
   6   6   8         34.43         42.57         4.04 o
  -4   7   8         24.60         36.88         3.07 o
  -3   7   8         16.44         22.72         2.88 o
  -2   7   8        259.32        274.82         8.70 o
  -1   7   8         94.33         90.10         4.91 o
   0   7   8         54.15         30.25         3.61 o
   1   7   8        243.62        220.43        10.92 o
   2   7   8        219.55        194.29         9.18 o
 -13   0   9        780.16        784.13        18.70 o
 -11   0   9        817.85        755.59        16.35 o
  -9   0   9        797.94        814.76        17.37 o
  -7   0   9       1447.96       1365.69        37.99 o
  -5   0   9       4232.75       4235.81       102.61 o
  -3   0   9        112.90         65.60         5.62 o
  -1   0   9       6560.69       6431.45       131.01 o
   1   0   9          0.54          5.39         2.75 o
   3   0   9       7541.52       7464.32       151.88 o
   5   0   9        488.43        588.71        28.45 o
   7   0   9       2369.16       2314.95        39.72 o
   9   0   9        923.60        922.59        20.60 o
  11   0   9       1283.35       1323.20        36.19 o
 -14   1   9         86.03         87.65         4.43 o
 -13   1   9        450.40        475.52        10.15 o
 -12   1   9         18.60         24.91         2.88 o
 -11   1   9        892.59        896.09        13.55 o
 -10   1   9       1470.56       1412.13        19.39 o
  -9   1   9       1178.26       1127.05        15.21 o
  -8   1   9        492.42        535.61        20.06 o
  -7   1   9       2581.37       2550.66        63.11 o
  -6   1   9        327.40        358.60        10.14 o
  -5   1   9        908.03        794.06        17.00 o
  -4   1   9         31.44         50.31         3.62 o
  -3   1   9       3433.23       3273.76        61.75 o
  -2   1   9         82.30         79.31         4.06 o
  -1   1   9        364.96        455.43         9.74 o
   0   1   9       3340.26       3355.26        46.80 o
   1   1   9      12400.33      12160.97       172.67 o
   2   1   9         46.63         65.32         3.72 o
   3   1   9         85.14         95.89         4.51 o
   4   1   9          3.40         11.92         2.47 o
   5   1   9       4518.63       4501.49        67.03 o
   6   1   9        133.64        139.03        10.09 o
   7   1   9        660.50        616.09        11.53 o
   8   1   9          0.83         -2.32         2.70 o
   9   1   9        791.58        812.40        14.47 o
  10   1   9         73.43         81.30         4.84 o
  11   1   9         27.60         27.44         3.66 o
  12   1   9          8.01         12.19         3.19 o
 -14   2   9          5.79          7.34         1.86 o
 -13   2   9        643.97        617.28        11.86 o
 -12   2   9        208.07        199.18         6.61 o
 -11   2   9        376.78        362.87         7.81 o
 -10   2   9        620.94        574.26         9.70 o
  -9   2   9       2892.25       2851.31        33.96 o
  -8   2   9          1.87          1.25         2.31 o
  -7   2   9       1371.80       1476.36        36.26 o
  -6   2   9          0.73          2.51         2.87 o
  -5   2   9       5159.47       5005.39        94.19 o
  -4   2   9         24.36         22.52         3.17 o
  -3   2   9       1239.95       1212.50        23.60 o
  -2   2   9        197.29        239.33         6.89 o
  -1   2   9       6036.35       5945.50        92.34 o
   0   2   9        252.09        232.40         6.29 o
   1   2   9        632.25        612.28        12.59 o
   2   2   9         12.42         26.44         2.79 o
   3   2   9       6870.88       7008.50       117.45 o
   4   2   9       1017.98       1092.81        23.12 o
   5   2   9       1065.52       1100.15        27.53 o
   6   2   9        949.27        883.06        14.03 o
   7   2   9       3354.86       3219.38        39.20 o
   8   2   9         81.62         85.09         4.80 o
   9   2   9        333.24        320.23         7.98 o
  10   2   9         55.16         49.14         3.95 o
  11   2   9         58.36         64.47         4.04 o
  12   2   9         44.99         47.17         5.27 o
 -13   3   9        507.23        578.85        12.27 o
 -12   3   9          3.74          5.98         2.17 o
 -11   3   9       1052.50       1067.48        16.30 o
 -10   3   9        507.21        485.61         8.29 o
  -9   3   9        658.61        766.46        11.43 o
  -8   3   9          1.10          6.71         2.57 o
  -7   3   9       3039.86       2913.50        34.82 o
  -6   3   9         18.12         16.30         3.22 o
  -5   3   9        180.09        184.50        11.48 o
  -4   3   9       1086.88       1089.88        22.79 o
  -3   3   9       6001.65       5909.13       100.12 o
  -2   3   9        101.33         90.52         5.19 o
  -1   3   9         33.81         34.37         3.76 o
   0   3   9         22.93         28.64         5.35 o
   1   3   9       1447.55       1372.42        26.53 o
   2   3   9        162.05        181.41         7.21 o
   3   3   9        129.19        125.59        10.11 o
   4   3   9        700.64        674.75        12.82 o
   5   3   9       3487.80       3328.23        43.90 o
   6   3   9        147.99        136.93         5.31 o
   7   3   9         32.72         33.35         3.46 o
   8   3   9          3.46          7.03         2.79 o
   9   3   9       1538.39       1556.28        30.04 o
  10   3   9         98.65         79.65         4.69 o
  11   3   9         71.66         72.28         4.28 o
 -12   4   9        137.65        123.99         5.08 o
 -11   4   9        230.62        265.89         6.77 o
 -10   4   9          3.20          3.66         2.21 o
  -9   4   9       1255.09       1251.11        17.44 o
  -8   4   9         10.07          7.34         2.70 o
  -7   4   9        384.40        410.74         8.63 o
  -6   4   9        194.13        189.78         6.68 o
  -5   4   9       3698.15       3486.18        45.48 o
  -4   4   9        349.58        352.43         7.33 o
  -3   4   9        450.23        499.93         9.28 o
  -2   4   9          0.04          0.66         2.67 o
  -1   4   9       1855.23       1829.03        30.33 o
   0   4   9          5.19          3.73         2.91 o
   1   4   9        537.99        503.23        13.84 o
   2   4   9         10.45         12.98         3.31 o
   3   4   9       1690.73       1563.86        22.93 o
   4   4   9         65.55         80.34         5.17 o
   5   4   9          4.71          9.62         2.84 o
   6   4   9        103.39        106.67         6.48 o
   7   4   9        653.38        629.84        11.91 o
   8   4   9         11.54         14.39         3.65 o
   9   4   9        123.23        114.37         6.95 o
  10   4   9        147.68        159.22         6.34 o
 -10   5   9         63.27         68.60         3.45 o
  -9   5   9        732.42        823.99        13.40 o
  -8   5   9         15.57         22.41         3.24 o
  -7   5   9       1266.80       1234.14        18.09 o
  -6   5   9        304.90        274.60         6.57 o
  -5   5   9         80.86         95.63         4.22 o
  -4   5   9        279.73        273.89         6.11 o
  -3   5   9       1593.91       1608.02        22.49 o
  -2   5   9          3.40          2.49         2.72 o
  -1   5   9         53.63         50.09         3.96 o
   0   5   9         17.49         17.36         3.14 o
   1   5   9        556.83        614.66        13.55 o
   2   5   9        123.29        145.21         8.07 o
   3   5   9          4.34          2.98         3.07 o
   4   5   9         27.20         15.23         3.07 o
   5   5   9        682.24        671.28        13.60 o
   6   5   9         89.18         83.77         6.07 o
   7   5   9          3.53          4.57         3.38 o
   8   5   9          5.83          6.49         2.80 o
  -8   6   9         96.81         88.14         4.17 o
  -7   6   9        298.75        380.99         8.50 o
  -6   6   9        139.97        144.20         5.14 o
  -5   6   9        784.69        755.42        30.01 o
  -4   6   9         16.84         20.89         3.87 o
  -3   6   9        170.82        230.45         6.63 o
  -2   6   9         19.58         19.68         3.90 o
  -1   6   9        881.65        887.69        16.89 o
   0   6   9        179.78        147.41         6.57 o
   1   6   9         20.50         16.28         4.63 o
   2   6   9        182.42        167.89         8.15 o
   3   6   9        228.71        223.72         8.18 o
   4   6   9          0.47          1.60         3.28 o
   5   6   9          4.72          1.83         3.40 o
   6   6   9          0.08          2.14         3.26 o
  -3   7   9        114.33        114.12         6.82 o
  -2   7   9        185.54        185.72         6.42 o
  -1   7   9        129.96        152.65         5.61 o
   0   7   9         74.30         74.71         4.60 o
   1   7   9        384.32        401.70        22.67 o
 -14   0  10          0.32          0.27         2.97 o
 -12   0  10       1798.56       1908.89        39.53 o
 -10   0  10       2122.65       2023.10        38.35 o
  -8   0  10       2378.05       2071.90       102.80 o
  -6   0  10       8188.82       8457.39       244.67 o
  -4   0  10       2578.64       2418.76        60.13 o
  -2   0  10        315.75        248.08        14.15 o
   0   0  10        344.71        275.15        16.98 o
   2   0  10       5533.18       5640.08       116.13 o
   4   0  10        291.55        368.32        22.12 o
   6   0  10       1279.14       1244.65        23.74 o
   8   0  10          1.60          0.89         3.41 o
  10   0  10        284.95        277.30        13.03 o
  12   0  10         15.87         10.16         4.42 o
 -14   1  10        626.00        628.64        13.07 o
 -13   1  10          3.07          2.41         2.32 o
 -12   1  10          1.60          2.10         2.05 o
 -11   1  10          5.49          0.98         2.24 o
 -10   1  10        627.75        594.65        10.83 o
  -9   1  10        754.77        774.68        10.75 o
  -8   1  10       2149.87       2108.15        28.09 o
  -7   1  10         27.11         36.27         4.76 o
  -6   1  10       2422.69       2377.15        43.29 o
  -5   1  10        217.90        271.29         8.12 o
  -4   1  10       2914.25       2833.60        46.32 o
  -3   1  10        375.72        402.42        11.18 o
  -2   1  10       1177.66       1068.10        23.30 o
  -1   1  10       1452.46       1608.59        25.58 o
   0   1  10       7157.99       6908.94        99.72 o
   1   1  10         20.99         17.28         2.50 o
   2   1  10       1030.70        988.63        17.14 o
   3   1  10         42.31         57.45         4.60 o
   4   1  10       3926.62       4054.74        60.77 o
   5   1  10        554.47        646.65        16.51 o
   6   1  10         54.77         54.60         3.60 o
   7   1  10        315.34        305.78         7.76 o
   8   1  10       1939.47       1947.73        27.34 o
   9   1  10          0.05          3.34         2.92 o
  10   1  10          6.80          3.68         3.63 o
  11   1  10         24.69         19.55         3.83 o
  12   1  10        362.75        374.72        12.17 o
 -13   2  10         36.99         34.68         3.13 o
 -12   2  10       1027.83       1053.03        23.57 o
 -11   2  10          6.97          1.07         2.24 o
 -10   2  10        963.45       1024.19        15.53 o
  -9   2  10        276.93        252.32         6.95 o
  -8   2  10       1088.23       1091.62        14.80 o
  -7   2  10        558.35        568.66        10.60 o
  -6   2  10       3450.42       3561.83        77.46 o
  -5   2  10        955.30        977.03        23.02 o
  -4   2  10        495.28        441.20        14.42 o
  -3   2  10        229.42        271.39         8.60 o
  -2   2  10       2170.38       2016.11        36.74 o
  -1   2  10        182.80        220.36         6.84 o
   0   2  10       1661.22       1530.92        26.58 o
   1   2  10        699.87        777.52        15.42 o
   2   2  10        806.57        728.64        13.94 o
   3   2  10        101.11         99.54         5.55 o
   4   2  10        224.30        210.35         8.46 o
   5   2  10          5.34         12.84         2.86 o
   6   2  10       2033.16       1962.87        26.42 o
   7   2  10          0.51          5.07         2.84 o
   8   2  10         86.25         81.11         4.49 o
   9   2  10         19.37         14.92         3.09 o
  10   2  10       2043.53       2079.31        41.23 o
  11   2  10        278.50        276.10         8.53 o
 -13   3  10          5.79          3.42         2.26 o
 -12   3  10        121.08        115.98         4.66 o
 -11   3  10         72.10         73.05         3.47 o
 -10   3  10       1313.74       1329.27        16.83 o
  -9   3  10         18.64         20.21         2.69 o
  -8   3  10        222.22        224.17         5.94 o
  -7   3  10         48.06         41.25         3.25 o
  -6   3  10          6.97          4.19         2.69 o
  -5   3  10         28.98         22.81         3.09 o
  -4   3  10       2566.89       2570.03        57.34 o
  -3   3  10         16.17         22.68         3.73 o
  -2   3  10       1644.04       1639.51        31.24 o
  -1   3  10          1.66          7.12         3.56 o
   0   3  10       3160.01       3102.88        77.49 o
   1   3  10        203.19        187.01         8.07 o
   2   3  10        263.52        243.17         9.27 o
   3   3  10        255.53        258.93         8.83 o
   4   3  10       3913.03       3751.06        51.30 o
   5   3  10        201.08        208.62         6.87 o
   6   3  10        289.29        273.54         7.83 o
   7   3  10         79.19         78.97         4.40 o
   8   3  10        818.46        862.25        15.59 o
   9   3  10        126.47        128.55         6.14 o
  10   3  10         61.45         55.16         4.54 o
 -12   4  10        652.35        618.97        31.95 o
 -11   4  10          0.20          1.89         1.82 o
 -10   4  10         95.11        106.30         5.47 o
  -9   4  10        147.85        140.55         4.78 o
  -8   4  10       1713.94       1860.87        24.38 o
  -7   4  10         88.42         70.09         3.89 o
  -6   4  10        330.15        315.23         9.66 o
  -5   4  10        712.76        654.49        15.67 o
  -4   4  10        750.97        736.27        14.72 o
  -3   4  10          2.81          0.20         2.62 o
  -2   4  10       3291.09       3103.07        43.17 o
  -1   4  10        108.48         99.54         5.74 o
   0   4  10          3.59          3.73         3.56 o
   1   4  10         71.88         65.77         5.78 o
   2   4  10        816.44        793.67        22.81 o
   3   4  10       1189.92       1133.27        19.82 o
   4   4  10        336.03        306.65         8.39 o
   5   4  10        160.46        159.68         6.22 o
   6   4  10        589.00        616.67        12.73 o
   7   4  10         50.76         47.35         4.59 o
   8   4  10         52.48         51.54         4.66 o
   9   4  10         18.87         28.39         3.22 o
 -10   5  10        333.43        353.03         7.47 o
  -9   5  10         37.80         47.67         2.72 o
  -8   5  10        117.98        122.90         4.96 o
  -7   5  10          2.63          5.09         2.24 o
  -6   5  10        723.64        735.15        15.15 o
  -5   5  10          5.84          5.13         2.22 o
  -4   5  10        405.60        388.36         8.93 o
  -3   5  10         61.97         60.33         4.11 o
  -2   5  10        413.49        463.91        10.67 o
  -1   5  10         13.12         16.20         4.24 o
   0   5  10       1186.25       1063.00        31.92 o
   1   5  10        143.36        135.90         7.90 o
   2   5  10         10.69         21.75         4.48 o
   3   5  10          2.60          4.88         3.33 o
   4   5  10       1106.76       1082.45        20.12 o
   5   5  10         38.16         38.29         5.63 o
   6   5  10          2.21          5.31         3.43 o
   7   5  10          0.47          4.13         3.10 o
   8   5  10        358.57        364.07        16.00 o
  -7   6  10         67.12         57.60         3.79 o
  -6   6  10         46.16         42.46         2.84 o
  -5   6  10         69.96         76.89         4.44 o
  -4   6  10        535.46        599.14        12.31 o
  -3   6  10        111.02        128.83         6.20 o
  -2   6  10         80.31         81.27         5.07 o
  -1   6  10         44.08         46.14         4.84 o
   0   6  10        411.13        404.53        12.49 o
   1   6  10        130.77        116.80         8.99 o
   2   6  10        596.04        605.12        17.70 o
   3   6  10          2.64          8.31         3.68 o
   4   6  10          3.89          0.19         3.11 o
   5   6  10        146.83        145.68        10.16 o
 -13   0  11        931.17        884.10        22.01 o
 -11   0  11        231.26        236.01         9.35 o
  -9   0  11       1546.02       1509.58        30.06 o
  -7   0  11          2.91         36.01        11.22 o
  -5   0  11      13233.89      12957.57       261.56 o
  -3   0  11       2251.37       2198.34        60.33 o
  -1   0  11       4232.15       4171.74        87.27 o
   1   0  11       2754.50       2783.90        53.56 o
   3   0  11         18.17         14.70         3.64 o
   5   0  11        890.59        914.52        18.82 o
   7   0  11        385.79        368.48        10.76 o
   9   0  11       1533.10       1567.89        37.31 o
  11   0  11          2.60          2.51         4.49 o
 -14   1  11         19.14         22.85         3.03 o
 -13   1  11         17.68         24.90         3.36 o
 -12   1  11         11.61         11.65         2.37 o
 -11   1  11       1368.12       1433.90        19.31 o
 -10   1  11        251.75        245.85         6.49 o
  -9   1  11        711.41        688.90        10.62 o
  -8   1  11          0.98          0.92         2.27 o
  -7   1  11       1411.53       1390.37        30.82 o
  -6   1  11        115.90        131.37         6.89 o
  -5   1  11        971.34        985.22        20.73 o
  -4   1  11          3.34          1.65         2.56 o
  -3   1  11       4122.84       4011.95        69.14 o
  -2   1  11         57.40         72.34         4.23 o
  -1   1  11       1744.45       1710.60        30.17 o
   0   1  11          5.20          2.35         2.07 o
   1   1  11       3987.75       3957.18        59.02 o
   2   1  11         84.64         83.35         4.36 o
   3   1  11       1901.98       1874.46        32.33 o
   4   1  11         11.34         16.52         3.75 o
   5   1  11        172.20        168.61         5.19 o
   6   1  11          4.81          6.86         2.53 o
   7   1  11        522.67        494.17         9.61 o
   8   1  11         10.46          9.51         2.63 o
   9   1  11        112.81        121.14         6.13 o
  10   1  11          5.59          7.46         2.54 o
  11   1  11        116.43        128.38         6.62 o
 -13   2  11       1384.01       1322.73        22.75 o
 -12   2  11         75.32         85.72         4.64 o
 -11   2  11         98.28         95.37         3.93 o
 -10   2  11        497.69        444.44         8.34 o
  -9   2  11       2760.15       2693.84        32.24 o
  -8   2  11         23.02         19.10         2.71 o
  -7   2  11          1.02          0.80         2.35 o
  -6   2  11          2.67          4.47         3.82 o
  -5   2  11       1995.62       1945.81        40.37 o
  -4   2  11         25.49         26.53         4.23 o
  -3   2  11        933.87        966.48        22.16 o
  -2   2  11        428.32        434.16        12.59 o
  -1   2  11        600.11        563.17        12.39 o
   0   2  11        911.58        917.00        17.76 o
   1   2  11       2874.51       2795.19        46.05 o
   2   2  11        234.15        239.44         7.19 o
   3   2  11        583.13        593.48        15.83 o
   4   2  11         63.37         60.69         3.56 o
   5   2  11        363.16        345.19         7.67 o
   6   2  11          1.28          4.09         2.50 o
   7   2  11         46.66         42.07         3.77 o
   8   2  11          0.13          1.68         2.52 o
   9   2  11        440.15        479.37        11.69 o
  10   2  11          8.80          9.92         2.98 o
  11   2  11         10.84         12.19         3.21 o
 -12   3  11         59.17         57.02         3.15 o
 -11   3  11       1316.38       1313.80        18.65 o
 -10   3  11          3.42          4.37         2.03 o
  -9   3  11         13.72         14.94         2.47 o
  -8   3  11         21.15         20.43         2.66 o
  -7   3  11       1485.78       1467.73        20.20 o
  -6   3  11        751.07        772.33        12.16 o
  -5   3  11        284.49        271.33         7.25 o
  -4   3  11       1220.05       1103.21        18.33 o
  -3   3  11        944.01        897.02        24.39 o
  -2   3  11        107.52        119.31         8.15 o
  -1   3  11       1617.27       1627.02        47.69 o
   0   3  11        137.72        123.40         9.27 o
   1   3  11        305.67        360.57        17.62 o
   2   3  11        170.59        166.51         5.67 o
   3   3  11        649.01        622.70        11.25 o
   4   3  11        167.91        165.73         6.46 o
   5   3  11       1086.55       1068.08        17.92 o
   6   3  11         99.48         85.14         4.66 o
   7   3  11        205.48        225.67         6.81 o
   8   3  11        241.59        233.33         9.56 o
   9   3  11          6.61          0.18         3.61 o
  10   3  11        354.86        352.80        10.79 o
 -11   4  11        109.07         87.26         4.11 o
 -10   4  11         52.27         73.41         3.56 o
  -9   4  11        777.94        782.77        12.81 o
  -8   4  11          0.28          1.38         2.27 o
  -7   4  11         14.61         15.87         2.91 o
  -6   4  11        274.29        251.22         6.50 o
  -5   4  11        274.96        286.09         7.49 o
  -4   4  11          7.31         16.47         3.14 o
  -3   4  11         54.99         56.07         3.71 o
  -2   4  11        188.72        181.15         9.20 o
  -1   4  11       2290.05       2198.03        35.86 o
   0   4  11        126.16        136.98         7.06 o
   1   4  11        704.25        644.66        16.28 o
   2   4  11         53.71         49.21         4.98 o
   3   4  11        348.93        346.57         9.91 o
   4   4  11         16.43         20.97         3.48 o
   5   4  11       2588.27       2441.53        38.92 o
   6   4  11          0.85          0.68         2.95 o
   7   4  11         83.91         71.21         5.48 o
   8   4  11          0.00         -0.47         2.87 o
   9   4  11        391.42        410.67        13.67 o
 -10   5  11         26.87         14.40         2.15 o
  -9   5  11         85.84         71.09         3.02 o
  -8   5  11         89.54         97.29         4.64 o
  -7   5  11        521.33        535.02        11.98 o
  -6   5  11        103.74         90.97         4.94 o
  -5   5  11        213.01        190.08         5.53 o
  -4   5  11        227.72        214.58         8.95 o
  -3   5  11        406.58        411.74         9.32 o
  -2   5  11        174.03        196.99         8.27 o
  -1   5  11        527.10        484.40        15.63 o
   0   5  11         36.12         24.90         4.57 o
   1   5  11        297.51        330.68        11.76 o
   2   5  11          1.27         -3.28         3.78 o
   3   5  11        368.79        347.88        13.39 o
   4   5  11         50.85         38.69         5.14 o
   5   5  11         80.53         83.72         5.80 o
   6   5  11         20.87         21.44         3.82 o
   7   5  11        465.53        472.66        15.18 o
  -7   6  11        140.73        124.30         4.84 o
  -6   6  11        113.34        111.30         5.41 o
  -5   6  11        235.73        237.36         7.00 o
  -4   6  11        107.21        101.65         4.65 o
  -3   6  11        206.21        197.56         6.50 o
  -2   6  11         35.84         26.36         4.71 o
  -1   6  11         97.70        138.43         9.03 o
   0   6  11         34.97         32.37         5.95 o
   1   6  11         19.44         12.05         7.07 o
   2   6  11         36.23         35.74         5.67 o
   3   6  11         46.84         53.91         9.18 o
   4   6  11          4.53          9.53         4.10 o
 -12   0  12         20.90         21.05         3.75 o
 -10   0  12       1681.66       1719.25        36.54 o
  -8   0  12          7.31         13.16         3.47 o
  -6   0  12        221.93        254.81        20.91 o
  -4   0  12         82.36         61.18         6.28 o
  -2   0  12       3652.29       3434.99        84.95 o
   0   0  12         19.97         32.24         7.26 o
   2   0  12       3465.68       3458.31        74.22 o
   4   0  12        975.04        965.93        19.61 o
   6   0  12         62.83         56.13         4.87 o
   8   0  12       1011.10       1014.25        21.72 o
  10   0  12        270.13        258.98        15.83 o
 -13   1  12          1.42         -1.86         2.56 o
 -12   1  12       1483.10       1435.32        20.28 o
 -11   1  12          0.25         -0.04         2.00 o
 -10   1  12        272.57        270.31         6.49 o
  -9   1  12          8.20         13.61         2.83 o
  -8   1  12       3151.68       3185.26        37.41 o
  -7   1  12        199.42        193.48         5.07 o
  -6   1  12        436.56        442.22        13.34 o
  -5   1  12         35.52         39.09         5.20 o
  -4   1  12       4591.62       4594.55        86.78 o
  -3   1  12          0.87         -0.63         2.97 o
  -2   1  12        150.30        173.32         6.14 o
  -1   1  12         87.84         98.26         4.81 o
   0   1  12       2827.54       2822.57        43.45 o
   1   1  12         56.55         59.54         3.93 o
   2   1  12        221.41        231.49         7.74 o
   3   1  12         24.76         23.88         4.03 o
   4   1  12       1746.61       1709.48        20.30 o
   5   1  12        142.75        135.27         4.47 o
   6   1  12       1016.35        981.63        14.62 o
   7   1  12         22.77         25.94         3.18 o
   8   1  12        345.36        338.49         7.75 o
   9   1  12          0.03          1.22         2.75 o
  10   1  12        713.87        720.79        15.55 o
 -13   2  12        116.22        105.25         7.12 o
 -12   2  12        176.82        195.36         5.79 o
 -11   2  12        100.20        120.59         4.58 o
 -10   2  12       1190.56       1262.73        18.91 o
  -9   2  12         64.03         81.56         4.09 o
  -8   2  12        328.24        339.49         7.37 o
  -7   2  12        154.30        167.07         5.41 o
  -6   2  12       5579.02       5437.62        61.20 o
  -5   2  12         53.77         65.95         4.17 o
  -4   2  12        205.00        207.50        11.50 o
  -3   2  12         49.80         48.10         5.65 o
  -2   2  12       2056.50       2010.12        41.03 o
  -1   2  12        232.18        241.08         7.95 o
   0   2  12       1012.04       1010.08        19.56 o
   1   2  12         10.94         21.45         6.67 o
   2   2  12        838.32        889.45        17.22 o
   3   2  12        257.05        271.68         6.59 o
   4   2  12        517.88        524.20         9.26 o
   5   2  12        109.18        108.53         4.46 o
   6   2  12       1077.47       1059.59        16.13 o
   7   2  12         38.51         34.83         3.32 o
   8   2  12        433.55        435.25         9.27 o
   9   2  12        229.20        225.20         6.96 o
  10   2  12        402.76        388.75        10.38 o
 -12   3  12        663.72        648.58        11.46 o
 -11   3  12        298.94        266.22         6.17 o
 -10   3  12          0.90          5.61         2.06 o
  -9   3  12          9.64         23.22         2.73 o
  -8   3  12       2083.13       2064.76        30.48 o
  -7   3  12        112.33        112.48         5.65 o
  -6   3  12          0.00          3.03         2.75 o
  -5   3  12          5.64          1.85         2.73 o
  -4   3  12       3667.20       3497.53        46.66 o
  -3   3  12        390.14        375.49         8.52 o
  -2   3  12        141.39        141.97         5.73 o
  -1   3  12        477.73        479.78        11.71 o
   0   3  12       2517.81       2480.04        39.58 o
   1   3  12         37.95         37.53         4.10 o
   2   3  12        454.80        460.51         9.29 o
   3   3  12        296.67        293.36         7.46 o
   4   3  12       1479.19       1498.23        22.24 o
   5   3  12        919.94        935.05        16.08 o
   6   3  12        166.57        161.32         7.71 o
   7   3  12          9.33         13.85         3.10 o
   8   3  12        188.26        206.90         7.85 o
   9   3  12          5.42         10.01         3.17 o
 -11   4  12         87.62        104.30         3.74 o
 -10   4  12        865.14        880.39        14.41 o
  -9   4  12        256.60        239.87         6.59 o
  -8   4  12         58.06         77.32         4.55 o
  -7   4  12        182.79        195.33         5.96 o
  -6   4  12       1356.38       1380.43        20.70 o
  -5   4  12         96.32        104.52         4.64 o
  -4   4  12        425.88        377.64        10.63 o
  -3   4  12        192.60        184.38         6.70 o
  -2   4  12        720.47        631.16        14.97 o
  -1   4  12        124.71        144.35         6.80 o
   0   4  12         63.20         75.07         5.57 o
   1   4  12         10.35          4.93         3.69 o
   2   4  12        212.99        258.47        10.00 o
   3   4  12         50.99         49.78         5.66 o
   4   4  12         19.70         14.46         3.44 o
   5   4  12          6.96          2.72         2.93 o
   6   4  12       1523.11       1518.24        32.20 o
   7   4  12          0.08         -0.55         3.01 o
   8   4  12         93.58        102.58         6.92 o
  -9   5  12         59.47         70.52         3.42 o
  -8   5  12        401.66        405.24         8.08 o
  -7   5  12          0.97         -1.08         2.22 o
  -6   5  12         69.35         57.27         4.65 o
  -5   5  12         46.78         60.47         4.12 o
  -4   5  12       1141.69       1073.13        19.24 o
  -3   5  12          1.99          3.92         3.37 o
  -2   5  12        238.73        208.05        13.62 o
  -1   5  12          1.88          1.44         3.78 o
   0   5  12       1868.64       1804.86        34.54 o
   1   5  12         13.07         10.05         3.45 o
   2   5  12         20.02         15.05         5.52 o
   3   5  12          4.59          4.74         5.15 o
   4   5  12        305.86        303.08        11.54 o
   5   5  12         22.18         16.51         3.98 o
   6   5  12         62.00         57.03         4.93 o
  -6   6  12        109.34        111.49         5.23 o
  -5   6  12         24.27         18.47         2.55 o
  -4   6  12         36.82         23.90         3.02 o
  -3   6  12         41.94         39.22         4.85 o
  -2   6  12        362.02        340.63        11.38 o
  -1   6  12         12.38         12.34         3.98 o
   0   6  12         89.73         65.63         8.13 o
   1   6  12          0.50          3.10         5.10 o
   2   6  12        217.82        238.73        10.53 o
   3   6  12        141.63        142.68        11.10 o
 -13   0  13        691.84        712.54        17.59 o
 -11   0  13        838.08        820.54        19.82 o
  -9   0  13       3358.70       3217.66        53.20 o
  -7   0  13       4561.17       4361.71        65.62 o
  -5   0  13        328.02        249.49        14.79 o
  -3   0  13       2484.24       2395.90        61.97 o
  -1   0  13        866.63        940.44        28.32 o
   1   0  13       1706.26       1757.45        47.12 o
   3   0  13         70.62         93.86         5.18 o
   5   0  13       3234.18       3128.83        52.14 o
   7   0  13        396.73        394.63        10.91 o
   9   0  13        289.46        310.58        10.03 o
 -13   1  13        613.44        619.08        12.79 o
 -12   1  13        114.86        108.70         5.47 o
 -11   1  13        966.67        982.21        14.49 o
 -10   1  13         15.83         19.25         2.75 o
  -9   1  13       2375.50       2398.97        27.09 o
  -8   1  13          7.06          7.96         2.47 o
  -7   1  13          6.19          5.40         2.35 o
  -6   1  13          4.06          3.17         2.34 o
  -5   1  13       2803.50       2734.36        35.04 o
  -4   1  13         40.73         48.10         6.15 o
  -3   1  13         87.12         85.21         5.45 o
  -2   1  13         60.91         57.16         4.56 o
  -1   1  13       1488.81       1417.09        27.74 o
   0   1  13        411.67        463.21        12.03 o
   1   1  13        248.37        263.34         8.17 o
   2   1  13         52.60         64.51         3.60 o
   3   1  13       3016.54       2831.88        31.38 o
   4   1  13          0.51          1.17         2.24 o
   5   1  13         16.37         21.70         2.68 o
   6   1  13         39.42         39.07         4.23 o
   7   1  13        464.71        486.00         9.32 o
   8   1  13          2.20          4.63         3.18 o
   9   1  13        383.59        421.95         9.93 o
  10   1  13          1.87         -1.74         2.17 o
 -12   2  13         17.38         22.17         3.03 o
 -11   2  13        220.79        223.97         5.83 o
 -10   2  13        366.07        355.37         7.79 o
  -9   2  13        134.81        146.18         5.06 o
  -8   2  13          0.64          0.33         2.26 o
  -7   2  13       2016.59       1997.00        24.01 o
  -6   2  13        253.36        241.56         6.31 o
  -5   2  13        364.36        329.96         7.43 o
  -4   2  13         13.28         12.15         2.87 o
  -3   2  13       3755.77       3565.92        44.73 o
  -2   2  13        259.19        249.62         7.97 o
  -1   2  13         70.33         56.40         4.42 o
   0   2  13        761.89        735.96        17.18 o
   1   2  13       3864.86       3677.86        41.16 o
   2   2  13        242.20        237.10         6.19 o
   3   2  13        143.20        154.88         5.18 o
   4   2  13         89.11        103.26         4.64 o
   5   2  13       1043.45       1026.57        15.17 o
   6   2  13         44.66         49.05         3.54 o
   7   2  13        454.70        459.02        11.35 o
   8   2  13          4.37          9.92         3.06 o
   9   2  13        685.35        710.56        13.89 o
 -12   3  13         99.33        104.84         4.91 o
 -11   3  13        227.00        248.94         5.99 o
 -10   3  13         10.53          9.58         3.03 o
  -9   3  13       1202.10       1235.28        19.24 o
  -8   3  13        220.45        200.60         5.57 o
  -7   3  13        362.94        362.64         8.02 o
  -6   3  13        610.52        612.94        11.00 o
  -5   3  13       5018.13       4760.26        61.07 o
  -4   3  13        443.94        436.20         9.46 o
  -3   3  13          4.99          3.19         3.00 o
  -2   3  13         23.77         28.02         3.56 o
  -1   3  13       2772.11       2664.59        42.39 o
   0   3  13        685.40        654.12        14.27 o
   1   3  13        127.64        112.30         5.31 o
   2   3  13         38.89         39.30         3.40 o
   3   3  13        372.99        365.46         8.53 o
   4   3  13        226.73        218.12         7.04 o
   5   3  13         75.08         65.94         4.35 o
   6   3  13        615.91        596.81        23.87 o
   7   3  13       1009.04       1003.70        20.81 o
   8   3  13         70.41         67.24         4.35 o
   9   3  13         60.61         57.67         4.56 o
 -10   4  13         28.10         26.07         3.01 o
  -9   4  13        312.58        359.80         8.14 o
  -8   4  13         63.54         88.50         4.22 o
  -7   4  13        534.91        555.90        10.85 o
  -6   4  13        131.80        126.32         5.18 o
  -5   4  13          4.09          4.06         2.70 o
  -4   4  13        249.10        225.72         7.29 o
  -3   4  13       2301.54       2259.53        34.56 o
  -2   4  13         17.45         22.66         3.95 o
  -1   4  13         29.59         34.62         4.59 o
   0   4  13         97.37         88.83         5.72 o
   1   4  13       3037.39       2940.53        67.15 o
   2   4  13        161.05        152.25         8.38 o
   3   4  13        195.51        189.31         7.75 o
   4   4  13         57.26         46.67         4.55 o
   5   4  13       1052.29       1051.99        23.87 o
   6   4  13         42.25         45.17         4.49 o
   7   4  13         26.61         32.37         3.72 o
  -8   5  13         43.27         36.49         2.88 o
  -7   5  13        566.32        616.98        13.50 o
  -6   5  13          6.64          8.56         2.62 o
  -5   5  13        614.75        647.95        13.69 o
  -4   5  13          1.09          3.78         3.21 o
  -3   5  13        144.64        197.02        10.41 o
  -2   5  13         53.97         60.34         5.85 o
  -1   5  13        794.60        776.30        29.60 o
   0   5  13         41.60         37.44         5.59 o
   1   5  13         11.22         16.04         5.89 o
   2   5  13         71.13         51.02         6.40 o
   3   5  13        431.69        463.22        17.16 o
   4   5  13         37.13         37.58         5.74 o
   5   5  13         16.65         15.49         3.93 o
  -5   6  13          2.26         11.05         5.10 o
  -4   6  13          6.56          1.89         3.07 o
  -3   6  13        537.78        566.44        15.21 o
  -2   6  13          6.30          9.30         3.43 o
  -1   6  13          7.27         -1.13         4.49 o
   0   6  13         20.44         13.33         4.55 o
   1   6  13        253.77        258.07        22.27 o
 -12   0  14        281.26        305.12        15.69 o
 -10   0  14        318.56        361.96        10.60 o
  -8   0  14        735.89        727.05        14.05 o
  -6   0  14        106.94         94.56         5.83 o
  -4   0  14       1273.59       1227.40        21.92 o
  -2   0  14       1425.40       1399.71        80.09 o
   0   0  14       4930.97       4916.44        73.43 o
   2   0  14         42.53         51.83         3.98 o
   4   0  14       4102.16       3997.80        65.13 o
   6   0  14        283.34        270.66         9.08 o
   8   0  14        602.88        645.94        16.54 o
 -13   1  14         47.91         52.90         3.87 o
 -12   1  14        889.62        903.76        15.78 o
 -11   1  14         98.71        122.90         4.68 o
 -10   1  14        230.07        216.01         6.07 o
  -9   1  14         73.26         82.74         3.46 o
  -8   1  14       2220.44       2128.59        26.98 o
  -7   1  14         25.87         28.77         2.83 o
  -6   1  14       3880.04       3705.44        42.68 o
  -5   1  14        166.66        177.73         5.36 o
  -4   1  14       1868.34       1678.08        18.82 o
  -3   1  14          6.86          6.38         2.44 o
  -2   1  14       2574.57       2499.47        30.24 o
  -1   1  14          9.32          6.50         2.54 o
   0   1  14        110.32        147.78         4.53 o
   1   1  14          0.39          0.74         2.25 o
   2   1  14       2071.11       2075.87        24.01 o
   3   1  14          1.32          1.74         2.21 o
   4   1  14         17.20         14.40         2.38 o
   5   1  14         36.51         37.12         2.99 o
   6   1  14        893.34        907.04        13.62 o
   7   1  14          6.41         10.49         2.65 o
   8   1  14          0.86          1.62         2.45 o
   9   1  14          0.30          0.52         2.24 o
 -12   2  14        282.26        284.09         9.04 o
 -11   2  14        466.19        480.84         8.80 o
 -10   2  14        605.03        606.87        10.40 o
  -9   2  14         98.33         88.80         3.88 o
  -8   2  14        536.53        568.97         9.04 o
  -7   2  14        340.55        361.54         7.70 o
  -6   2  14         35.09         29.74         3.24 o
  -5   2  14        241.39        237.65         6.18 o
  -4   2  14       1493.32       1392.00        18.40 o
  -3   2  14         17.62         16.89         2.94 o
  -2   2  14         43.52         40.49         3.35 o
  -1   2  14         85.32         80.51         3.96 o
   0   2  14       4521.21       4280.29        50.84 o
   1   2  14          0.02          0.02         2.64 o
   2   2  14        194.42        177.60         5.39 o
   3   2  14          0.06          3.18         2.20 o
   4   2  14       1858.91       1862.89        22.62 o
   5   2  14        103.97        111.77         4.36 o
   6   2  14          1.52         -1.57         2.28 o
   7   2  14         28.51         34.53         3.53 o
   8   2  14        263.25        278.82         7.87 o
   9   2  14         38.57         33.69         3.02 o
 -11   3  14          9.56          5.69         1.72 o
 -10   3  14        966.89        974.40        14.93 o
  -9   3  14        112.86        112.50         5.38 o
  -8   3  14        556.96        598.97        10.95 o
  -7   3  14        162.63        136.50         5.58 o
  -6   3  14         20.95         14.71         2.66 o
  -5   3  14        254.61        244.73         7.47 o
  -4   3  14        259.20        267.61         7.48 o
  -3   3  14        134.14        131.91         5.23 o
  -2   3  14       1657.66       1639.40        23.80 o
  -1   3  14        883.81        859.07        16.21 o
   0   3  14        742.50        738.06        17.52 o
   1   3  14         30.79         29.05         3.40 o
   2   3  14       2070.19       2043.08        28.55 o
   3   3  14        169.28        168.08         5.97 o
   4   3  14        239.90        230.48         6.46 o
   5   3  14         61.40         59.70         3.89 o
   6   3  14        523.59        582.26        13.97 o
   7   3  14        435.93        424.86        10.78 o
   8   3  14        122.64        110.49         5.36 o
 -10   4  14        352.13        355.57        12.85 o
  -9   4  14          0.02          1.05         1.92 o
  -8   4  14       1027.41       1021.75        18.91 o
  -7   4  14          0.32         -1.91         2.34 o
  -6   4  14        616.18        658.60        16.42 o
  -5   4  14         26.10         27.77         3.34 o
  -4   4  14       1063.56       1054.30        18.18 o
  -3   4  14          2.97          0.95         3.07 o
  -2   4  14         56.27         64.23         4.82 o
  -1   4  14         18.12         19.40         4.03 o
   0   4  14        253.92        235.42         8.55 o
   1   4  14          1.11          1.65         3.46 o
   2   4  14        134.82        154.90         9.56 o
   3   4  14         64.53         69.66         5.65 o
   4   4  14        444.70        441.17        12.79 o
   5   4  14         46.62         51.96         5.21 o
   6   4  14          7.84          8.13         3.25 o
  -8   5  14        281.86        318.99        11.05 o
  -7   5  14          1.19          2.65         1.98 o
  -6   5  14        470.27        454.11         9.85 o
  -5   5  14         15.26         10.41         3.03 o
  -4   5  14        204.01        225.80         8.33 o
  -3   5  14         58.27         48.01         5.82 o
  -2   5  14        270.35        305.72        11.55 o
  -1   5  14          6.28          7.13         4.11 o
   0   5  14        116.33        137.04         8.43 o
   1   5  14         13.02         15.93         4.27 o
   2   5  14        460.59        460.53        20.98 o
   3   5  14          5.03          8.73         4.05 o
   4   5  14          5.79          7.12         5.27 o
 -11   0  15        247.59        239.27         9.33 o
  -9   0  15        533.43        575.91        13.36 o
  -7   0  15       1432.17       1362.21        27.39 o
  -5   0  15       3861.37       3758.06        61.35 o
  -3   0  15       2333.61       2192.13        38.06 o
  -1   0  15       1642.18       1649.37        26.33 o
   1   0  15        678.36        625.23        12.96 o
   3   0  15        316.37        350.66         9.95 o
   5   0  15         10.37         14.74         3.76 o
   7   0  15        793.32        846.80        20.01 o
   9   0  15          2.33          2.71         2.52 o
 -12   1  15          7.71          5.99         2.08 o
 -11   1  15        148.47        185.96         5.36 o
 -10   1  15         46.01         46.64         2.90 o
  -9   1  15        201.51        220.28         5.53 o
  -8   1  15          4.28          6.31         2.32 o
  -7   1  15         72.43         74.82         3.68 o
  -6   1  15        101.03        105.50         4.02 o
  -5   1  15       1182.42       1137.95        14.63 o
  -4   1  15        112.64        118.50         4.01 o
  -3   1  15        228.97        232.32         6.26 o
  -2   1  15        217.16        225.82         5.84 o
  -1   1  15        913.76        860.55        12.00 o
   0   1  15        312.66        324.62         6.31 o
   1   1  15       2600.55       2576.58        28.09 o
   2   1  15         31.20         34.21         2.85 o
   3   1  15        177.38        177.62         5.06 o
   4   1  15          0.55          0.06         2.17 o
   5   1  15        833.64        875.96        12.79 o
   6   1  15        125.86        129.69         6.34 o
   7   1  15         39.37         48.78         3.58 o
   8   1  15          3.54          3.51         2.35 o
 -12   2  15          0.73          2.38         4.08 o
 -11   2  15        679.55        691.52        11.07 o
 -10   2  15          9.04          4.45         1.98 o
  -9   2  15        408.59        395.96         7.35 o
  -8   2  15         21.43         25.53         2.65 o
  -7   2  15       1083.42       1116.06        17.94 o
  -6   2  15         55.64         71.48         3.89 o
  -5   2  15        181.78        207.02         5.75 o
  -4   2  15          1.42         -1.96         2.53 o
  -3   2  15       1700.26       1622.08        23.59 o
  -2   2  15         11.42          9.93         2.68 o
  -1   2  15        538.24        506.76         9.55 o
   0   2  15        219.90        207.46         7.18 o
   1   2  15        810.06        766.10        12.35 o
   2   2  15        149.12        148.26         4.94 o
   3   2  15       1374.69       1393.72        17.74 o
   4   2  15        167.80        183.75         5.31 o
   5   2  15        111.71        116.19         4.50 o
   6   2  15         11.28          9.68         2.77 o
   7   2  15        783.95        822.64        15.93 o
   8   2  15         24.83         23.86         2.72 o
 -11   3  15         21.83         23.80         3.03 o
 -10   3  15         94.25        104.80         3.89 o
  -9   3  15       1713.21       1672.07        28.48 o
  -8   3  15         22.80         17.29         2.58 o
  -7   3  15         63.90         59.59         3.50 o
  -6   3  15        190.81        180.87         7.24 o
  -5   3  15        521.07        532.17        11.30 o
  -4   3  15        158.88        152.25         6.12 o
  -3   3  15        446.61        430.55         9.20 o
  -2   3  15        116.58        120.63         5.34 o
  -1   3  15         50.21         65.16         4.68 o
   0   3  15        166.48        155.69         6.32 o
   1   3  15         33.52         40.72         3.38 o
   2   3  15         92.12         80.42         4.04 o
   3   3  15         53.51         63.76         4.65 o
   4   3  15          7.13          7.78         2.62 o
   5   3  15        632.38        667.19        15.32 o
   6   3  15        169.04        171.38         6.74 o
   7   3  15         97.67         98.90         4.91 o
  -9   4  15         26.92         30.26         4.64 o
  -8   4  15         90.99        102.88         4.28 o
  -7   4  15        389.39        421.96         9.09 o
  -6   4  15          9.47          6.33         3.00 o
  -5   4  15        162.23        163.29         6.61 o
  -4   4  15         73.98         64.84         4.79 o
  -3   4  15        504.97        499.31        13.16 o
  -2   4  15         76.95         78.62         5.98 o
  -1   4  15        977.91        946.36        25.71 o
   0   4  15          7.40          6.92         3.68 o
   1   4  15         36.33         57.83         5.12 o
   2   4  15         40.03         21.14         5.52 o
   3   4  15        343.00        353.95        16.98 o
   4   4  15          0.51          2.55         3.89 o
   5   4  15          1.99          5.09         2.90 o
  -6   5  15        274.08        273.25        11.05 o
  -5   5  15        530.71        582.43        13.92 o
  -4   5  15          0.14         -0.98         7.85 o
  -3   5  15        263.89        263.53        10.00 o
  -2   5  15         23.42         19.57         6.77 o
  -1   5  15        146.85        168.23        11.73 o
   0   5  15         10.93         13.74         4.14 o
   1   5  15         68.36         73.79         5.70 o
   2   5  15         40.93         38.80         4.90 o
   3   5  15          1.66          7.76         4.33 o
 -12   0  16       1401.51       1381.36        30.22 o
 -10   0  16         37.10         31.36         4.14 o
  -8   0  16       1083.77       1159.35        21.86 o
  -6   0  16        143.38        122.84         6.31 o
  -4   0  16       1131.64       1123.26        22.07 o
  -2   0  16        118.99        117.84         5.72 o
   0   0  16       1491.74       1500.88        27.88 o
   2   0  16        365.42        367.88         9.44 o
   4   0  16        965.87        969.61        19.55 o
   6   0  16        154.93        171.45         8.46 o
   8   0  16         28.41         31.49         3.27 o
 -11   1  16        252.82        252.25         6.75 o
 -10   1  16        567.16        583.90        12.12 o
  -9   1  16         53.15         57.95         3.14 o
  -8   1  16          1.80          3.34         2.15 o
  -7   1  16          2.22          2.12         2.24 o
  -6   1  16       2739.77       2747.96        33.79 o
  -5   1  16         38.72         42.27         3.07 o
  -4   1  16        414.55        434.99         8.03 o
  -3   1  16         89.05         81.55         3.93 o
  -2   1  16       1240.84       1220.56        16.14 o
  -1   1  16        204.01        212.75         5.44 o
   0   1  16        400.77        402.18         7.53 o
   1   1  16          4.00          5.95         2.37 o
   2   1  16        861.93        868.55        12.46 o
   3   1  16          7.73          5.26         2.25 o
   4   1  16         39.73         47.37         2.94 o
   5   1  16         37.23         41.72         3.05 o
   6   1  16         11.30         20.42         2.65 o
   7   1  16          5.26          4.56         2.09 o
   8   1  16        281.73        285.03         8.35 o
 -11   2  16         66.60         65.58         2.77 o
 -10   2  16         12.33         12.11         3.05 o
  -9   2  16          8.32          9.73         2.53 o
  -8   2  16       1621.07       1668.96        24.27 o
  -7   2  16          0.90          0.23         2.44 o
  -6   2  16        338.13        356.60         7.35 o
  -5   2  16        942.98        945.10        13.90 o
  -4   2  16       1354.95       1387.53        18.92 o
  -3   2  16          0.53         -0.18         2.67 o
  -2   2  16         19.91         26.60         3.12 o
  -1   2  16        150.07        163.68         5.83 o
   0   2  16        253.30        282.99         7.43 o
   1   2  16        261.52        271.64         6.77 o
   2   2  16         16.46         17.02         2.89 o
   3   2  16        121.01        112.91         4.43 o
   4   2  16       1013.42       1059.10        16.48 o
   5   2  16         55.00         63.35         3.72 o
   6   2  16         44.74         43.02         3.30 o
   7   2  16          3.23          3.86         2.25 o
 -10   3  16        735.33        760.21        12.84 o
  -9   3  16          2.73          5.36         2.09 o
  -8   3  16        107.25        113.16         4.98 o
  -7   3  16         82.18         91.14         4.50 o
  -6   3  16        730.54        773.44        13.22 o
  -5   3  16          9.11         14.22         2.84 o
  -4   3  16         30.67         34.77         3.40 o
  -3   3  16         70.24         72.71         4.51 o
  -2   3  16       1560.64       1561.65        25.04 o
  -1   3  16        219.43        216.49         8.14 o
   0   3  16        428.83        422.08         9.82 o
   1   3  16          0.16         -0.27         2.38 o
   2   3  16        241.79        265.90         7.21 o
   3   3  16        138.41        144.23         6.86 o
   4   3  16        612.74        643.12        13.62 o
   5   3  16         13.26          9.46         2.68 o
   6   3  16        239.53        251.74         7.28 o
  -8   4  16        590.09        569.92        11.80 o
  -7   4  16          5.78          2.15         2.10 o
  -6   4  16         13.71         14.87         2.91 o
  -5   4  16         22.80         27.17         3.35 o
  -4   4  16       1036.32       1058.03        23.16 o
  -3   4  16         46.41         53.94         8.17 o
  -2   4  16        238.55        210.95        10.15 o
  -1   4  16         18.92         15.43         4.83 o
   0   4  16       1222.24       1205.09        29.46 o
   1   4  16         29.55         27.04         6.87 o
   2   4  16         61.24         54.76         5.58 o
   3   4  16          0.19         -2.95         3.56 o
   4   4  16         87.32        104.22        10.88 o
  -5   5  16         14.73         19.14         5.15 o
  -4   5  16          1.03          1.66         3.44 o
  -3   5  16         27.02         31.83         6.13 o
  -2   5  16         88.60        117.72        10.19 o
  -1   5  16          0.09          1.25         3.52 o
   0   5  16        209.36        169.43         8.05 o
   1   5  16         17.70         21.00         5.67 o
 -11   0  17        841.50        840.88        19.76 o
  -9   0  17       1704.44       1707.92        29.14 o
  -7   0  17        331.48        337.26         8.99 o
  -5   0  17       2580.81       2530.62        39.91 o
  -3   0  17         49.15         39.58         4.18 o
  -1   0  17        945.53        958.67        19.75 o
   1   0  17         29.34         30.88         3.72 o
   3   0  17        714.56        716.62        15.65 o
   5   0  17         20.65         26.38         4.14 o
   7   0  17         44.83         48.19         4.48 o
 -11   1  17       1046.94       1094.86        18.73 o
 -10   1  17         76.71         82.99         3.78 o
  -9   1  17        331.56        322.53         7.09 o
  -8   1  17          0.20         -2.25         2.25 o
  -7   1  17        842.16        862.55        13.32 o
  -6   1  17          2.17          2.06         1.95 o
  -5   1  17        732.81        676.30        10.21 o
  -4   1  17         57.63         53.80         3.29 o
  -3   1  17        829.93        868.62        12.39 o
  -2   1  17          8.82          6.49         2.36 o
  -1   1  17         39.32         37.48         2.96 o
   0   1  17          0.24         -0.49         2.21 o
   1   1  17       1255.64       1288.26        16.67 o
   2   1  17         14.04         11.23         2.53 o
   3   1  17        459.78        455.79         7.30 o
   4   1  17         62.54         61.29         3.54 o
   5   1  17        956.30        995.50        15.10 o
   6   1  17          0.01         -1.09         2.09 o
   7   1  17        116.26        117.80         4.41 o
 -10   2  17          0.05          2.43         1.94 o
  -9   2  17        869.59        916.06        20.55 o
  -8   2  17         51.76         62.02         4.00 o
  -7   2  17        146.56        157.27         5.76 o
  -6   2  17        119.26        104.23         4.00 o
  -5   2  17       3037.48       3026.42        36.50 o
  -4   2  17        218.03        218.88         6.16 o
  -3   2  17          1.26          1.84         2.68 o
  -2   2  17        266.55        259.39         6.93 o
  -1   2  17       1518.05       1530.83        21.30 o
   0   2  17        669.18        676.30        12.05 o
   1   2  17        196.58        222.47         6.26 o
   2   2  17        150.10        141.01         4.93 o
   3   2  17        488.41        518.92        11.33 o
   4   2  17         99.70        103.26         4.64 o
   5   2  17         19.99         19.43         2.78 o
   6   2  17        202.39        199.98         6.03 o
  -9   3  17        100.24        101.08         4.32 o
  -8   3  17         17.98         22.50         2.88 o
  -7   3  17        933.02        946.61        16.27 o
  -6   3  17        101.48        113.69         5.13 o
  -5   3  17         52.45         44.83         4.12 o
  -4   3  17         39.87         41.65         3.82 o
  -3   3  17        731.94        772.72        15.07 o
  -2   3  17         33.16         22.35         3.69 o
  -1   3  17          7.13         -0.74         3.04 o
   0   3  17        185.05        165.13         7.15 o
   1   3  17       1219.81       1223.33        22.60 o
   2   3  17         53.20         55.06         4.74 o
   3   3  17          5.46          3.45         2.86 o
   4   3  17          0.01         -2.39         2.39 o
   5   3  17        790.44        777.57        17.11 o
  -7   4  17        107.45        116.14         4.33 o
  -6   4  17          0.07         -1.40         2.28 o
  -5   4  17        165.28        170.96         6.24 o
  -4   4  17          0.04          4.28         3.37 o
  -3   4  17        129.97        152.03        10.41 o
  -2   4  17          1.39          2.69         3.76 o
  -1   4  17        627.99        645.19        17.68 o
   0   4  17          0.13          0.43         3.32 o
   1   4  17         13.05         15.00         4.41 o
   2   4  17         20.72         19.90         4.93 o
   3   4  17        408.39        404.79        17.31 o
 -10   0  18       1219.16       1264.57        30.38 o
  -8   0  18        208.26        214.37         7.24 o
  -6   0  18        877.97        860.86        15.95 o
  -4   0  18       1061.73       1047.98        22.25 o
  -2   0  18        787.14        797.65        15.68 o
   0   0  18        112.77        105.23         5.89 o
   2   0  18        602.78        692.23        14.07 o
   4   0  18        105.38         93.25         5.80 o
   6   0  18        557.18        550.50        11.86 o
 -10   1  18        504.25        489.49         9.67 o
  -9   1  18         19.34         29.36         2.41 o
  -8   1  18        707.00        736.87        12.09 o
  -7   1  18          9.87         10.99         2.33 o
  -6   1  18          2.08          3.84         2.08 o
  -5   1  18        199.73        187.27         5.86 o
  -4   1  18       1427.91       1415.61        17.65 o
  -3   1  18         32.36         36.21         2.87 o
  -2   1  18        143.74        131.16         4.49 o
  -1   1  18         13.71         15.85         2.63 o
   0   1  18       1896.30       1887.14        24.19 o
   1   1  18         23.47         26.30         2.65 o
   2   1  18         55.97         52.01         3.59 o
   3   1  18        123.51        127.42         4.73 o
   4   1  18       1073.13       1089.23        16.30 o
   5   1  18         29.81         28.55         2.67 o
   6   1  18          0.25          1.33         1.80 o
  -9   2  18        315.29        298.94         8.80 o
  -8   2  18        408.17        384.61         7.27 o
  -7   2  18          0.32         -1.04         2.03 o
  -6   2  18        452.61        451.02         8.90 o
  -5   2  18         29.21         24.42         2.92 o
  -4   2  18        800.80        804.13        13.76 o
  -3   2  18          2.55          4.78         2.35 o
  -2   2  18        546.54        558.72        12.59 o
  -1   2  18        129.22        136.99         5.21 o
   0   2  18         72.16         78.00         4.19 o
   1   2  18        121.68        130.27         7.48 o
   2   2  18        624.06        624.44        13.25 o
   3   2  18          8.03          9.76         2.63 o
   4   2  18         49.26         60.24         3.59 o
   5   2  18          4.75          2.40         2.01 o
  -8   3  18        537.20        551.00        10.60 o
  -7   3  18         66.19         64.89         4.22 o
  -6   3  18        226.95        227.36         6.47 o
  -5   3  18         10.65          7.86         2.48 o
  -4   3  18        945.60        927.56        17.40 o
  -3   3  18          0.89         -0.71         2.80 o
  -2   3  18         39.41         44.22         4.57 o
  -1   3  18          1.09          1.65         3.00 o
   0   3  18       1058.13        973.51        19.73 o
   1   3  18        169.80        164.50         7.15 o
   2   3  18          0.18          3.27         2.85 o
   3   3  18         12.19         13.62         2.85 o
   4   3  18        133.15        138.76         7.07 o
  -5   4  18        186.11        183.93         8.23 o
  -4   4  18          1.56          5.18         4.02 o
  -3   4  18         35.84         18.73         4.90 o
  -2   4  18        537.39        556.54        17.21 o
  -1   4  18          4.26          7.22         5.39 o
   0   4  18         55.73         64.96         5.35 o
   1   4  18          1.60          1.21         2.93 o
  -9   0  19        661.91        669.31        46.24 o
  -7   0  19        191.29        210.31         7.02 o
  -5   0  19        130.95        146.61         7.04 o
  -3   0  19        972.24        966.98        23.32 o
  -1   0  19         88.57         93.72         6.58 o
   1   0  19       2043.82       2119.39        42.49 o
   3   0  19        108.07        103.92         5.75 o
   5   0  19        562.73        586.41        22.87 o
  -9   1  19        244.32        254.94         5.64 o
  -8   1  19          3.44          1.44         2.06 o
  -7   1  19        274.04        279.43         7.58 o
  -6   1  19        124.08        132.68         4.67 o
  -5   1  19       1058.28       1056.98        16.52 o
  -4   1  19         34.10         34.09         2.87 o
  -3   1  19        495.32        523.29         9.70 o
  -2   1  19         10.70          7.68         2.68 o
  -1   1  19        363.36        392.35         8.21 o
   0   1  19        243.42        249.24         6.69 o
   1   1  19        114.14        118.11         4.92 o
   2   1  19         69.81         69.63         3.53 o
   3   1  19        373.79        395.11         7.84 o
   4   1  19         65.44         70.76         3.21 o
  -8   2  19         33.40         26.96         3.08 o
  -7   2  19         55.48         63.45         3.01 o
  -6   2  19          6.24          7.82         2.16 o
  -5   2  19        296.17        300.00         7.00 o
  -4   2  19         28.64         26.13         2.89 o
  -3   2  19        670.67        716.29        14.56 o
  -2   2  19        123.49        119.03         7.58 o
  -1   2  19         20.75         28.79         3.21 o
   0   2  19          1.07          2.65         2.63 o
   1   2  19        830.32        832.08        15.02 o
   2   2  19        106.31        104.11         4.28 o
   3   2  19          0.41         -0.13         1.95 o
   4   2  19        214.36        195.80         7.42 o
  -6   3  19          4.27          9.26         2.04 o
  -5   3  19         92.72         96.08         4.88 o
  -4   3  19        230.32        246.24         7.44 o
  -3   3  19        289.72        278.01         9.15 o
  -2   3  19         71.83         84.06         7.25 o
  -1   3  19        730.15        730.83        22.48 o
   0   3  19         85.93         62.61         4.49 o
   1   3  19        491.64        433.47        17.63 o
   2   3  19         12.47         11.16         3.21 o
  -8   0  20         11.67         16.09         2.39 o
  -6   0  20        921.32        910.91        19.83 o
  -4   0  20         95.37        109.70         6.17 o
  -2   0  20        724.42        788.74        16.83 o
   0   0  20         45.93         40.27         4.25 o
   2   0  20        125.86        127.95         6.81 o
  -8   1  20        825.56        843.69        13.88 o
  -7   1  20          0.71          1.47         1.70 o
  -6   1  20        107.74        116.94         4.58 o
  -5   1  20         29.33         31.39         2.57 o
  -4   1  20        891.92        900.38        14.16 o
  -3   1  20          5.94          7.27         2.03 o
  -2   1  20        111.65        127.80         4.76 o
  -1   1  20         25.75         24.16         2.72 o
   0   1  20         18.11         23.05         2.43 o
   1   1  20        100.26         98.62         3.91 o
   2   1  20        384.82        388.61         8.77 o
   3   1  20          9.24          7.29         2.03 o
  -6   2  20        339.70        362.15         7.44 o
  -5   2  20        382.38        381.63         8.09 o
  -4   2  20         25.11         25.62         2.77 o
  -3   2  20         18.62         14.18         2.60 o
  -2   2  20        671.26        666.00        12.21 o
  -1   2  20         58.86         67.88         4.33 o
   0   2  20        169.20        194.10         7.59 o
   1   2  20         19.11         18.47         2.75 o
   2   2  20        483.93        502.29        11.92 o
  -3   3  20         29.25         25.67         4.24 o
  -2   3  20         79.34         73.40         5.34 o
  -1   3  20        262.49        260.43        12.50 o
  -5   0  21         52.83         50.25         3.86 o
  -3   0  21        762.05        761.32        16.84 o
  -1   0  21          8.57          9.22         3.02 o
   1   0  21        863.17        813.22        30.85 o
  -6   1  21         59.92         77.29         3.31 o
  -5   1  21        862.97        900.13        15.03 o
  -4   1  21          0.19         -0.47         1.80 o
  -3   1  21         35.82         32.43         2.54 o
  -2   1  21          4.08          2.04         1.97 o
  -1   1  21        978.81       1003.35        15.61 o
   0   1  21          6.19          8.10         2.17 o
   1   1  21         61.04         64.77         3.87 o
  -3   2  21        182.89        184.41         5.21 o
  -2   2  21          8.64          7.82         2.73 o
                                                
